# Supplementary material for: An information-theoretic approach to the modeling and analysis of whole-genome bisulfite sequencing data
Source: BMC Bioinformatics. 2018 Mar 7;19:87. doi: 10.1186/s12859-018-2086-5 (PMC5842653; doi:10.1186/s12859-018-2086-5)
Supplement: Supplementary file 2 — Supplementary tables. This file contains supplementary tables summarizing our experimental results. (XLSX 10,320 KB) [file 12859_2018_2086_MOESM2_ESM.xlsx]

## Sheet: Table S1
	Table S1. Genome-wide distribution (chr1-chr22) of CpG
	sites within 150 bp genomic units in the human genome.
	CpGs	GUs
	0	7903267
	1	5208851
	2	2754954
	3	1387210
	4	750885
	5	432324
	6	256948
	7	156001
	8	98274
	9	64041
	10	44531
	11	31426
	12	23354
	13	17063
	14	13297
	15	11035
	16	9265
	17	7725
	18	6705
	19	5966
	20	5147
	21	4265
	22	3557
	23	2903
	24	2310
	25	1702
	26	1252
	27	910
	28	675
	28	493
	30	322
	31	188
	32	129
	33	78
	34	47
	35	39
	36	15
	37	11
	38	1
	39	3
	40	4
	41	6
	42	0
	43	0
	44	1

## Sheet: Table S2
	Table S2. JSD-based gene rankings obtained by applying informME on three cancer/normal lung samples when matched information is known using the method of rank products (informME-RP) or when matched information is considered
	to be unknown using a "pooled" model (informME-P). Only genes whose promoters contain at least one overlapping GU modeled by informME are listed. Genes with the same score are ranked randomly. Highlighted entries in informME-RP
	indicate genes with scores no less than 10-5.
	informME			informME			informME			informME-RP						informME-P
	lungcancer-1-VS-lungnormal-1			lungcancer-2-VS-lungnormal-2			lungcancer-3-VS-lungnormal-3			lungcancer-VS-lungnormal						lungcancer-VS-lungnormal
	GENE	SCORE		GENE	SCORE		GENE	SCORE		GENE	RANK 1	RANK 2	RANK 3	SCORE		GENE	SCORE
	IRX1	1.46067e-34		HOXA5	7.52509e-20		DIO3	2.44819e-41		SALL3	12	70	3	8.75466e-09		SALL3	1.29321e-28
	SLIT2	6.79419e-34		SALL1	5.99247e-18		MIR1247	3.21332e-41		HOXA5	1891	1	4	3.32608e-08		MIR1247	2.56643e-26
	IRX2	3.59833e-33		HOXA-AS3	1.38506e-17		SALL3	6.02543e-37		SOX1	23	51	8	4.3083e-08		SOX1	7.04024e-26
	C5orf38	5.85366e-31		NPR3	2.8174e-17		HOXA5	1.52762e-34		VWC2	13	23	52	7.86959e-08		DIO3	3.38801e-25
	BAHCC1	9.91299e-31		IRX4	6.27905e-17		TSHZ3	1.29666e-33		NETO1	28	56	46	4.5422e-07		CACNA1H	7.98467e-25
	PCDH10	2.4852e-29		HMGA1	6.69527e-16		MIR433	5.36013e-33		HOXA-AS3	1278	3	28	7.03521e-07		PAX9	3.88983e-24
	ANO9	2.79685e-29		LOC153684	1.06641e-15		CBFA2T3	3.19742e-32		ZIC4	47	13	187	7.53094e-07		POU3F3	4.03239e-24
	RADIL	4.51158e-29		FZD10-AS1	1.57817e-15		SOX1	1.54565e-31		ZIC1	10	103	121	8.27904e-07		VWC2	2.5222e-23
	SOX11	4.7486e-29		ONECUT2	1.84858e-15		GRM6	1.99677e-31		CBLN1	11	30	485	1.08587e-06		ZIC1	3.51121e-23
	ZIC1	5.11154e-29		GFRA1	2.63224e-15		FLJ36000	2.43174e-31		AJAP1	25	31	229	1.21394e-06		RADIL	5.73639e-23
	CBLN1	8.16628e-29		LRBA	7.43053e-15		TRIM58	2.49654e-31		DPP6	42	45	102	1.32693e-06		IRF4	6.43613e-23
	SALL3	8.62532e-29		ARHGAP25	8.44412e-15		MIR127	4.64805e-31		IRX4	54	5	734	1.36689e-06		SLIT2	7.72121e-23
	VWC2	9.79025e-29		ZIC4	9.82242e-15		FGFR3	6.8812e-31		HIST1H2BI	56	215	23	1.95445e-06		IRX1	1.01331e-22
	KNDC1	2.24966e-28		OLIG2	1.58693e-14		MIR431	1.11254e-30		GALR1	39	139	54	2.07331e-06		PCDH10	1.27676e-22
	COL6A1	3.82067e-28		TMC8	1.62092e-14		CACNA1H	4.12354e-30		OLIG2	72	14	318	2.28288e-06		NETO1	1.90685e-22
	ADGRL3	5.18877e-28		S1PR4	1.70869e-14		PAX9	1.04694e-29		SORCS3	24	29	461	2.28523e-06		IRX2	3.14548e-22
	CACNA1H	8.07125e-28		CCM2	2.45471e-14		POU3F3	2.79508e-29		TRIM58	170	218	11	2.94291e-06		HIST1H2BI	7.87244e-22
	T	8.44238e-28		MAB21L2	3.06347e-14		AATK	2.98906e-29		NKX2-6	166	42	63	3.18318e-06		T	1.01713e-21
	PXDN	1.55265e-27		MIRLET7BHG	4.10575e-14		COL6A1	1.02873e-28		IRX1	1	164	3082	3.68837e-06		ADGRL3	1.3634e-21
	MIR3186	1.78487e-27		MEOX2	4.69912e-14		JAKMIP3	1.17866e-28		SKOR2	181	87	33	3.79694e-06		COL6A1	1.54978e-21
	POU3F3	2.39394e-27		TMC6	4.82761e-14		DCAF4L2	3.36558e-28		FZD10-AS1	55	8	1190	3.82714e-06		CBLN1	4.03981e-21
	PCDH7	5.85771e-27		TBX18	5.93788e-14		VSTM2B	4.55501e-28		PCDH10	6	84	1173	4.3447e-06		SORCS3	4.48489e-21
	SOX1	6.69996e-27		VWC2	6.09653e-14		HIST1H2BI	1.46931e-27		DIO3	5484	117	1	4.73161e-06		HOXA2	5.2647e-21
	SORCS3	1.42021e-26		HOXB-AS1	7.63023e-14		IRF4	1.91146e-27		MIR1247	4643	74	2	5.08136e-06		FLJ36000	6.25422e-21
	AJAP1	6.12111e-26		AGAP2	8.16637e-14		MYT1L	2.16728e-27		OTX2	111	83	88	6.03208e-06		SOX11	6.68066e-21
	MIB2	6.23097e-26		PDK4	8.54672e-14		TNNI2	2.45136e-27		SLC18A3	100	50	170	6.33444e-06		VSTM2B	4.89515e-20
	HOXA2	8.19427e-26		SIX6	9.29226e-14		LSP1	2.67686e-27		LRBA	1696	11	48	6.68497e-06		AATK	6.62579e-20
	NETO1	8.71492e-26		TBX20	9.55832e-14		HOXA-AS3	4.63684e-27		VSTM2B	70	637	22	7.34414e-06		NKX6-2	8.13907e-20
	LMF1	2.33086e-25		SORCS3	1.06118e-13		PRTN3	1.68629e-26		HAND2-AS1	32	88	361	7.61871e-06		GALR1	8.60776e-20
	ADAMTS1	2.34158e-25		CBLN1	1.55723e-13		HOXD9	1.99215e-26		POU3F3	21	2848	17	7.61994e-06		LOC649352	1.17185e-19
	HAND2	2.71396e-25		AJAP1	2.38395e-13		GHSR	3.21042e-26		CHRM2	106	36	268	7.66586e-06		MIR433	1.64734e-19
	HAND2-AS1	3.24107e-25		CDH8	2.81687e-13		OBSCN	4.03524e-26		HAND2	31	94	423	9.28594e-06		C5orf38	1.71636e-19
	AATK	6.92376e-25		GPR132	4.52618e-13		SKOR2	8.90663e-26		FOXG1	234	97	55	9.40765e-06		IRX4	2.14503e-19
	WBSCR17	1.02132e-24		FZD10	4.64029e-13		LOC392364	9.25815e-26		PCDH8	150	178	47	9.4579e-06		AJAP1	2.70832e-19
	ELFN1	1.87459e-24		HOXB3	7.09543e-13		HOXA2	9.38642e-26		PRDM14	711	48	39	1.00452e-05		BAHCC1	5.65731e-19
	AIRE	2.07225e-24		CHRM2	1.29953e-12		HOXA4	1.07509e-25		NEFM	360	53	73	1.05226e-05		TRIM58	7.36806e-19
	ADCY8	8.159e-24		NUP210	1.4025e-12		ZBTB46	1.08377e-25		PAX9	338	266	16	1.08752e-05		EN1	7.56798e-19
	CSMD2	8.31051e-24		GHR	1.69969e-12		RIMS2	1.09619e-25		EN1	229	166	45	1.29743e-05		PCDH8	1.06673e-18
	GALR1	8.31815e-24		ELAVL2	1.75975e-12		PRDM14	1.23621e-25		MAB21L2	1624	18	62	1.37587e-05		SKOR2	1.11834e-18
	FZD10	1.39494e-23		NWD2	2.12782e-12		LOC649352	1.5842e-25		GFRA1	44	10	4222	1.41078e-05		ZIC4	1.14861e-18
	FEZF2	1.51111e-23		ZSCAN31	2.14101e-12		DCHS2	2.22644e-25		AATK	33	3175	18	1.43256e-05		OLIG2	1.2852e-18
	DPP6	1.62271e-23		NKX2-6	2.80653e-12		CACNA1E	2.41894e-25		HOXA2	27	2051	35	1.47281e-05		TSHZ3	1.44152e-18
	SEPT9	2.31742e-23		EPHB1	2.95664e-12		LZTS1	2.58439e-25		NKX6-2	86	533	44	1.53339e-05		HAND2-AS1	1.45649e-18
	GFRA1	2.43651e-23		FLI1	3.2438e-12		NKX6-2	3.04034e-25		CACNA1H	17	8411	15	1.63186e-05		MIR3186	1.45868e-18
	TP73	2.68344e-23		DPP6	4.06702e-12		EN1	3.30995e-25		RADIL	8	4799	58	1.69488e-05		POTEF	1.65182e-18
	IRF4	2.70717e-23		RBFOX1	4.18739e-12		NETO1	3.85532e-25		FOXC2	82	80	352	1.75822e-05		KNDC1	1.80787e-18
	ZIC4	3.09136e-23		ZNF677	5.83544e-12		PCDH8	6.32347e-25		FZD10	40	34	1873	1.94114e-05		DPP6	1.92246e-18
	TBX4	4.26806e-23		PRDM14	7.2849e-12		LRBA	1.29808e-24		LOC284395	83	630	50	1.99272e-05		HAND2	2.17583e-18
	BRSK2	5.25189e-23		GRIK3	7.98369e-12		TPO	2.35467e-24		MDGA2	123	71	313	2.08393e-05		MIR657	2.50124e-18
	HOXB5	5.4989e-23		SLC18A3	1.09946e-11		LOC284395	3.32561e-24		IRX2	3	227	4223	2.19306e-05		MIR431	2.59295e-18
	MIR3187	7.03209e-23		SOX1	1.26221e-11		TEX101	3.46492e-24		TCERG1L	167	59	293	2.20153e-05		ADCY8	3.14136e-18
	SFTA3	9.66629e-23		C4orf33	1.26703e-11		VWC2	4.41366e-24		SIX6	1714	27	66	2.32967e-05		GRM6	4.08829e-18
	NTRK3	1.05515e-22		NEFM	1.2674e-11		HOXD13	5.97649e-24		SALL1	8116	2	190	2.35241e-05		GFRA1	4.54302e-18
	IRX4	1.15522e-22		HIST1H4L	1.66536e-11		GALR1	6.23972e-24		ELAVL2	253	39	336	2.5291e-05		MYT1L	5.1341e-18
	FZD10-AS1	1.47814e-22		TMEM132E	1.79433e-11		FOXG1	6.50741e-24		PTF1A	112	170	179	2.59997e-05		PRDM14	5.89725e-18
	HIST1H2BI	2.65585e-22		NETO1	1.79621e-11		PLK5	6.59358e-24		ADCY8	37	238	396	2.66025e-05		HOXD4	6.77052e-18
	TMEM132C	6.24e-22		MARCKS	1.81432e-11		PRSS57	8.2715e-24		LSP1	1135	114	27	2.6651e-05		BRSK2	7.80225e-18
	MEOX2	6.63288e-22		TMEM246	1.88823e-11		RADIL	1.00616e-23		MEOX2	58	20	3069	2.71581e-05		LOC284395	9.05528e-18
	CBLN2	7.25717e-22		TCERG1L	1.91465e-11		MIR133A2	1.03214e-23		ZNF667-AS1	135	91	290	2.7178e-05		CHRM2	9.14059e-18
	DNAAF5	7.34646e-22		TMEM132C	1.92675e-11		ZBP1	1.12091e-23		FLI1	65	44	1298	2.83179e-05		MED15P9	1.3099e-17
	GRIK3	7.43946e-22		WT1-AS	2.20529e-11		PDCD1	1.25745e-23		SOX11	9	4840	86	2.85759e-05		FAM99A	1.58089e-17
	PCBP3	8.5908e-22		GALNT13	2.28318e-11		MAB21L2	1.34359e-23		CBFA2T3	764	764	7	3.11591e-05		OTX2	2.26089e-17
	MIR5189	1.13873e-21		PLEKHA2	2.57814e-11		NKX2-6	1.49008e-23		PCDH17	71	153	425	3.51843e-05		CBLN2	3.60965e-17
	EVX2	1.15063e-21		TUNAR	3.03924e-11		MIR657	1.81479e-23		ST8SIA3	426	122	95	3.76078e-05		SLC18A3	3.81848e-17
	FLI1	1.25942e-21		FGF12	3.83242e-11		LOC392196	1.92029e-23		IRF4	46	4575	24	3.84643e-05		FOXG1	5.21372e-17
	LIN28B	1.3863e-21		OR5AS1	4.26056e-11		SIX6	2.86476e-23		COL6A1	15	17728	19	3.8477e-05		PXDN	5.37766e-17
	CDKN2A	1.685e-21		RALYL	4.39925e-11		ZNF844	2.917e-23		ERICH1-AS1	262	224	87	3.88797e-05		NKX2-6	5.44822e-17
	MIR657	1.86251e-21		COL25A1	4.40413e-11		CNTN2	3.95438e-23		TMEM132C	57	60	1544	4.01963e-05		PCDH7	5.60778e-17
	PHOX2B	2.19056e-21		UNC13C	4.76492e-11		FOXE1	3.9787e-23		HOXB3	261	35	622	4.32177e-05		ELFN1	5.61697e-17
	VSTM2B	2.33806e-21		SALL3	5.18731e-11		LINC00552	6.58829e-23		ADGRL3	16	464	810	4.57064e-05		MIR127	5.84641e-17
	PCDH17	2.3519e-21		MDGA2	5.24145e-11		T	8.14941e-23		WT1-AS	313	61	320	4.64286e-05		LRFN1	6.43137e-17
	OLIG2	2.39411e-21		IL2RB	5.53865e-11		GJD4	9.31399e-23		NPR3	5812	4	284	5.0116e-05		EVX2	6.5125e-17
	FAT1	2.597e-21		PYDC2	5.77788e-11		NEFM	1.15827e-22		GRM6	186	4307	9	5.46477e-05		FGFR3	6.85703e-17
	SLFN12L	2.94519e-21		MIR1247	5.90783e-11		PCBP3	1.36767e-22		TUNAR	553	64	206	5.52495e-05		PCDH17	9.19412e-17
	SIX3	3.47832e-21		IRF8	6.01868e-11		FUT7	1.64384e-22		GHSR	1271	192	31	5.7289e-05		AIRE	9.22217e-17
	GAD2	4.28044e-21		VAV3	6.08934e-11		ASCL2	1.74154e-22		TPO	209	751	49	5.8225e-05		TMEM132C	1.09022e-16
	DPP10-AS1	4.70895e-21		NTM	7.85769e-11		WSCD1	2.17938e-22		ZNF667	161	204	236	5.86719e-05		FOXC2	1.19441e-16
	CDH4	9.29066e-21		ZBTB20	9.86653e-11		CFAP46	2.30212e-22		CBLN2	59	161	820	5.89539e-05		GAD2	1.25034e-16
	TACC1	1.50034e-20		VAV1	9.92046e-11		LOC100505817	2.45439e-22		MIR3186	20	474	827	5.93307e-05		NTRK3	1.44273e-16
	HOXD4	1.7936e-20		FOXC2	1.00704e-10		ZNF114	2.65281e-22		CACNA1B	890	101	93	6.31818e-05		PTF1A	2.00421e-16
	MAF	2.06249e-20		TNF	1.04645e-10		HOXD4	3.06918e-22		CBLN4	143	135	504	7.32794e-05		MIR3187	2.22379e-16
	FOXC2	2.57053e-20		ATOH1	1.12261e-10		NRG3	3.57917e-22		GAD2	76	314	464	8.31107e-05		MEOX2	2.38246e-16
	LOC284395	3.49191e-20		OTX2	1.13327e-10		AACSP1	3.91659e-22		MIR124-2	104	273	412	8.76606e-05		MIR3065	3.02929e-16
	DLX6-AS1	3.84792e-20		PCDH10	1.13808e-10		FLRT2	5.77221e-22		WT1	374	86	382	9.19398e-05		SIX6	3.59373e-16
	ZFP28	4.73511e-20		MPPED2	1.17863e-10		LINC01019	6.89091e-22		T	18	10119	71	9.66146e-05		TPO	3.85247e-16
	NKX6-2	4.81013e-20		WT1	1.20857e-10		SOX11	7.10277e-22		HMGA1	2946	6	748	9.87075e-05		MIR338	4.18489e-16
	BNC2	4.96301e-20		SKOR2	1.3853e-10		ERICH1-AS1	8.32297e-22		ONECUT2	14002	9	116	0.000108764		PCBP3	4.39835e-16
	FAM19A5	6.07905e-20		HAND2-AS1	1.60045e-10		OTX2	8.56856e-22		HOXD4	80	2272	81	0.000109513		MDGA2	5.28877e-16
	HOXD3	7.28181e-20		PHACTR2	1.68033e-10		ALPI	1.03217e-21		GAS7	139	409	261	0.000110343		PDCD1	5.50801e-16
	BNC1	9.09907e-20		SUN2	1.81082e-10		MIR3065	1.09664e-21		AIRE	36	3338	126	0.000112515		ZNF667-AS1	5.68847e-16
	EPHA7	1.05423e-19		ZNF667-AS1	1.97962e-10		MIR519A2	1.20323e-21		GHR	171	38	2334	0.000112695		NEFM	7.25379e-16
	CDH11	1.56327e-19		PITX2	2.09709e-10		MIR338	1.22529e-21		TBX18	3900	22	181	0.000115297		FEZF2	7.30155e-16
	CUX2	1.77539e-19		DKK2	2.12313e-10		CACNA1B	1.28347e-21		CDH8	329	32	1593	0.000124154		GHSR	7.85357e-16
	CFAP46	1.97689e-19		HAND2	2.21099e-10		C1QL2	1.29246e-21		C5orf38	4	745	6013	0.000132304		ZFP28	8.1723e-16
	LHX8	2.39152e-19		RNF165	2.27692e-10		ST8SIA3	1.33304e-21		GSX1	162	979	115	0.00013457		ERICH1-AS1	8.56339e-16
	USP17L2	2.6472e-19		HIST1H3H	2.30167e-10		LOC440311	1.40757e-21		FBN2	230	104	774	0.000136518		CGB8	9.66833e-16
	HIST1H2AL	3.15426e-19		FOXG1	2.39731e-10		FOXD3	1.50444e-21		LOC153684	3079	7	877	0.000139258		HOXD9	9.67382e-16
	OLIG3	3.20467e-19		MMP2	2.51594e-10		MIR1193	1.52237e-21		MARCH11	420	286	159	0.000140649		HOXA-AS3	1.13035e-15
	SAP25	3.33544e-19		SPHKAP	2.71366e-10		MIR551A	1.52776e-21		KNDC1	14	11095	127	0.000145074		TCERG1L	1.22448e-15
	SLC18A3	3.59142e-19		DENND1C	2.83448e-10		MIR432	1.7211e-21		NRG3	120	2152	82	0.000155247		CFAP46	1.46251e-15
	MAFK	3.84328e-19		CACNA1B	2.88e-10		BRSK2	1.75356e-21		CACNA1E	720	720	42	0.000159424		CYP11B1	1.57428e-15
	CGB8	3.85916e-19		RAVER1	3.21932e-10		DPP6	1.75764e-21		TBX20	185	28	4541	0.000171618		PLK5	1.59344e-15
	DPP10	4.19741e-19		ZIC1	3.47304e-10		MIR4297	1.75857e-21		SPON1	203	817	149	0.000179868		ZNF667	1.75855e-15
	MIR124-2	4.4867e-19		FBN2	3.57714e-10		LOC100506585	1.79927e-21		HIST1H2AG	132	120	1581	0.00018216		NRG3	1.80588e-15
	UNCX	4.94761e-19		HIST1H3I	3.64135e-10		SLA	1.86408e-21		FOXD3	1725	152	97	0.000184859		MIR521-2	1.85476e-15
	CHRM2	6.25648e-19		AMPD3	3.73921e-10		FSD1	1.97559e-21		HIST1H2AL	97	109	2413	0.000185406		MIR124-2	1.88788e-15
	HOXC4	7.54265e-19		CORO1A	3.88385e-10		HIST1H2BG	1.9974e-21		MYT1L	108	10048	25	0.000196545		ZNF454	2.07712e-15
	MYT1L	8.68822e-19		RUNX1	4.3166e-10		MYADML	2.28598e-21		HOXA4	2374	342	36	0.000210927		TP73	2.34309e-15
	NR2E1	9.13239e-19		HIST1H2AL	4.31912e-10		FAM83A	2.29356e-21		NRN1	1188	162	156	0.000216348		WT1-AS	2.56053e-15
	HOXB-AS3	9.25988e-19		DEFA4	4.65656e-10		LOC401010	2.43357e-21		PRSS57	1727	321	57	0.000227065		DCAF4L2	2.98424e-15
	OTX2	1.07017e-18		CD36	4.99895e-10		SLC22A12	2.89821e-21		SIM1	217	231	631	0.000227277		POM121L12	3.20917e-15
	PTF1A	1.16486e-18		VAV3-AS1	5.83217e-10		FBXW5	2.96927e-21		TSHZ3	478	13705	5	0.000234898		GSX1	3.47441e-15
	TTYH2	1.18014e-18		KANK3	5.9959e-10		MEIS1	3.00298e-21		SOX17	444	252	308	0.000246417		WBSCR17	4.24555e-15
	FERD3L	1.18016e-18		LSP1	6.28693e-10		POTEC	3.27106e-21		HIST1H2BJ	125	185	1516	0.000250428		FZD10	5.18598e-15
	ZNF454	1.52235e-18		CCDC140	7.36123e-10		GSX1	3.74886e-21		IL16	460	206	379	0.000256182		FZD10-AS1	5.28011e-15
	LOC339975	1.53837e-18		LINC00426	7.55032e-10		ONECUT2	3.75658e-21		TP73	45	5136	158	0.000260225		LSP1	6.09052e-15
	LRRN1	1.56517e-18		DIO3	9.54969e-10		PEAR1	4.24671e-21		PLK5	153	4431	56	0.000269909		GAS7	7.30104e-15
	FMN2	1.82162e-18		HOXB2	9.80449e-10		CNR1	4.32262e-21		PCBP3	62	8417	74	0.000274261		TNNT3	7.49678e-15
	CHRM3	1.87918e-18		CENPB	9.95247e-10		NEU4	4.54102e-21		RBFOX1	543	46	1564	0.000277249		MIR10B	7.91213e-15
	NRG3	2.16936e-18		HIST1H2AG	1.03121e-09		MIR4648	4.54567e-21		SBNO2	500	127	624	0.000280965		PHOX2B	8.04276e-15
	RUNX1T1	2.1888e-18		IFI16	1.0427e-09		ZIC1	4.59887e-21		HS3ST2	485	132	661	0.00029882		CBLN4	8.54467e-15
	PDCD1	2.42585e-18		ST8SIA3	1.08029e-09		CDH4	4.62535e-21		HNRNPA3P1	315	441	311	0.000304665		FOXB2	8.61406e-15
	MDGA2	2.49065e-18		FOXI2	1.27412e-09		TUBA3C	5.00695e-21		NTRK3	53	3781	216	0.000305208		HOXA5	9.94474e-15
	AEBP1	2.87917e-18		TMPRSS11GP	1.32547e-09		LRFN1	5.08774e-21		EVX2	64	3682	186	0.000308805		CBFA2T3	1.04262e-14
	HIST1H2BJ	3.24345e-18		LINC00982	1.38929e-09		TRPV6	5.45889e-21		MIR433	599	12463	6	0.000315131		MIR4297	1.12016e-14
	MIR3065	3.60431e-18		ARHGEF37	1.54505e-09		AIRE	5.53195e-21		TMC8	1981	15	1526	0.000318764		TCP10	1.12125e-14
	SLC25A46	4.40032e-18		SBNO2	1.62659e-09		KNDC1	6.49867e-21		CRMP1	401	462	248	0.0003227		SPON1	1.18855e-14
	TMEM132D	4.51494e-18		BCAP29	1.62712e-09		HIST1H2AE	6.76542e-21		CACNA1C	243	800	237	0.000323538		CDH4	1.49254e-14
	PLCH2	4.90538e-18		ZCCHC14	1.71674e-09		SNORD37	6.87039e-21		HOXD9	1792	861	30	0.000324944		DLX6-AS1	1.5743e-14
	MIR520D	5.07449e-18		SNORD114-8	1.72451e-09		MIR3689D1	7.59008e-21		TMC6	1976	21	1145	0.000332963		WT1	1.72201e-14
	SLC32A1	5.41812e-18		SIGLEC5	1.76481e-09		SMO	7.98629e-21		FOXI2	285	123	1357	0.000333333		ADCYAP1	1.81875e-14
	HIST1H2AG	5.89522e-18		HS3ST2	1.79367e-09		KIF2B	8.48722e-21		LMX1A	169	137	2063	0.000334607		ELAVL2	1.82928e-14
	TBC1D30	6.04809e-18		HIST1H2BL	1.82084e-09		NKX2-4	8.77867e-21		NWD2	854	40	1419	0.000339231		SIM1	2.2895e-14
	HOXD11	6.7862e-18		HECW1	1.82797e-09		LINC00659	9.61914e-21		ZFP28	85	526	1106	0.000345591		HOXB3	2.359e-14
	ZNF667-AS1	7.02846e-18		CBLN4	2.04546e-09		KIAA0125	1.19966e-20		SHISA9	222	173	1306	0.000350202		HIST1H3G	2.37682e-14
	MIR338	7.36978e-18		MIR124-1	2.1578e-09		FAM20C	1.21086e-20		EMX2OS	776	196	339	0.000359302		NPBWR2	2.70797e-14
	LRFN1	9.14496e-18		LMX1A	2.30915e-09		DBH	1.21912e-20		ANO9	7	1185	6223	0.000359686		ST8SIA3	2.87984e-14
	LDLRAD4	1.03779e-17		CXCL5	2.35335e-09		RGS12	1.24434e-20		KLHL29	218	1516	157	0.000361415		SALL1	2.9025e-14
	GAS7	1.11913e-17		GALR1	2.54346e-09		PNLIPRP2	1.29479e-20		MYOD1	913	223	265	0.000374775		UNCX	3.25262e-14
	POM121L12	1.18622e-17		IGF2BP1	2.54797e-09		PLIN4	1.29981e-20		PITX2	1366	92	439	0.000382611		FMN2	4.42505e-14
	MIR521-2	1.26042e-17		HTR1A	2.57822e-09		ANO1	1.32508e-20		HIST1H3G	256	1095	200	0.000388359		LRBA	4.42904e-14
	NOL4	1.48883e-17		LINC00472	2.60678e-09		LOC284379	1.36323e-20		MIR657	68	12901	64	0.00038888		FLI1	5.04913e-14
	CBLN4	1.49046e-17		TBX5	2.7866e-09		CYP11B1	1.44897e-20		PENK	357	1034	155	0.000395754		FAM153B	5.25139e-14
	MIR527	1.54315e-17		ZBP1	2.8449e-09		TLX3	1.58616e-20		LY6H	459	232	542	0.000398958		DPP10-AS1	5.2555e-14
	ADCYAP1	1.54636e-17		TMEM200A	2.97773e-09		SLC22A8	1.81462e-20		SLIT2	2	1397	21190	0.000408477		CACNA1C	5.44718e-14
	YBX3P1	1.71114e-17		CDH13	3.00533e-09		MIR3689D2	1.8571e-20		BRSK2	49	12006	101	0.000409836		HOXD11	5.69792e-14
	TAL1	1.86382e-17		RHOF	3.10476e-09		SP9	1.86141e-20		TPTEP1	322	298	633	0.000418268		BCAT1	5.99879e-14
	TBX3	1.86651e-17		ADAMTS9	3.12468e-09		NPBWR2	1.86571e-20		GRIK3	61	49	21485	0.000440353		VSX1	6.03157e-14
	ADARB2	2.13781e-17		RSU1P2	3.2028e-09		SPON1	1.89166e-20		CFAP46	94	8854	78	0.000444774		TBX20	7.38948e-14
	PCDH8	2.22443e-17		GDNF	3.51764e-09		TSNARE1	1.93989e-20		PHOX2B	69	502	1904	0.0004513		MIR520D	7.59914e-14
	PLEKHG5	2.53404e-17		PTPN6	3.65578e-09		MIR3689B	1.97068e-20		GALNT13	528	62	2100	0.000468896		FBN2	8.08432e-14
	DLX6	2.89553e-17		FOXD3	3.98391e-09		TTBK1	2.27576e-20		NFATC1	407	220	771	0.000470715		HNRNPA3P1	8.40076e-14
	PLK5	2.93824e-17		PCDH17	4.18492e-09		TNN	2.28256e-20		C1QL2	577	1285	94	0.00047486		CRMP1	8.59739e-14
	SSTR5	3.20392e-17		FAM78B	4.25697e-09		MIR4462	2.46821e-20		ADAMTS20	199	656	537	0.000477407		PENK	8.94213e-14
	GABRA5	3.33734e-17		UFSP2	4.36044e-09		PENK	2.757e-20		PCDH7	22	1273	2517	0.000479844		ANK1	8.97156e-14
	IGF2-AS	3.35914e-17		RFX4	4.5398e-09		NRN1	2.88625e-20		TACC1	79	416	2171	0.000485205		MAB21L2	9.32944e-14
	SSTR5-AS1	3.47519e-17		PLCB2	4.60655e-09		KLHL29	2.94603e-20		DPP10	103	984	704	0.00048523		TUNAR	9.53125e-14
	SLITRK3	3.55717e-17		ATP11B	4.63267e-09		TP73	3.3288e-20		FAM78B	1038	154	454	0.000492859		GHR	9.67064e-14
	CYP11B1	3.62357e-17		LINC01138	4.89555e-09		MARCH11	4.02962e-20		HOXB-AS3	110	315	2204	0.00051648		NRN1	1.12215e-13
	TNNT3	3.99393e-17		ADRA1A	5.40654e-09		AFAP1-AS1	4.0905e-20		HIST1H3E	880	271	321	0.000517618		TACC1	1.12546e-13
	ZNF667	4.18754e-17		CBLN2	5.55688e-09		GPR176	4.11704e-20		MIR431	611	9450	14	0.000544097		C1QL2	1.30264e-13
	GSX1	4.5866e-17		NRN1	5.64844e-09		LOC494127	4.18278e-20		RYR2	263	372	830	0.000546368		RIMS2	1.38176e-13
	MSC-AS1	5.38253e-17		KCTD14	5.85736e-09		PCDHGA11	4.80855e-20		UNCX	105	288	2695	0.000548171		WI2-2373I1.2	1.43505e-13
	RTP5	5.41094e-17		IRX1	5.97443e-09		OR7E12P	4.85672e-20		FMN2	118	383	1824	0.000553936		GJD4	1.45862e-13
	HIST1H2BB	5.47012e-17		TMEM221	6.11288e-09		SNORD115-17	4.97468e-20		PDCD1	122	11091	61	0.000554583		ADAMTS1	1.47854e-13
	NKX2-6	5.50526e-17		EN1	6.21255e-09		MIR520G	5.11208e-20		HOXD13	1379	1162	53	0.000569234		DCHS2	1.67819e-13
	TCERG1L	5.66285e-17		EN2	6.94931e-09		OR11L1	5.22723e-20		ADCYAP1	145	625	948	0.000575265		KLHL29	1.6946e-13
	SNAR-G2	6.01853e-17		PROX1	7.79916e-09		ZNF287	5.58709e-20		CDH4	78	9281	122	0.000589952		ATCAY	1.76616e-13
	LMX1A	7.57683e-17		SDHAP3	7.81404e-09		RHOH	5.7178e-20		FLJ36000	933	9503	10	0.000592054		SOX17	1.91194e-13
	TRIM58	8.94024e-17		PTF1A	7.84068e-09		SLC18A3	5.80989e-20		BNC2	87	1430	729	0.000604414		PLEKHG5	1.98746e-13
	GHR	9.07735e-17		DOCK8	8.22913e-09		MIR516A2	5.84403e-20		RALYL	1044	67	1333	0.000619852		TPTEP1	2.16079e-13
	GABRB3	9.32024e-17		AK3	8.37149e-09		SPPL2C	5.87642e-20		TBX4	48	985	1994	0.000626116		AEBP1	2.16812e-13
	FLT4	9.34747e-17		SHISA9	8.39073e-09		GCSAML	6.33737e-20		FEZF2	41	1716	1355	0.000632495		FSD1	2.29273e-13
	SETBP1	9.40821e-17		DNAH9	8.40437e-09		TNNT3	6.48072e-20		MYO3A	601	212	756	0.000638473		TUBA3C	2.60219e-13
	LINC00552	1.0293e-16		NXPH1	8.79511e-09		FTMT	6.76508e-20		LHX8	95	818	1248	0.000642441		WSCD1	2.7931e-13
	MSC	1.05827e-16		TPPP	9.18897e-09		MIR10B	7.12278e-20		TUBA3C	327	2414	123	0.000643112		NPR3	3.06063e-13
	TENM3	1.07305e-16		APAF1	9.24783e-09		HIST1H4E	7.68422e-20		ZNF732	848	233	498	0.000650954		GATA6	3.11615e-13
	CD22	1.18782e-16		PCDH8	9.63485e-09		SNORD115-41	8.07317e-20		GABRA5	155	205	3144	0.000659984		POU4F2	3.63975e-13
	SYNE1	1.23208e-16		LHX6	9.75775e-09		PTF1A	8.82928e-20		LRFN1	137	6073	124	0.000679545		HIST1H2AL	3.73001e-13
	MIR4649	1.25463e-16		ITPRIPL2	9.82508e-09		AZU1	8.88312e-20		EMX2	1662	189	335	0.000691843		CDH8	4.25879e-13
	SKOR2	1.26563e-16		OTOP1	1.01631e-08		TBX18	9.25199e-20		LCN6	321	546	612	0.000703942		MIR1193	4.48898e-13
	TFAP2A	1.31826e-16		FAM84A	1.05956e-08		FLJ43879	9.29585e-20		POM121L12	140	2231	345	0.00070688		BNC2	4.61082e-13
	FAM135B	1.4482e-16		CDC25B	1.08542e-08		DSC3	9.36639e-20		EPHB1	432	43	5977	0.00072627		ANO9	4.70969e-13
	MIR3185	1.51254e-16		LINC00599	1.09651e-08		MIR136	9.37908e-20		NLRP12	267	1811	231	0.000730222		GRIK3	4.81027e-13
	TBX20	1.56468e-16		HIST1H2BJ	1.1028e-08		VSX1	9.50615e-20		HOXD11	134	3236	263	0.000744068		OBSCN	5.12403e-13
	GRM6	1.57918e-16		MLNR	1.10503e-08		EVX2	9.55649e-20		OTX2-AS1	311	1008	370	0.000755532		LINC00552	5.57074e-13
	ESRRG	1.7192e-16		PTPRCAP	1.12376e-08		ZIC4	9.79708e-20		DCAF4L2	1489	3726	21	0.000758575		BNC1	5.93582e-13
	PLXDC2	1.75524e-16		OR8H1	1.1321e-08		MIR543	9.9316e-20		CCDC140	323	115	3199	0.00077218		FAM19A5	5.9373e-13
	CGB2	1.93082e-16		EMX2	1.23056e-08		LOC150935	1.00105e-19		MIR10B	212	3215	176	0.000778805		SNAR-D	6.26843e-13
	FGF22	1.97354e-16		HBG2	1.2365e-08		SALL1	1.07707e-19		NR2E1	109	421	2671	0.000794064		MIR380	6.72558e-13
	ZNF385D	1.9902e-16		PRDM13	1.23812e-08		PRSS55	1.20472e-19		TBX5	208	143	4150	0.000799126		KHDRBS2	6.81647e-13
	LINC00200	2.06739e-16		GHSR	1.28912e-08		ECEL1	1.28347e-19		TNNT3	160	4457	174	0.000802886		LMX1A	6.83804e-13
	GLT1D1	2.09361e-16		EDN3	1.34124e-08		CPAMD8	1.29459e-19		CYP11B1	159	5462	143	0.000803507		DBX1	7.76703e-13
	GALNT9	2.20341e-16		SKAP2	1.39282e-08		TCF24	1.31729e-19		ZNF454	115	4273	253	0.000804284		SPPL2C	8.23991e-13
	MAG	2.25539e-16		FRYL	1.40586e-08		EML1	1.43136e-19		ZBP1	14461	144	60	0.000807894		SBNO2	8.4687e-13
	ZNF470	2.44662e-16		EMX2OS	1.41627e-08		LINC00675	1.46286e-19		DBX1	306	418	984	0.000813235		CHRM3	8.78869e-13
	TRH	2.59405e-16		DMRT1	1.45004e-08		CYP11B2	1.5052e-19		SNTG2	560	336	674	0.000818802		MAF	9.21442e-13
	ST6GAL2	2.61224e-16		GON4L	1.48557e-08		GUSBP10	1.52395e-19		CHAT	227	327	1710	0.000819451		GALNT9	1.07758e-12
	ADAMTS20	2.67544e-16		AKR1B1	1.49788e-08		DDI1	1.59228e-19		OR8H1	1130	188	600	0.000822541		HOXB-AS3	1.1517e-12
	GFRA2	2.77767e-16		CADPS	1.51146e-08		HIST1H3G	1.63738e-19		TMEM132E	480	55	4962	0.000842998		LZTS1	1.22109e-12
	LINC01194	2.98986e-16		C8orf22	1.59726e-08		COL11A2	1.64462e-19		MIR3065	126	11731	90	0.000854733		OR11L1	1.27883e-12
	SEPT7P9	3.56188e-16		HMX3	1.84749e-08		NFASC	1.67804e-19		MIR4297	247	5252	103	0.000858114		LOC100505817	1.28403e-12
	SPON1	3.74354e-16		ABCD3	1.85668e-08		SNORD116-3	1.81226e-19		ULBP1	630	328	650	0.000862146		PRSS57	1.33882e-12
	ADAMTS5	3.84169e-16		ZNF667	1.88157e-08		RASSF2	1.86243e-19		HTR1A	454	141	2120	0.000870165		OR2G3	1.38044e-12
	SYDE1	4.12494e-16		GABRA5	1.94629e-08		PCDHGA5	1.89991e-19		PXDN	19	2009	3557	0.000870536		MARCH11	1.43469e-12
	CA10	4.51301e-16		IL16	2.06186e-08		TUNAR	1.98029e-19		CA10	206	210	3146	0.000872386		NKX2-4	1.47912e-12
	SDK2	4.63947e-16		TNS2	2.09634e-08		FOXB2	2.0421e-19		LINC00701	414	512	653	0.000885698		DPP10	1.56311e-12
	TBX5	4.73646e-16		ANKS1B	2.09778e-08		LOC283177	2.14533e-19		POU4F2	289	1919	250	0.000887031		ACTRT2	1.69956e-12
	TPO	4.98004e-16		C14orf39	2.14759e-08		MIR517A	2.21973e-19		MIR521-2	141	2599	385	0.000900992		MIR543	1.74558e-12
	ANKRD20A5P	4.99043e-16		CA10	2.16098e-08		INS-IGF2	2.28181e-19		LINC00494	466	658	462	0.000904281		FAM135B	1.76204e-12
	PRDM8	5.32555e-16		CDH18	2.17811e-08		INS	2.28181e-19		NXPH1	373	175	2178	0.000907175		LOC440311	1.84728e-12
	MIR10B	5.36343e-16		MYO3A	2.19504e-08		PDZD2	2.30468e-19		VSX2	895	394	404	0.000908852		FLT4	1.89195e-12
	HMX1	5.73589e-16		FBRSL1	2.20024e-08		HEPACAM	2.63077e-19		MIR338	136	11451	92	0.000913487		DNAAF5	1.91107e-12
	PRDM16	7.0939e-16		POU4F3	2.20152e-08		SNORD38B	2.66887e-19		HIST1H1A	533	537	523	0.000949976		MIR133A2	2.03845e-12
	OR5E1P	7.26554e-16		HIST1H2BI	2.24675e-08		GLB1L3	2.84546e-19		WSCD1	284	6853	77	0.000950926		MIR527	2.05108e-12
	GATA6	7.63273e-16		ANXA2R	2.30178e-08		NTRK3	2.91446e-19		HSPA7	1136	520	264	0.000985314		CYP11B2	2.12557e-12
	SIM1	8.81277e-16		ZNF217	2.48907e-08		MIR3689C	2.92715e-19		WI2-2373I1.2	348	1255	365	0.00100476		TMEM132D	2.14114e-12
	KLHL29	9.8597e-16		TRIM58	2.60238e-08		ABR	2.95742e-19		ABR	954	770	218	0.00100885		CNTLN	2.19629e-12
	NR2F1-AS1	1.05774e-15		SNORD114-9	2.71267e-08		MS4A3	3.11714e-19		FLJ33360	429	958	406	0.00104641		INS-IGF2	2.26397e-12
	SPPL2C	1.06848e-15		NFATC1	2.78558e-08		GM140	3.37099e-19		ANKS1B	897	208	896	0.00104816		INS	2.26397e-12
	CYP11B2	1.20596e-15		TMEM176B	2.80612e-08		ACTRT2	3.38155e-19		BAHCC1	5	14046	2445	0.00107339		HOXD13	2.49927e-12
	SHISA9	1.21271e-15		LOC63930	2.85048e-08		MIR517B	3.43267e-19		SEPT9	43	3219	1255	0.00108448		HOXC4	2.54528e-12
	NFIX	1.3691e-15		MYOD1	2.87156e-08		MIR520D	3.49986e-19		EDN3	827	193	1113	0.00110622		GABRA5	2.57673e-12
	NPBWR2	1.45946e-15		ERICH1-AS1	2.90789e-08		SLC6A3	3.71975e-19		LMF1	29	6631	925	0.00110749		CACNA1B	2.62283e-12
	IKZF1	1.48873e-15		SOX14	3.0755e-08		OR2G2	3.82398e-19		LINC00552	175	14707	70	0.00112007		KCTD8	2.78554e-12
	LOC649352	1.51999e-15		CACNB2	3.29101e-08		C5orf58	3.83802e-19		GATA6	216	2021	418	0.00113278		MIR4649	2.83693e-12
	CHAT	1.6434e-15		IRX2	3.2924e-08		ATCAY	3.96731e-19		FUT7	5471	457	75	0.00116043		HS3ST2	2.84126e-12
	ALX4	1.7112e-15		IL11RA	3.30849e-08		C17orf62	4.41991e-19		FAM83A	1050	1673	109	0.00118203		LOC284379	2.88867e-12
	EN1	1.73765e-15		KCNH5	3.48169e-08		AJAP1	4.58862e-19		CADPS	458	200	2092	0.00118286		PLCH2	2.91755e-12
	FBN2	1.825e-15		DAB1	3.651e-08		MIR524	4.85883e-19		MIR380	245	2628	303	0.00120169		MIR4686	2.95343e-12
	PCSK4	1.94781e-15		SIM1	3.73301e-08		NLRP12	5.06543e-19		NKX6-3	929	649	327	0.0012129		SHISA9	3.3316e-12
	FSD1	1.99189e-15		LY6H	3.76729e-08		PFN3	5.26636e-19		HIST1H2BH	1513	357	367	0.00121874		FLJ43879	3.80167e-12
	LOC286083	2.02613e-15		ZNF732	3.76755e-08		MIR494	5.321e-19		ZNF677	3695	47	1159	0.00123522		CDC14C	3.84574e-12
	FOXG1	2.03413e-15		FAM181B	3.93105e-08		MIR3194	5.49614e-19		MIR3187	51	9538	415	0.00123843		PLXDC2	3.85137e-12
	OR2M2	2.04561e-15		NINJ2	4.3004e-08		GPR45	5.52717e-19		GPR132	6731	33	909	0.00123863		DMRTA2	3.85138e-12
	VSX1	2.18112e-15		RBMS3	4.45608e-08		ZNF667	5.59197e-19		FOXB2	628	1558	207	0.001242		NR2E1	3.90407e-12
	RASA3	2.18587e-15		TRIM14	4.56837e-08		CACNA1C	5.68834e-19		S1PR4	13886	16	913	0.00124369		SLC25A46	3.99713e-12
	MIR663A	2.22918e-15		ADCY8	4.60667e-08		OR51I2	6.08739e-19		TMEM132D	128	438	3666	0.00125816		FOXI2	4.06377e-12
	KCNA6	2.27062e-15		NCOR2	4.65967e-08		MIR3689F	6.24417e-19		BNC1	90	2822	822	0.00127558		SNAR-G1	4.26829e-12
	DLC1	2.44956e-15		AHI1	4.78555e-08		FGD5P1	6.25362e-19		HOXA10	591	256	1394	0.00128704		MEIS1	4.36809e-12
	SCART1	2.65811e-15		CYTH4	4.97117e-08		ZNF735	6.81195e-19		MIR520D	130	7384	223	0.00130393		SLC35E2B	4.41481e-12
	TFAMP1	2.72059e-15		LOC653653	5.01209e-08		AUTS2	8.00328e-19		CELF2	349	1440	431	0.00131751		LMF1	4.46667e-12
	CACNA1C	2.72207e-15		SLC6A2	5.05323e-08		DDX11	8.04959e-19		HEPACAM	972	1061	213	0.00133382		TRH	4.57027e-12
	NPY	3.00254e-15		CDRT15P1	5.26629e-08		MIR663B	8.97327e-19		DCHS2	2119	2530	41	0.00133456		KIF2B	4.66684e-12
	MIR380	3.02846e-15		OR51L1	5.27541e-08		MIR3689E	9.53822e-19		FAM135B	183	1101	1099	0.00134321		TPSB2	4.72424e-12
	KHDRBS2	3.34275e-15		AFAP1-AS1	5.33757e-08		FOXI1	9.81412e-19		NTM	1549	77	1864	0.00134797		CHST8	4.80737e-12
	MIR4297	3.53005e-15		TMX1	5.34544e-08		C10orf113	1.00334e-18		OTOP1	907	181	1371	0.00136255		CACNA1E	4.99843e-12
	OR2AG2	3.78481e-15		TNK2	5.34815e-08		CRMP1	1.01409e-18		ATCAY	393	2548	227	0.00137439		HOXA4	5.51674e-12
	RBFOX3	3.90987e-15		TMEM176A	5.74238e-08		MIR3689A	1.03097e-18		POU4F3	843	214	1272	0.00138582		EPHA7	5.53184e-12
	MIR663AHG	3.92751e-15		NOS1	5.79492e-08		POU4F2	1.03327e-18		ANKRD30B	681	679	499	0.0013925		CGB5	5.5347e-12
	STK32C	3.98617e-15		TJP1	5.97824e-08		SPATA31E1	1.05114e-18		TFAP2A	182	1246	1019	0.00139432		ZNF354C	5.5379e-12
	MEIS3	4.37602e-15		SOX17	6.10666e-08		ASRGL1	1.05217e-18		ADARB2	149	1594	974	0.00139563		OTX2-AS1	5.74306e-12
	ELAVL2	4.67583e-15		LRFN5	6.13862e-08		ZNF454	1.10125e-18		KCTD8	296	413	1929	0.00141925		ADAMTS16	5.84341e-12
	LINC00163	4.98639e-15		SEC23IP	6.6032e-08		POTEF	1.17893e-18		ANK1	473	1569	319	0.00142412		DSC3	5.93939e-12
	MARCH1	5.11567e-15		LOC340113	6.60546e-08		MPDZ	1.21073e-18		PRSS55	1017	1221	191	0.00142639		HOXD3	6.55071e-12
	HIST1H3G	5.13146e-15		HOXA10	6.78986e-08		GAS1	1.21463e-18		HMX3	1724	202	684	0.00143178		HOXB5	6.66142e-12
	RGS7	5.35661e-15		GPR6	6.79259e-08		LINC00837	1.26627e-18		MIR1193	1568	1561	98	0.00144053		FLJ33360	7.02188e-12
	OR2G3	5.4251e-15		LOC100132111	6.82072e-08		EN2	1.33022e-18		RFX4	902	156	1708	0.00144297		MIR124-3	7.16985e-12
	ADAMTS15	5.60944e-15		LRRC7	6.89794e-08		FAM196A	1.37461e-18		MAFK	101	766	3176	0.00147109		TBX18	7.49685e-12
	WDR72	5.72027e-15		PHYHIPL	7.20562e-08		ZNF135	1.37481e-18		DKK2	1024	93	2602	0.00148193		MIR1197	7.84356e-12
	HOXB3	5.81684e-15		CYTIP	7.2632e-08		GAS7	1.40662e-18		OBSCN	4894	1589	32	0.00148743		TRPM5	7.95233e-12
	ERICH1-AS1	5.93185e-15		RARRES2	7.3359e-08		HS3ST3A1	1.44592e-18		LOC100505817	649	4968	79	0.00151789		FOXD3	7.97432e-12
	RYR2	5.9514e-15		KCNIP4	7.36368e-08		HOXD11	1.52246e-18		HOXD3	89	1664	1747	0.00153864		HIST1H2BH	8.10827e-12
	UNKL	6.2822e-15		RASSF1	7.51497e-08		HSPA7	1.54919e-18		SLC24A2	371	323	2207	0.00156829		LOC339622	8.46305e-12
	ZNF354C	6.35389e-15		SAMD3	7.55605e-08		MYOD1	1.58761e-18		CALN1	816	756	429	0.0015692		TBX4	8.49136e-12
	IGF2	6.43384e-15		PAX9	7.58028e-08		LINC00162	1.61127e-18		DMRTA2	961	393	707	0.00158137		MIR526B	8.61578e-12
	NLRP12	6.55095e-15		SELPLG	7.99905e-08		SNORD115-40	1.62651e-18		KCNA6	239	2461	456	0.00158751		FAM90A2P	8.70989e-12
	SNAR-D	6.5694e-15		GSC	8.14335e-08		CHRM2	1.73757e-18		BHLHE23	991	338	802	0.0015897		LCN6	8.84088e-12
	MT1HL1	6.65957e-15		C11orf21	8.18284e-08		PREX1	1.78292e-18		KIAA0125	1886	1060	135	0.00159611		FAM83A	9.10271e-12
	TRIML2	6.91287e-15		MIR5704	8.6207e-08		PRR5L	1.81903e-18		ATOH1	2223	82	1486	0.00160119		LOC392364	9.21349e-12
	GRIN2A	7.42642e-15		HIST1H3E	8.697e-08		MIR4456	1.82451e-18		MARCH1	255	990	1108	0.00164633		TNN	9.59097e-12
	PRAC2	7.81258e-15		OPCML	8.77659e-08		IGLL1	1.88786e-18		MIR127	1392	17041	12	0.00167144		CGB1	1.02835e-11
	KCNJ2	7.90158e-15		MIR124-2	8.80263e-08		MIR595	1.93276e-18		MEIS1	492	5146	113	0.00167877		FGF22	1.09012e-11
	RPS7P5	7.99537e-15		SLC35E2B	8.84053e-08		CORO6	1.94443e-18		RUNX1	2952	108	900	0.00168301		GLT1D1	1.12179e-11
	TMEM240	8.11622e-15		CORO6	9.08823e-08		TOX2	1.94799e-18		LDLRAD4	138	854	2443	0.00168797		ULBP1	1.13015e-11
	KCNA3	8.65287e-15		DIP2A	9.18507e-08		BCAT1	1.95845e-18		LOC648987	585	345	1448	0.00170987		NLRP12	1.14243e-11
	PLEKHG4B	8.66434e-15		SHANK3	9.29555e-08		KCNS2	1.96921e-18		EN2	6790	167	258	0.00171144		ECEL1	1.14794e-11
	MIR5196	9.4842e-15		CCDC144CP	9.48282e-08		LRRIQ4	2.05174e-18		LZTS1	983	6941	43	0.00171566		MYOD1	1.17933e-11
	FOXF1	9.94196e-15		HIST1H3D	9.85234e-08		ANKRD30BL	2.1222e-18		HIST1H2BG	4360	647	107	0.00175818		MIR494	1.19429e-11
	PAX7	1.00616e-14		HIST1H2AD	9.85234e-08		NLRP3	2.23916e-18		AGAP2	5299	25	2295	0.00176917		LY6H	1.29489e-11
	MIR4686	1.05412e-14		LINC01551	1.01532e-07		MIR770	2.34196e-18		KCNIP4	402	263	2883	0.00177306		CNR1	1.29592e-11
	AMZ1	1.09686e-14		SEMA4D	1.02174e-07		LINC01239	2.35604e-18		CORO6	4062	275	274	0.00177939		CD1D	1.30664e-11
	LAIR2	1.21388e-14		BANK1	1.02477e-07		LZTS3	2.39926e-18		CGB8	102	6273	484	0.00179746		GALNT13	1.38748e-11
	WSCD1	1.27076e-14		GSTA2	1.03863e-07		NPR3	2.44451e-18		MIR1197	504	1727	357	0.0018027		LOC286083	1.39214e-11
	FOXI2	1.31834e-14		LHX3	1.07317e-07		OR6K2	2.6027e-18		IKZF1	225	2137	658	0.00183082		SLFN12L	1.40676e-11
	MRC2	1.39732e-14		MARCH11	1.09461e-07		LOC401557	2.87756e-18		DLX6-AS1	84	2617	1443	0.00183495		TCF24	1.41446e-11
	MIR381	1.41144e-14		PIEZO2	1.12157e-07		RTL1	3.22193e-18		ADAMTSL3	751	1301	328	0.00185113		HIST1H2BJ	1.54184e-11
	CDH7	1.47147e-14		UNCX	1.14729e-07		MGAT5B	3.24272e-18		MIR124-3	1317	702	348	0.0018574		OR10Q1	1.60647e-11
	POU4F2	1.49014e-14		CYB5R3	1.15122e-07		ADCY2	3.41872e-18		A2ML1	759	517	828	0.0018731		ADAMTSL3	1.68014e-11
	NRXN1	1.65617e-14		RGS10	1.15411e-07		ZNF667-AS1	3.61194e-18		LOC100128593	365	1237	722	0.00187843		BHLHE23	1.70978e-11
	ACTRT2	1.69336e-14		CCR7	1.17232e-07		MIR519D	3.65876e-18		CACNB2	301	226	4850	0.00189787		FOXE1	1.7935e-11
	HIST1H3C	1.74104e-14		APBB1IP	1.22695e-07		IPW	4.10042e-18		ANO1	390	6001	141	0.00189821		TRPV6	1.86367e-11
	LHX9	1.87264e-14		PTPRN2	1.24625e-07		TCERG1L	4.13563e-18		GPR25	680	390	1269	0.00193041		MARCH1	1.86961e-11
	ADGRA1	1.92675e-14		DCC	1.25484e-07		TARM1	4.18645e-18		SLA	8913	362	105	0.00194142		HMX1	2.02238e-11
	USP17L7	1.95125e-14		HMHA1	1.26094e-07		FGFR1	4.2183e-18		MPDZ	4361	305	255	0.00194335		HAS1	2.02578e-11
	KCTD8	2.07367e-14		PAX3	1.30327e-07		PRKACG	4.27822e-18		INS-IGF2	452	3598	210	0.00195484		SDK2	2.02624e-11
	CD1D	2.36246e-14		MAP3K11	1.3132e-07		ZNF469	4.3471e-18		INS	453	3599	211	0.00196697		KCNA6	2.04839e-11
	MIR487B	2.52126e-14		TPTEP1	1.34788e-07		CNTLN	4.34812e-18		AACSP1	1316	3203	83	0.00199554		CDKN2A	2.1648e-11
	MIR539	2.5812e-14		SLC9A3R2	1.35234e-07		LAIR1	4.82637e-18		CNR1	382	7781	118	0.00199982		LINC00494	2.26809e-11
	PRKAR1B	2.65422e-14		UBXN11	1.38004e-07		KRTAP10-1	5.01613e-18		SLC1A6	1012	439	790	0.00200096		ADARB2	2.27661e-11
	CACNB2	2.6569e-14		OSM	1.42123e-07		LOC339807	5.29123e-18		PTPRN2	2362	293	509	0.00200724		DLX6	2.30686e-11
	KRTAP10-8	2.72737e-14		TSPAN32	1.45362e-07		STMN3	5.3907e-18		TFAP2D	1073	1093	304	0.00202796		CA10	2.35229e-11
	MIR299	2.79443e-14		ITGB2-AS1	1.49151e-07		MIR380	5.6287e-18		PLEKHG5	151	4856	492	0.00204848		HIST1H2AG	2.35784e-11
	TCP10	2.84627e-14		PTPN21	1.57024e-07		TFAP2D	5.65563e-18		CLCNKB	1239	330	889	0.00206165		AACSP1	2.41302e-11
	GRM7	2.90891e-14		MPDZ	1.57767e-07		SLC7A10	5.74139e-18		TAC1	1330	511	540	0.00207862		SATB2	2.48543e-11
	DBX1	2.99376e-14		SLC35F4	1.66991e-07		LINC01249	5.94879e-18		LINC01366	924	1092	366	0.00208968		LOC100128593	2.52817e-11
	TRIM49	3.19802e-14		TLE2	1.68735e-07		UMODL1	6.24297e-18		MIR133A2	940	6665	59	0.00209134		ADAMTS20	2.54286e-11
	SATB2	3.20309e-14		CD52	1.6917e-07		SOX17	6.46166e-18		FSD1	232	15058	106	0.00209454		GUSBP10	2.70515e-11
	POM121L4P	3.5765e-14		ARID4A	1.7086e-07		ZNF382	6.52482e-18		UTF1	335	726	1529	0.00210206		NXPH1	2.78149e-11
	KRTAP10-2	3.58018e-14		GRIN3A	1.71353e-07		MAEL	6.7738e-18		ADAMTS16	388	2549	376	0.00210206		SYT10	2.85836e-11
	OTX2-AS1	3.99309e-14		SH3YL1	1.75872e-07		HNRNPA3P1	6.82106e-18		VSX1	236	8596	185	0.00211855		KCNK9	2.91928e-11
	MIR153-2	4.00758e-14		ITGB2	1.81485e-07		ACTN2	6.91477e-18		HIST1H2AE	4262	691	128	0.00212653		OR51I2	3.05116e-11
	WT1-AS	4.68539e-14		FAM135A	1.83016e-07		MDGA2	7.09572e-18		OR2G2	1094	1548	225	0.00214605		PAX6	3.06904e-11
	FSCN2	4.75047e-14		GAD2	1.88176e-07		MIR665	7.26992e-18		SATB2	308	789	1568	0.00214606		ADAMTS5	3.1117e-11
	HNRNPA3P1	5.08022e-14		HOXB-AS3	1.88449e-07		CACNA2D4	7.96772e-18		TMEM246	4118	58	1609	0.00216163		FAM78B	3.13566e-11
	KIAA1217	5.08264e-14		MAD1L1	1.89436e-07		JPH3	8.08886e-18		SIGLEC5	1929	131	1524	0.00216551		PAPOLB	3.18514e-11
	FENDRR	5.34824e-14		LINC00996	1.91521e-07		METRNL	8.60358e-18		MIR21	385	490	2044	0.00216783		SNTG2	3.20337e-11
	DOK6	5.57716e-14		HIST1H2BF	1.99373e-07		OLIG2	8.65293e-18		CCM2	13050	17	1787	0.00221942		LRRN1	3.31215e-11
	OR6K3	5.67789e-14		SLC2A14	2.08453e-07		ANK1	8.90193e-18		ADRA1A	989	160	2522	0.00223191		SNAR-B2	3.35697e-11
	LOC389332	5.70773e-14		SLC12A5	2.08931e-07		WT1-AS	8.93572e-18		GAS6	892	1319	340	0.00223639		KCNJ2	3.49269e-11
	LCN6	5.99882e-14		PRSS57	2.09764e-07		HIST1H3E	9.10098e-18		MIB2	26	3031	5098	0.00224456		ANKRD30BL	3.52711e-11
	TPTEP1	6.47575e-14		ASXL3	2.1142e-07		GALNT9	9.37324e-18		ADAMTS5	204	919	2166	0.00226496		POTEC	3.58764e-11
	CCDC140	6.53592e-14		SLC24A2	2.124e-07		SSTR4	9.57743e-18		NTF3	519	1120	700	0.00226884		SYDE1	3.59364e-11
	MIR889	6.75293e-14		DSG1	2.17309e-07		SNORD116-4	9.93441e-18		MIR525	2389	440	388	0.00227334		OR5E1P	3.62233e-11
	PAPOLB	6.77365e-14		BHLHE40-AS1	2.19153e-07		ZEB1	9.9464e-18		ARHGAP25	4449	12	7709	0.00229085		VSX2	3.64944e-11
	MIR519A1	6.83652e-14		SERPINB11	2.23849e-07		LOC339622	1.02235e-17		FLRT2	6198	793	84	0.00229693		POM121L4P	3.75214e-11
	TUBA3C	7.05571e-14		CHAT	2.28233e-07		NKX6-3	1.03566e-17		MSC-AS1	163	1014	2502	0.0023001		EMX2	3.78724e-11
	SLC6A19	7.05915e-14		ULBP1	2.42043e-07		ADAMTSL3	1.10097e-17		CRACR2B	1350	340	908	0.00231529		MIR323A	4.05569e-11
	CDH8	7.22442e-14		FANCA	2.54713e-07		FAM27L	1.11643e-17		SLC2A14	795	319	1648	0.00232077		LINC00701	4.10586e-11
	HCN1	7.32441e-14		CLCNKB	2.6202e-07		MIR512-2	1.19065e-17		GCSAML	851	2842	173	0.00232296		ONECUT2	4.33147e-11
	KCNA1	7.50658e-14		MYOT	2.64296e-07		RASGRP2	1.19181e-17		ESRRG	187	2863	785	0.0023317		HSPA7	4.36184e-11
	SARDH	7.84522e-14		CTNND2	2.64928e-07		MFRP	1.20823e-17		PCDHGA12	698	632	960	0.00234675		MIR299	4.38949e-11
	KCNQ5	7.86364e-14		GNAS	2.66712e-07		PRLR	1.20969e-17		C8orf22	1761	201	1199	0.002351		NPY	4.46241e-11
	NKX2-5	7.90717e-14		ZNF587B	2.74074e-07		CPXM1	1.21373e-17		NRXN1	290	815	1802	0.00235802		POU4F3	4.63828e-11
	UTF1	9.32125e-14		ZNF587	2.74074e-07		EMX2	1.24043e-17		CERKL	563	399	1921	0.00238423		LINC01193	4.65751e-11
	MMD2	9.8102e-14		SNTG2	2.75201e-07		ELAVL2	1.31729e-17		NEUROD1	564	400	1922	0.00239389		LHX8	4.68748e-11
	LOC100129027	9.8733e-14		DDX27	2.91366e-07		OLFM1	1.32455e-17		OR5AS1	3889	66	1692	0.00239709		EMX2OS	4.72762e-11
	PAX9	1.07012e-13		BHLHE23	3.02767e-07		S100A8	1.33913e-17		RHOH	4430	586	169	0.00241765		OR2M1P	4.83923e-11
	CCDC60	1.08348e-13		VDAC1	3.06268e-07		EMX2OS	1.35429e-17		HIST1H3F	1859	484	493	0.00244015		HOXB4	5.15736e-11
	C1orf94	1.12492e-13		CRACR2B	3.06913e-07		GAS6	1.43524e-17		PTGDR	464	880	1100	0.00246589		MIR3689D1	5.19885e-11
	NEU1	1.14446e-13		RNF148	3.07432e-07		PAPOLB	1.44011e-17		FERD3L	114	543	7257	0.00246621		EPHB1	5.21187e-11
	MIR512-2	1.15712e-13		HOXA4	3.08184e-07		SNORD115-16	1.44825e-17		LINC00982	1604	125	2281	0.00250357		TAC1	5.35546e-11
	LOC100500773	1.16256e-13		PXDNL	3.12241e-07		FLT4	1.48703e-17		MIR323A	658	1610	445	0.00256803		LOC645166	5.3563e-11
	LRRC30	1.23017e-13		EFTUD1P1	3.13121e-07		MTRNR2L1	1.48949e-17		SLC6A2	922	243	2107	0.00257095		CNGA3	5.4767e-11
	GREB1	1.27472e-13		LOC648987	3.19149e-07		POM121L12	1.54431e-17		MIR519A2	602	8932	91	0.00264925		OR6N2	5.49422e-11
	KRTAP11-1	1.27977e-13		RAB30	3.30041e-07		LOC442028	1.5623e-17		LOC100132111	2917	258	656	0.00266904		NLRP11	5.51357e-11
	HOXA7	1.28963e-13		LOC606724	3.46639e-07		ASGR2	1.57336e-17		HOXB4	927	595	902	0.00268624		DBH	5.57959e-11
	WI2-2373I1.2	1.34033e-13		ANGPTL6	3.52833e-07		MIR124-3	1.64381e-17		ITGB2	2269	312	706	0.00269652		LINC01019	5.86834e-11
	CELF2	1.36067e-13		BIN2	3.55098e-07		MUC5B	1.65649e-17		HMX1	213	889	2640	0.002697		LINC01366	5.98097e-11
	MIR378D1	1.42646e-13		KCNH8	3.58911e-07		RORB	1.67238e-17		ELFN1	35	21281	672	0.00269982		OR6K3	6.34443e-11
	TNFRSF18	1.45585e-13		TESPA1	3.65146e-07		LINC00577	1.6943e-17		RORB	932	1541	350	0.00270946		MIR519A1	6.4132e-11
	LRRTM1	1.46075e-13		CD48	3.70603e-07		FOXC2	1.74211e-17		DLGAP1	412	2280	538	0.00272159		MEIS3	6.6843e-11
	TRIML1	1.50504e-13		ARHGAP28	3.82943e-07		MIR1178	1.79548e-17		IRF8	9031	75	750	0.00273333		MSC-AS1	6.81299e-11
	PIF1	1.57109e-13		PTGER4	3.9214e-07		HMX2	1.83951e-17		TLX3	6367	556	144	0.00274128		TBC1D30	7.31449e-11
	SRRM4	1.57722e-13		GNA15	4.0282e-07		MATK	1.84205e-17		PRDM13	760	191	3540	0.00275963		OR2L13	7.32491e-11
	MMP26	1.63655e-13		NAALAD2	4.04752e-07		MYO15B	1.88147e-17		PAX3	389	296	4467	0.00276179		OR6N1	7.341e-11
	PENK	1.69844e-13		HIST1H2BH	4.04851e-07		MIR1197	1.90689e-17		LOC284379	739	4903	142	0.00276251		RBFOX3	7.38474e-11
	GPR158-AS1	1.96834e-13		CYP2E1	4.07593e-07		NKX6-1	2.07413e-17		TENM3	177	4649	635	0.00279829		HIST1H3F	7.69301e-11
	HAS1	2.02829e-13		BTBD3	4.20447e-07		MIR153-2	2.09999e-17		MIR3689D1	666	6074	130	0.00281328		TSPYL5	7.8876e-11
	NEFM	2.03111e-13		CCDC105	4.22345e-07		EPHB6	2.10475e-17		YBX3P1	146	428	8466	0.00282723		ZNF382	7.94494e-11
	RXFP3	2.08212e-13		PTPRN	4.4373e-07		HAND2-AS1	2.21103e-17		TRPV6	822	5218	125	0.00285888		OR6K2	8.16126e-11
	OR2B11	2.09517e-13		SLA	4.4644e-07		MIR337	2.25789e-17		TENM2	1491	980	368	0.00286582		LOC440173	8.43544e-11
	LOC392232	2.13006e-13		RIMS4	4.51633e-07		SCARNA12	2.53945e-17		AFAP1-AS1	13832	246	160	0.00289554		ZNF529	8.67436e-11
	MIR411	2.20568e-13		DPYSL2	4.6232e-07		AHRR	2.59961e-17		HIST1H3D	2684	279	739	0.0029351		USP17L2	8.77447e-11
	LOC100128593	2.22273e-13		AASDHPPT	4.71877e-07		WI2-2373I1.2	2.65819e-17		NOS1	2349	250	945	0.00294198		OTOP1	9.04701e-11
	LOC645166	2.2467e-13		OR12D2	4.72638e-07		LINC01366	2.67667e-17		RXFP3	361	939	1641	0.00294776		CUX2	9.44989e-11
	HIST1H1B	2.27979e-13		CUL3	4.76844e-07		HIST1H2BH	2.94672e-17		HIST1H2AD	2685	280	740	0.00294806		OR8H1	9.96521e-11
	LOC100133461	2.28212e-13		MKL1	4.77361e-07		TENM2	3.14948e-17		PFN3	1303	1852	232	0.00296354		SEPT9	1.0119e-10
	JMJD8	2.3051e-13		GJC2	4.8059e-07		KPRP	3.18002e-17		TRPM2	1047	587	920	0.00298801		IL16	1.01986e-10
	KRTAP10-11	2.32943e-13		SDC4P	4.80965e-07		OTX2-AS1	3.21498e-17		KANK3	2959	113	1694	0.00299238		CALN1	1.04359e-10
	SLC24A2	2.36974e-13		C1orf110	4.82111e-07		CHST8	3.32375e-17		SPPL2C	220	14979	172	0.00299408		RASGEF1C	1.10497e-10
	MIR518B	2.3905e-13		RYR2	4.9495e-07		MED15P9	3.34474e-17		MIR5189	63	2257	3997	0.00300079		TFAP2D	1.12252e-10
	NXPH1	2.43367e-13		PROB1	5.24706e-07		CRP	3.40786e-17		ANXA2R	3500	216	753	0.00300487		RXFP3	1.22815e-10
	WT1	2.46155e-13		ABHD10	5.29394e-07		PARVG	3.5435e-17		TMEM221	904	165	3817	0.0030052		CD22	1.24839e-10
	COL23A1	2.46807e-13		KIRREL3-AS2	5.37732e-07		PSG5	3.62527e-17		ECEL1	1009	2951	192	0.00301549		HMX2	1.30075e-10
	NLRP4	2.49017e-13		GRAMD4	5.38763e-07		ADAMTS16	3.71949e-17		SLC9A3R2	3323	299	578	0.00302685		COX7B2	1.32151e-10
	MIR526B	2.53963e-13		ARHGAP9	5.53205e-07		REC114	3.73453e-17		ZNF135	2447	925	260	0.00308887		GPR25	1.36672e-10
	PAX1	2.57055e-13		MB21D1	5.80975e-07		OR11A1	3.76013e-17		MIR758	796	1291	575	0.00309926		MIR3689C	1.36677e-10
	DNMT3L	2.66821e-13		C2CD4D	6.02281e-07		IL16	3.92824e-17		TNFRSF18	351	757	2240	0.00311791		LRRC4C	1.36725e-10
	OLFM1	2.6846e-13		PDE4B	6.04296e-07		PRR21	4.03153e-17		MIR494	1940	1321	233	0.00312631		GCSAML	1.38281e-10
	LINC01446	2.69653e-13		ZNF32-AS2	6.16404e-07		FGF6	4.04624e-17		CDH20	589	447	2268	0.00312634		ANKS1B	1.38852e-10
	CNR1	2.91266e-13		RAD1	6.20767e-07		WT1	4.11608e-17		MLNR	1502	186	2140	0.00312951		MIB2	1.41023e-10
	NLRP11	3.07342e-13		FMN2	6.21224e-07		AQP1	4.15508e-17		DBH	756	5811	137	0.00314686		TH	1.44137e-10
	TFR2	3.08223e-13		CNRIP1	6.21845e-07		ITGAX	4.16238e-17		GALNT9	194	9644	322	0.00314939		MIR758	1.47684e-10
	MIR21	3.10389e-13		CYB561A3	6.31525e-07		MIR521-2	4.23841e-17		PDE1C	1589	386	987	0.00316211		LINC01446	1.49797e-10
	PRMT8	3.32442e-13		PDE1C	6.39819e-07		VWA5B1	4.27943e-17		ZNF587B	2096	334	865	0.00316287		FCGR3B	1.50883e-10
	GPR158	3.34462e-13		LINC00221	6.44849e-07		C7orf34	4.32595e-17		ZNF587	2097	335	866	0.003175		ZNF470	1.52436e-10
	ADAMTS16	3.59753e-13		HOXA11	6.44866e-07		MIR525	4.39486e-17		PRTN3	4552	4632	29	0.0031884		ADAMTS15	1.53544e-10
	PAX3	3.63695e-13		JAKMIP2	6.6671e-07		ZEB1-AS1	4.64743e-17		PRR5L	5611	405	270	0.00319747		SETBP1	1.55391e-10
	ANO1	3.77739e-13		GPR25	6.76237e-07		ZNF812	4.70895e-17		HOXB-AS1	3598	24	7140	0.00321037		OR2B11	1.64749e-10
	RSPO2	3.84348e-13		PYY	6.76909e-07		MIR526B	4.81886e-17		SNX32	969	931	692	0.00324364		ZNF732	1.67954e-10
	MS4A12	3.99569e-13		LRRC34	6.94284e-07		HK3	4.89854e-17		NPBWR2	224	18857	148	0.00324737		FAT1	1.69488e-10
	ATCAY	4.16491e-13		DMRTA2	6.99314e-07		SLC22A6	4.97376e-17		GFRA2	200	1670	1891	0.00327506		LILRA6	1.71765e-10
	TRPM5	4.22382e-13		VSX2	7.0113e-07		OR10H1	4.99401e-17		GATA4	797	397	2001	0.00328166		LILRA3	1.71765e-10
	CHD5	4.2519e-13		CMYA5	7.01531e-07		CLEC3A	5.09876e-17		TCF24	5241	631	194	0.00331779		MIR520A	1.74302e-10
	ATP4B	4.26121e-13		EVI5	7.19611e-07		ADCY8	5.14076e-17		KIRREL3-AS2	828	375	2079	0.00333471		TBX5	1.75125e-10
	LILRA6	4.41755e-13		GATA4	7.20333e-07		BARHL2	5.18697e-17		LRRC4C	484	1330	1008	0.00334896		ASCL2	1.80076e-10
	LILRA3	4.41755e-13		RBM11	7.24374e-07		TRIM67	5.36271e-17		C4orf33	3475	52	3595	0.00335215		OR6K6	1.84915e-10
	SYT10	4.48227e-13		CERKL	7.26218e-07		RCVRN	5.42993e-17		MIR4686	281	3483	665	0.00335741		MIR5189	1.85701e-10
	CHST8	4.49536e-13		NEUROD1	7.26218e-07		NLRP10	5.50129e-17		MIR3689D2	818	5451	146	0.00335806		RYR2	1.8784e-10
	CRMP1	4.53738e-13		TTLL2	7.31885e-07		S100Z	5.63514e-17		ANKRD30BL	704	3330	279	0.00337111		NLRP4	1.90246e-10
	KCNIP4	4.65345e-13		HIST3H2A	7.34079e-07		MIR409	5.69791e-17		MIR3689C	595	5193	217	0.00344091		ANKRD30B	1.90331e-10
	TBX15	4.66245e-13		FBXL7	7.37488e-07		TRPM5	5.72992e-17		HTR1B	675	1229	812	0.00345413		HEPACAM	1.90478e-10
	SNAR-G1	4.68048e-13		MIR4444-1	7.42889e-07		VSX2	5.9038e-17		FGFR3	3204	16196	13	0.00345828		MIR3689D2	1.94133e-10
	CNTN4	4.78457e-13		PRR5L	7.47296e-07		LINC00661	5.96791e-17		PLEKHA2	12337	63	869	0.00346174		MIR663B	1.94628e-10
	LINC00565	4.82379e-13		SYNPR	7.56536e-07		FLJ33360	6.02367e-17		GRIN3A	590	310	3708	0.0034735		GABRB3	2.00492e-10
	NFATC1	5.01919e-13		HIATL2	7.60135e-07		OR7G1	6.66556e-17		MIR543	935	3943	188	0.00353638		OR2T2	2.03237e-10
	CDX2	5.51323e-13		MAP9	7.91414e-07		DPRX	6.7039e-17		RUNX1T1	121	3482	1650	0.00354514		HOXD12	2.0333e-10
	MIR518A1	5.95272e-13		GAS7	7.98472e-07		MIR520F	6.7716e-17		TNN	849	5394	153	0.00356818		OR2A12	2.03858e-10
	OR10A3	5.95968e-13		NMBR	7.98632e-07		ARHGEF10L	6.97311e-17		CUX2	93	16322	467	0.00360264		MIR517B	2.03963e-10
	PRAC1	6.22437e-13		ARHGAP23	7.98969e-07		SLIT1-AS1	7.06731e-17		KIF2B	811	6644	132	0.00361258		LOC646268	2.11052e-10
	DLGAP1	6.28856e-13		DGKG	8.06573e-07		MIR124-2	7.07065e-17		HIST1H1B	367	735	2682	0.00366357		PAX1	2.22127e-10
	VIPR2	6.51814e-13		KCTD8	8.08449e-07		TCEB3B	7.07298e-17		ACTRT2	291	11357	221	0.00369243		OR10G4	2.33388e-10
	LINC00701	6.69086e-13		CYYR1	8.43065e-07		OOSP2	7.20908e-17		MIR3689B	845	5855	151	0.00376175		PHACTR3	2.33522e-10
	MIR519E	6.91886e-13		RUNX1-IT1	8.48517e-07		MIR3187	7.62774e-17		THSD7B	430	530	3280	0.00376358		TMEM240	2.35814e-10
	JAM2	6.92837e-13		TACC1	8.48893e-07		SNORD4B	7.72546e-17		NEFL	1043	662	1088	0.00377897		PRR21	2.38277e-10
	MIR520A	6.93899e-13		HIST3H2BB	8.59527e-07		LINC00264	8.01816e-17		FLT4	173	12841	343	0.00382338		TENM2	2.43222e-10
	ZAP70	7.03475e-13		DBX1	8.66748e-07		GATA6	8.22491e-17		ZSCAN1	1060	449	1603	0.00382734		MIR3689B	2.45571e-10
	CYB5R3	7.09651e-13		UNC5D	8.76066e-07		OR1M1	8.27745e-17		SSTR4	867	2738	323	0.00384309		NWD2	2.50493e-10
	MARCH11	7.10097e-13		SPN	8.8013e-07		TINCR	8.2806e-17		LILRB2	758	1642	617	0.00384799		FLRT2	2.5767e-10
	ZP4	7.34658e-13		NR2E1	8.82731e-07		CTAGE1	8.33188e-17		LOC150935	3746	1086	189	0.00385187		AUTS2	2.58383e-10
	MIR518E	7.41068e-13		ZNF329	8.85484e-07		SNORD115-5	9.05133e-17		MIR124-1	1821	136	3105	0.00385224		MIR432	2.64999e-10
	LOC100128554	7.42072e-13		NFIX	9.19884e-07		HAND2	9.19709e-17		LOC392196	1580	7594	65	0.0038972		OOSP2	2.68845e-10
	SNAR-B2	7.54756e-13		C17orf102	9.24718e-07		OR2L13	9.37238e-17		FMNL1	1190	1462	452	0.00392378		ZNF716	2.69554e-10
	ZNF492	7.79216e-13		SCML4	9.31514e-07		PCDH17	9.54614e-17		ADGRA1	294	5284	507	0.00392887		HIST1H1A	2.717e-10
	ST8SIA3	8.11303e-13		FAM65B	9.36411e-07		TPK1	9.56468e-17		RBFOX3	249	5297	601	0.00394962		MIR512-2	2.78559e-10
	CGB5	8.2696e-13		IGFALS	9.41927e-07		SIGLECL1	9.63713e-17		TRIM14	5520	237	607	0.0039554		GAS1	2.84563e-10
	LINC01304	8.44751e-13		YBX3P1	9.49209e-07		SNORD115-6	9.85494e-17		PIEZO2	1091	287	2551	0.00397445		TBX3	2.86202e-10
	FLJ33360	8.50252e-13		ZNF141	9.59507e-07		CALN1	1.00633e-16		PLCH2	129	12679	491	0.00399207		TRIML2	2.93163e-10
	THSD7B	8.61171e-13		PNPT1	9.73708e-07		MYOCD	1.0064e-16		FLJ43879	766	5790	182	0.00400888		MIR495	3.03674e-10
	GRP	8.70546e-13		STXBP6	9.90572e-07		CELF2	1.01406e-16		DLC1	240	607	5569	0.00402557		OTP	3.13264e-10
	EPHB1	8.80789e-13		GPR149	9.91353e-07		MIR369	1.01764e-16		CA3	1643	506	977	0.00402942		ZNF469	3.17232e-10
	MIR517B	9.02583e-13		MAP3K13	9.97558e-07		SNORD116-2	1.04086e-16		NOL4	142	838	6872	0.00405181		SLC32A1	3.19631e-10
	SFRP4	9.2346e-13		FBXO43	1.00229e-06		DOK3	1.13096e-16		LOC440311	860	9918	96	0.00405624		HTR1B	3.2084e-10
	TH	9.27071e-13		MIR196A1	1.00556e-06		FLJ26245	1.15116e-16		CRTAC1	616	1713	780	0.00407344		FGF6	3.29905e-10
	TMEM132B	9.30642e-13		PPAN	1.01261e-06		ZNF334	1.15951e-16		LAIR1	1622	1721	299	0.00412041		CHD5	3.34958e-10
	TRIM5	9.36003e-13		PPAN-P2RY11	1.01261e-06		OBP2B	1.16761e-16		HOXB5	50	9147	1834	0.00413714		MTRNR2L6	3.35956e-10
	LINC00311	9.43537e-13		TMEM132D	1.04432e-06		ZNF529	1.17167e-16		LCP2	1850	921	497	0.0041696		LINC00200	3.44269e-10
	TUSC5	9.45348e-13		SLC1A6	1.04927e-06		PITX2	1.18283e-16		MIR663B	1226	2839	244	0.00417951		CACNB2	3.47851e-10
	FGD5	9.53778e-13		MIR525	1.05164e-06		MIR412	1.21282e-16		MIR517B	433	8878	222	0.00419619		CNTN2	3.51183e-10
	KCNJ2-AS1	9.9201e-13		HNRNPA3P1	1.05293e-06		LOC646268	1.25952e-16		NXPH2	497	676	2569	0.00423525		EML1	3.6286e-10
	LINC00051	1.00332e-12		GGTLC1	1.07071e-06		SNORA10	1.26219e-16		SKAP2	1008	194	4427	0.00424569		NANOGNB	3.68866e-10
	KCNK9	1.00593e-12		CIT	1.10125e-06		KIAA1614	1.30183e-16		NKX2-4	576	11326	133	0.00425354		ZNF385D	3.69663e-10
	SOX17	1.0476e-12		HOXA11-AS	1.10932e-06		C17orf67	1.33426e-16		NANOGNB	625	1827	764	0.00427252		CPXM1	3.72928e-10
	KIR3DX1	1.05101e-12		HCG9	1.13343e-06		MIR323A	1.40047e-16		CYP11B2	221	20113	197	0.00428562		MIR411	3.85416e-10
	ZNF132	1.06239e-12		RIN3	1.13877e-06		OR10V2P	1.41323e-16		GNAS	743	333	3546	0.00429238		OR2W5	3.97736e-10
	LRRC38	1.06511e-12		CDH20	1.15461e-06		MIR3646	1.43532e-16		PDZD2	3029	1395	212	0.00436613		RUNX1T1	4.04855e-10
	ZNF608	1.08285e-12		SNORD114-5	1.15976e-06		JRKL-AS1	1.45559e-16		PDK4	6951	26	4964	0.00437143		MIR520G	4.07716e-10
	CGB1	1.08626e-12		ZSCAN1	1.16978e-06		NKD2	1.49095e-16		MIR520G	607	8919	166	0.0043777		HNRNPCL3	4.08608e-10
	KCNJ16	1.09626e-12		ABCC9	1.17029e-06		S100A12	1.52685e-16		LECT1	712	494	2563	0.00438878		HNRNPCL1	4.08608e-10
	LOC90768	1.09901e-12		ECEL1P2	1.19574e-06		MIR410	1.55023e-16		LCN10	2092	545	794	0.00440388		OR3A2	4.10129e-10
	INS-IGF2	1.09935e-12		ARHGEF15	1.19635e-06		FMNL1	1.56274e-16		ACAN	1110	1068	765	0.00441033		DEFB122	4.12365e-10
	INS	1.09935e-12		CECR2	1.20994e-06		POTEH	1.57735e-16		HIST1H2BF	3035	318	941	0.00441548		TMEM132B	4.20848e-10
	HTR1A	1.10868e-12		PAK4	1.23562e-06		FAM78B	1.6195e-16		TBX3	148	1208	5084	0.00441847		MYO3A	4.22175e-10
	MIR1225	1.12618e-12		TMTC1	1.24588e-06		CARKD	1.66584e-16		PROB1	1816	373	1349	0.00443767		EDN3	4.34302e-10
	PDE10A	1.14306e-12		CCDC8	1.24865e-06		KCNA6	1.71737e-16		DSC3	2073	2418	183	0.00445165		BSPH1	4.43088e-10
	METTL7A	1.22655e-12		FUT7	1.25255e-06		DKFZp686K1684	1.73302e-16		PAX1	378	3039	801	0.00446296		KRTAP10-11	4.50331e-10
	CADPS	1.2448e-12		ZSWIM2	1.27464e-06		RCN1	1.73302e-16		SYT10	399	4220	548	0.00447315		CSMD2	4.50505e-10
	LY6H	1.25071e-12		MLF2	1.27998e-06		PNPLA2	1.75976e-16		PHYHIPL	4045	260	879	0.00448002		OR10G9	4.76998e-10
	IL16	1.25611e-12		CDC42BPA	1.28739e-06		ADRA2B	1.77318e-16		MIR153-2	312	8255	359	0.00448074		LRRIQ4	4.78129e-10
	OR2M1P	1.27838e-12		C8orf46	1.32403e-06		SORCS3	1.80201e-16		DEFA4	17926	110	469	0.00448144		YBX3P1	4.88513e-10
	TSPYL5	1.32008e-12		CRMP1	1.34157e-06		LINC00494	1.8097e-16		LOC442132	2058	583	777	0.00451094		CCDC140	4.97886e-10
	ELMO1	1.32048e-12		BARHL2	1.34256e-06		COX7B2	1.84147e-16		CDX2	408	896	2561	0.00452661		LOC339975	5.17849e-10
	PTGDR	1.3326e-12		ADGRL3	1.36955e-06		GAD2	1.84659e-16		RSU1P2	1659	149	3791	0.00453009		LOC392196	5.34127e-10
	TBX5-AS1	1.42736e-12		ZNF292	1.39586e-06		LEP	1.89248e-16		RBMS3	2307	236	1734	0.00455764		MSC	5.36244e-10
	LINC00494	1.43876e-12		GATA3-AS1	1.41605e-06		OLFM4	1.9354e-16		GREB1	345	2377	1152	0.00456015		TRIM49	5.46344e-10
	AGBL1	1.47149e-12		DNM3	1.41811e-06		CUX2	1.96591e-16		SNORD115-17	653	8815	165	0.00458008		ITGA8	5.47074e-10
	KCNV1	1.49252e-12		ACSL5	1.44628e-06		C2CD4B	1.9706e-16		LINC01019	561	19923	85	0.00458109		ZNF418	5.47261e-10
	NKX2-3	1.58413e-12		HOXC11	1.48119e-06		DEFA4	1.99141e-16		ZNF217	2691	217	1630	0.0045882		KIRREL	5.51686e-10
	ACTN2	1.74895e-12		PNMA2	1.49133e-06		CPXM2	2.00564e-16		MIR329-1	1288	610	1214	0.004596		CERKL	5.63927e-10
	NLRP13	1.77008e-12		PLCB1	1.49284e-06		ERVV-1	2.00964e-16		PTGER4	1501	354	1807	0.00462094		NEUROD1	5.63927e-10
	GTF2A1L	1.78316e-12		CRIP2	1.50404e-06		PRDM9	2.01974e-16		DNAAF5	60	4975	3249	0.0046589		ZNF735	5.86175e-10
	ANK1	1.81131e-12		DNAH14	1.58527e-06		LOC100506834	2.11351e-16		NFIX	223	423	10356	0.00468651		HMX3	5.97822e-10
	LILRP2	1.81351e-12		MIR3186	1.60351e-06		SNORD58C	2.14736e-16		KHDRBS2	246	971	4090	0.00468687		SIGLEC14	6.11464e-10
	SYNDIG1	1.82012e-12		TLR6	1.62381e-06		MGAT3	2.17012e-16		TBC1D30	133	1520	4854	0.00470378		MIR1283-1	6.14092e-10
	MIR378C	1.85868e-12		HOTAIR	1.63455e-06		CLCN1	2.25159e-16		CNGA3	639	2766	558	0.0047232		NRXN1	6.16171e-10
	ZNF716	1.91948e-12		DDX60L	1.64137e-06		PALM	2.27476e-16		PHACTR3	763	1831	716	0.00477798		NOL4	6.55766e-10
	TSHZ3	1.92152e-12		NAV1	1.66033e-06		ZNF80	2.28291e-16		CORO1A	13171	107	710	0.00477919		CADPS	6.5954e-10
	TBR1	1.97605e-12		RANBP17	1.66048e-06		ESYT2	2.32811e-16		GPR6	1353	257	2908	0.00482033		GFRA2	6.6723e-10
	TMEM132E	1.98547e-12		SLITRK1	1.7114e-06		RNA5SP411	2.35476e-16		LOC100506585	12004	814	104	0.0048399		HIST1H3D	6.70134e-10
	OR10G9	2.06476e-12		EBF1	1.75536e-06		MIR522	2.38755e-16		GRAMD4	4608	376	588	0.00484985		HIST1H2AD	6.70134e-10
	CXCL6	2.1983e-12		AGAP11	1.76539e-06		SNORD42A	2.47293e-16		GDNF-AS1	1242	522	1580	0.00487148		ST6GAL2	7.22566e-10
	KCNG2	2.2386e-12		PDX1	1.7688e-06		TSPAN18	2.50889e-16		MSC	176	1563	3730	0.00487817		VSTM1	7.27299e-10
	LRRC4C	2.38382e-12		HIST1H3F	1.7918e-06		CGB8	2.52203e-16		PTCHD2	1912	653	823	0.00488385		SLC6A19	7.29211e-10
	HS3ST2	2.46701e-12		DCLK1	1.81426e-06		CBLN1	2.54571e-16		ACTN2	470	7051	312	0.00490868		RORB	7.40396e-10
	RASGEF1C	2.52702e-12		C1orf87	1.82927e-06		TCF15	2.57935e-16		DNAH9	1656	174	3590	0.00491053		OR2G2	7.43287e-10
	FCRL3	2.60371e-12		ZFP37	1.9063e-06		OR3A2	2.62286e-16		MIR515-1	491	1672	1265	0.00492626		NTM	7.51142e-10
	ZNF879	2.6079e-12		OR8K3	1.92387e-06		SNORD10	2.639e-16		POTEC	1178	7738	114	0.00492876		SNORD115-17	7.83658e-10
	MICU3	2.61065e-12		SLITRK3	1.92472e-06		NOTCH4	2.6406e-16		PAPOLB	325	9385	341	0.00493239		MIR551A	7.84048e-10
	OR6N1	2.62332e-12		MIR21	1.93352e-06		DPPA2	2.73132e-16		SDK2	207	7968	632	0.00494133		OR10H1	7.86825e-10
	MIR515-1	2.62733e-12		LCA5	1.96916e-06		PLCH2	2.74722e-16		TMEM132B	436	3776	639	0.00497837		OR2L8	8.0111e-10
	MEIS1	2.75305e-12		ZSCAN2	1.9701e-06		PLEKHG5	2.74743e-16		SLC35E2B	2769	274	1388	0.00498251		C1orf94	8.06563e-10
	HOXD12	2.7566e-12		RGS14	2.00759e-06		HIST1H3F	2.82563e-16		TRH	197	5404	993	0.00499812		NFATC1	8.23374e-10
	PRKG1	2.80939e-12		LECT1	2.01279e-06		KEL	2.88587e-16		CHRNA7	1031	834	1240	0.00503306		ZEB1	8.4894e-10
	OR6N2	2.82296e-12		FAM228A	2.0178e-06		SERPINE1	2.90869e-16		TNK2	999	248	4309	0.00503822		HIST1H2BB	8.70211e-10
	GGN	2.8263e-12		FBLN5	2.01903e-06		PITX3	2.94862e-16		WBSCR17	34	11901	2666	0.00508116		LDLRAD4	8.76046e-10
	NXPH2	2.84131e-12		TBC1D10C	2.02441e-06		LCP2	3.0344e-16		NKX6-1	2329	1328	358	0.00519013		NLRP13	9.16057e-10
	KRTAP12-1	2.85236e-12		MIR30B	2.04663e-06		ZNF732	3.07334e-16		CYBA	1774	777	808	0.00521482		MIR520F	9.33051e-10
	SERPINB5	2.86802e-12		C17orf104	2.08384e-06		ANKRD30B	3.09155e-16		MIR10A	622	674	2664	0.00522653		CORO6	9.4337e-10
	SBNO2	2.98401e-12		NYAP2	2.12568e-06		OR6K6	3.10885e-16		RNF165	2584	95	4569	0.00524469		SSTR4	9.4397e-10
	LHX5	3.09917e-12		SERPINB3	2.14069e-06		PWARSN	3.16222e-16		OR2M1P	461	2931	831	0.00524941		PTGDR	9.58664e-10
	CSMD1	3.10134e-12		PHOX2B	2.1796e-06		MACROD2	3.46746e-16		CYB5R3	419	289	9283	0.00525415		MIR519D	9.7762e-10
	MIR4435-1HG	3.1265e-12		GS1-24F4.2	2.19013e-06		NDRG4	3.46973e-16		FGF3	692	943	1729	0.00527003		COL22A1	9.86584e-10
	MIR1197	3.1696e-12		XKR5	2.21128e-06		CBLN4	3.55582e-16		LINC01249	631	5847	306	0.0052727		TEX101	9.87185e-10
	LINC00461	3.25739e-12		SNORD114-10	2.21408e-06		MYO18B	3.62463e-16		MIR526B	377	7659	391	0.00527276		USP17L7	9.94481e-10
	FLJ37505	3.31481e-12		CA3	2.28812e-06		JMJD8	3.63934e-16		MIR299	303	3846	969	0.00527361		TRIM5	9.99098e-10
	KRTAP19-5	3.39522e-12		RSF1	2.31429e-06		ADGRA1	3.64068e-16		TRPM5	394	7133	403	0.00528643		HTR1A	1.0051e-09
	ADSSL1	3.44393e-12		IFNG	2.32365e-06		AKAP12	3.69047e-16		NPY	244	2054	2289	0.00534172		UTF1	1.06227e-09
	CSTF2T	3.60007e-12		CCL22	2.34181e-06		PTPRN2	3.70454e-16		SYNE1	179	1152	5611	0.00537891		FERD3L	1.09658e-09
	ZDHHC11	3.67685e-12		ARHGAP24	2.35258e-06		OR10H5	3.83047e-16		AGBL1	467	2243	1105	0.00538055		TAS1R3	1.09758e-09
	TARP	3.72771e-12		TAC1	2.35457e-06		LOC388849	3.88775e-16		PLCB2	9578	157	772	0.00539347		CDX2	1.10634e-09
	SCARF1	3.82263e-12		LINC00701	2.3766e-06		LOC286114	3.94807e-16		BANK1	1052	283	3904	0.00539872		STK32C	1.11733e-09
	TPSD1	3.88829e-12		ZNF727	2.38483e-06		MIR1323	3.96546e-16		OR10G8	819	1031	1380	0.00540993		MIR518E	1.17001e-09
	GRIK2	3.97242e-12		ZNF438	2.38935e-06		SNORD115-30	4.16837e-16		TSPYL5	462	1786	1414	0.00541551		SYNE1	1.17518e-09
	PERM1	4.1922e-12		HBB	2.44287e-06		AGPAT4-IT1	4.19614e-16		HAS1	359	4548	717	0.00543032		FUT7	1.18929e-09
	MIR516A1	4.19294e-12		ENG	2.47726e-06		OR2W5	4.20953e-16		HBG2	1515	190	4121	0.00548883		OLIG3	1.20168e-09
	ADGRD1	4.24052e-12		A2ML1	2.50872e-06		MIR483	4.42376e-16		BIRC8	1716	1142	611	0.00553057		ADGRA1	1.28106e-09
	TAS1R3	4.24429e-12		PTGS2	2.51898e-06		SNORD115-4	4.62447e-16		LINC00599	2031	184	3276	0.0056311		HMGA1	1.29071e-09
	NTF3	4.26285e-12		NID2	2.52015e-06		LMO2	4.72542e-16		GABRB3	172	2895	2463	0.0056392		LINC01194	1.29862e-09
	ZNF829	4.44851e-12		HSPA7	2.5463e-06		OR7E37P	4.72863e-16		CNTNAP4	1018	945	1286	0.00567911		DKK2	1.30263e-09
	HHLA1	4.6515e-12		SHISA6	2.56757e-06		LOC339298	4.80941e-16		SLITRK3	158	489	16087	0.00570056		RSPO2	1.32156e-09
	LINC00955	4.72573e-12		GDNF-AS1	2.57957e-06		ZNF544	5.04686e-16		DOCK8	8192	171	888	0.00570437		ADCY2	1.32407e-09
	SHANK1	4.75651e-12		ATAD3B	2.58886e-06		HIST1H1A	5.0663e-16		ADCY2	1620	2675	289	0.00573572		MIR3689E	1.32486e-09
	LOC339298	4.88537e-12		ANO4	2.64869e-06		EGR4	5.12958e-16		RIMS2	5389	6127	38	0.00574431		HIST1H2BF	1.36563e-09
	DPPA2	5.01432e-12		DEFB126	2.68437e-06		MIR541	5.4915e-16		FGF22	190	6247	1063	0.00577029		TLX3	1.37374e-09
	HOXA9	5.01986e-12		ZFP28	2.7663e-06		ZNF439	5.69264e-16		OR2G3	258	5619	871	0.00577393		MIR3689A	1.39197e-09
	KRTAP19-3	5.06737e-12		SNTG1	2.77535e-06		REN	5.70614e-16		ZNF528	2278	609	911	0.00577816		TNFRSF18	1.39505e-09
	GALNT13	5.06972e-12		RNF126P1	2.78003e-06		LOC441601	5.9062e-16		MTRNR2L6	785	1574	1030	0.00581081		MIR3689F	1.41893e-09
	TNRC18	5.10463e-12		RIC8B	2.79354e-06		TPD52	5.94776e-16		AEBP1	124	8066	1273	0.00581294		PTPRN2	1.44535e-09
	UTS2R	5.11265e-12		THSD7B	2.79748e-06		FBLN2	6.15268e-16		CCDC105	2174	360	1654	0.00589136		RFX4	1.45585e-09
	CACNG7	5.1141e-12		TMEM182	2.8192e-06		CWH43	6.39276e-16		ADCYAP1R1	1847	870	806	0.00589382		AQP1	1.45867e-09
	MIR520E	5.19051e-12		CCDC88C	2.83538e-06		LOC100287225	6.42705e-16		CHST8	400	8828	371	0.0059487		LINC01205	1.4816e-09
	HIST1H1A	5.48193e-12		NKX6-2	2.85047e-06		ARL10	6.54105e-16		MIR520A	417	4743	669	0.00599675		GRM8	1.48956e-09
	SYT1	5.53696e-12		AGAP2-AS1	2.9016e-06		ZNF716	6.58557e-16		PKM	1029	1099	1176	0.00602142		PRDM13	1.49412e-09
	OPCML	5.54182e-12		RCAN1	2.97974e-06		SNORD116-8	6.60525e-16		HOXC4	107	13377	931	0.00603121		KCNIP4	1.51085e-09
	LOC339622	5.77532e-12		RPH3A	3.00382e-06		LINC00907	6.83366e-16		LINC01138	2221	159	3785	0.00604604		ZNRF4	1.51446e-09
	BSPH1	5.86202e-12		HIST1H1A	3.04915e-06		ADAMTS20	6.98717e-16		MIR3689E	977	5585	245	0.00604685		MIR488	1.55863e-09
	FAM90A27P	5.86304e-12		LINC00864	3.07707e-06		DLGAP1	7.00185e-16		STK32C	251	4578	1166	0.00605772		MIR153-2	1.57005e-09
	FLJ33581	5.92704e-12		PLCB4	3.16103e-06		ZNF558	7.1296e-16		LOC286083	233	8432	689	0.00610819		OR10G8	1.57886e-09
	C6orf118	6.14601e-12		NCOA6	3.22312e-06		TAC1	7.22492e-16		ACSM2A	798	696	2449	0.00613205		SLC22A6	1.58065e-09
	KRTAP13-1	6.60436e-12		GRIN2B	3.25706e-06		OR8B4	7.35906e-16		CNRIP1	944	384	3753	0.00613297		SEPT7P9	1.66568e-09
	MYT1	6.87156e-12		GRIK2	3.26765e-06		LY6H	7.3654e-16		PDX1	1576	483	1788	0.00613513		ZP4	1.73306e-09
	RBFOX1	7.08605e-12		FERD3L	3.2796e-06		DEFB136	7.49612e-16		MIR512-2	342	12077	330	0.0061423		LINC01249	1.73379e-09
	LCE1B	7.24827e-12		RGS22	3.30181e-06		CADM3-AS1	7.59858e-16		GDNF	3821	150	2383	0.00615252		GPR158	1.74501e-09
	VTRNA1-2	7.34278e-12		LCN10	3.36883e-06		LINC-ROR	7.69906e-16		OR11L1	710	11527	167	0.00615594		LOC100128554	1.77155e-09
	ZNRF4	7.49803e-12		LCN6	3.36883e-06		GABPB2	7.75523e-16		CD1D	297	1915	2404	0.00615787		GAS6	1.77862e-09
	MYH13	8.02596e-12		SNORD1B	3.44818e-06		SNORD4A	7.75585e-16		MIR3689A	981	5603	249	0.00616279		SLC24A2	1.79751e-09
	CNTLN	8.10212e-12		RESP18	3.46937e-06		SYT10	7.82658e-16		KIAA1217	316	2955	1471	0.0061808		CABP5	1.85584e-09
	MGAT3	8.13059e-12		CA8	3.55651e-06		SYT8	7.86192e-16		OOSP2	713	4678	414	0.00620721		SIGLECL1	1.91248e-09
	MIR4472-1	8.14436e-12		KSR1	3.64942e-06		MIR598	7.91339e-16		ZAP70	418	1137	2906	0.00620816		MIR519A2	1.92745e-09
	NKX3-2	8.21361e-12		OR52D1	3.72323e-06		TUSC5	7.97177e-16		VAV1	13628	79	1289	0.00623222		MT1HL1	1.93297e-09
	ZNF568	8.2353e-12		ADGRL2	3.79765e-06		FUNDC2P2	8.18113e-16		MIR495	609	2862	800	0.00625619		CDH11	1.93354e-09
	TUNAR	8.3648e-12		OR2L3	3.82808e-06		COL6A2	8.65392e-16		EPB41L3	663	1307	1611	0.0062621		HOXA10	1.93983e-09
	C1QTNF8	8.41106e-12		MRPL35	3.88545e-06		MIR4441	8.85626e-16		IGF2	266	4730	1112	0.00627332		TFAMP1	1.98866e-09
	OR51I2	8.51929e-12		NBPF12	3.892e-06		SSPO	8.85961e-16		HOXD12	493	3048	933	0.00628378		ALPI	2.01166e-09
	TSPEAR-AS2	8.63236e-12		TLX3	3.92898e-06		GPR39	8.99163e-16		IGLL1	7613	678	272	0.00629092		FGF3	2.04314e-09
	ZNF804A	9.00481e-12		C4orf32	3.93024e-06		ZNF418	9.00641e-16		SLC12A5	2874	320	1527	0.00629234		LINC00163	2.0723e-09
	MIR4535	9.12043e-12		ACAD8	3.96831e-06		CNGA3	9.04992e-16		MIR527	144	10955	892	0.00630246		OR7E5P	2.12952e-09
	RXRG	9.15181e-12		MDS2	3.98402e-06		LINC01205	9.11409e-16		MIR516A2	774	10659	171	0.00631552		TUSC5	2.17096e-09
	SNTG2	9.20357e-12		MT1JP	3.99487e-06		KCNK12	9.13043e-16		PTPRCAP	2191	187	3453	0.00632994		ACTN2	2.17911e-09
	LINC01019	9.60298e-12		PCDHGA6	4.07859e-06		SULF2	9.25017e-16		ZNF354C	265	5359	1000	0.00634936		OR2W3	2.18972e-09
	LINC00662	9.69737e-12		HCRTR2	4.09497e-06		HEXDC	9.90184e-16		HOXA3	1470	1135	856	0.00637842		MS4A12	2.20033e-09
	CERKL	9.76944e-12		AHCTF1P1	4.19666e-06		MUC2	9.96324e-16		SLC32A1	131	3815	2861	0.00638431		ZNF492	2.23711e-09
	NEUROD1	9.76944e-12		WIPF1	4.24451e-06		TRPV5	1.00415e-15		C14orf39	3429	209	1998	0.00639174		MYADML	2.24321e-09
	SYT9	9.96533e-12		NAPSB	4.25695e-06		SEL1L2	1.01098e-15		CSNK1A1L	2094	763	898	0.00640206		UNKL	2.2465e-09
	ADAM12	1.00256e-11		CALD1	4.28109e-06		LAMC3	1.02908e-15		RHOF	2796	147	3494	0.00640681		SAP25	2.26481e-09
	SMIM21	1.05439e-11		GPR19	4.29746e-06		MIR518A2	1.03232e-15		MIR3689F	956	6287	239	0.00640826		MIR598	2.26787e-09
	PLBD1	1.08275e-11		GRIA2	4.33308e-06		SPAG11B	1.10979e-15		MPPED2	13337	85	1271	0.00642404		RAX	2.26893e-09
	GUSBP10	1.08568e-11		SEPP1	4.4379e-06		INSM1	1.1694e-15		PROX1	958	168	8971	0.0064347		ZNF135	2.28303e-09
	ZNF229	1.09561e-11		OR51M1	4.49823e-06		RIN3	1.18772e-15		DGKE	1170	2110	585	0.006436		COL11A2	2.31558e-09
	LOC340357	1.13707e-11		WFDC3	4.52341e-06		CRHR1	1.20905e-15		AMZ1	282	4337	1184	0.00644995		ZNF334	2.31907e-09
	HOXA10-AS	1.21036e-11		LOC145845	4.57388e-06		MIR2392	1.21883e-15		APBB1IP	1545	292	3222	0.0064697		MIR136	2.41443e-09
	LCE1F	1.23e-11		MIR193A	4.6281e-06		SYTL3	1.22413e-15		PCDH15	708	938	2196	0.00648693		MIR10A	2.42797e-09
	MIR4798	1.26021e-11		SEPW1	4.64982e-06		OR6N2	1.24243e-15		AZU1	10922	742	180	0.00648825		ZNF829	2.44603e-09
	MIR520F	1.31015e-11		SLC25A26	4.71971e-06		MIR758	1.29589e-15		CSMD1	502	3071	947	0.00649253		TAL1	2.46452e-09
	NKX2-4	1.32491e-11		ACACA	4.73718e-06		NKX2-2	1.30969e-15		ZNF560	987	884	1675	0.00649797		PDE1C	2.4814e-09
	C1QL2	1.3258e-11		CTXN2	4.76895e-06		OR10A3	1.31979e-15		ELMO1	463	936	3381	0.00651146		MIR518B	2.57348e-09
	ZMIZ1	1.34818e-11		SLC12A1	4.76895e-06		SLC9A3R2	1.33681e-15		SYT6	839	1113	1575	0.00653127		PNLIPRP2	2.69526e-09
	LRFN4	1.37554e-11		SEPSECS-AS1	4.86359e-06		IL17F	1.37328e-15		LOC100130992	1030	996	1440	0.0065546		LOC388849	2.73399e-09
	OTP	1.38092e-11		PI4K2B	4.86359e-06		ATP11A	1.38064e-15		KIRREL	594	3272	762	0.00656794		TARM1	2.78208e-09
	KAZN	1.40579e-11		SEPSECS	4.86359e-06		LOC283585	1.38519e-15		SNORD114-8	2091	130	5450	0.00656964		GPR158-AS1	2.7967e-09
	ZIK1	1.41021e-11		C8orf34-AS1	4.87866e-06		OR10G7	1.39438e-15		TWIST2	976	628	2422	0.0065805		CRACR2B	2.88522e-09
	TTC34	1.42907e-11		LOC442132	4.96867e-06		SNAR-H	1.40475e-15		ZNF385D	191	1958	3987	0.00660385		FGD5	2.92258e-09
	ZNF529	1.44556e-11		PCDHGA2	5.06202e-06		SULF1	1.45193e-15		ZNF114	2207	8467	80	0.0066177		LOC442132	2.98447e-09
	LOC648987	1.47151e-11		OSBPL9	5.11751e-06		DGKE	1.47187e-15		TPPP	7785	176	1097	0.00664669		ANO1	3.03723e-09
	AQP1	1.48679e-11		RHOH	5.14973e-06		IRF5	1.51457e-15		ADAMTS15	259	1849	3149	0.00666437		FCRL3	3.09608e-09
	GRM8	1.49173e-11		TRPM2	5.17654e-06		LOC100129027	1.51585e-15		FBXL7	624	403	6024	0.0066887		MIR519E	3.14286e-09
	GABRA2	1.49228e-11		SLC17A6	5.17796e-06		GRAMD4	1.52025e-15		FAT4	2216	1136	603	0.00669976		MIR517A	3.16316e-09
	CDH20	1.49927e-11		SNORD114-27	5.23645e-06		SNORD115-1	1.59419e-15		TMEM176B	1289	221	5329	0.00670008		MIR921	3.18137e-09
	GRIN3A	1.51392e-11		SERPINB5	5.32383e-06		MIR921	1.60512e-15		OR2M2	235	6006	1080	0.00672231		TTC34	3.1904e-09
	HOXA10	1.56386e-11		YEATS4	5.38285e-06		MIR518B	1.61112e-15		MIR4444-1	1197	404	3154	0.00672555		LOC150935	3.21185e-09
	MSLN	1.64417e-11		TBC1D3P1-DHX40P1	5.43074e-06		VSTM1	1.66458e-15		CDC25B	3590	183	2329	0.00674276		TCP10L2	3.21442e-09
	ZNF382	1.73045e-11		ARHGAP32	5.53371e-06		OR1N1	1.68907e-15		RGS12	2814	3970	138	0.00678387		ZNF831	3.22643e-09
	KIRREL	1.74743e-11		GNG4	5.56753e-06		MYO16	1.69602e-15		OR6N1	490	4504	699	0.00678736		MIR21	3.26333e-09
	MIR3689C	1.78697e-11		HOXB4	5.59902e-06		SNORD115-3	1.70613e-15		EFTUD1P1	768	344	5864	0.00681058		PRTN3	3.27179e-09
	OR2A12	1.83048e-11		PHACTR1	5.60788e-06		SIGLEC12	1.72093e-15		PLXDC2	188	2000	4134	0.00682884		MYH13	3.32153e-09
	ZFPM2	1.85639e-11		WBP1L	5.74814e-06		SNORD115-10	1.72355e-15		CLDN11	1498	934	1115	0.0068488		SYCP1	3.39225e-09
	THEG5	1.86125e-11		PPP2CB	5.79946e-06		SLC6A19	1.72558e-15		MMD2	336	792	5888	0.00687294		MIR4456	3.43206e-09
	MIR433	1.9259e-11		LHX2	5.80709e-06		LOC645752	1.73931e-15		KCNH5	1688	229	4062	0.00688461		BIRC8	3.47081e-09
	SCRN1	1.96561e-11		NBEA	5.89859e-06		OR8H1	1.79484e-15		SLC22A8	13655	796	145	0.00690536		ACAN	3.52317e-09
	MYO3A	1.97334e-11		CDH7	5.96467e-06		RBFOX3	1.79648e-15		C17orf67	1763	2015	444	0.00690968		SCART1	3.52922e-09
	MIR519A2	1.97432e-11		GCNT1	5.96764e-06		SCARB1	1.81775e-15		OR6K3	319	3568	1409	0.00700264		CXCL6	3.54132e-09
	TFAP2B	1.97702e-11		CLDN10	6.00013e-06		FAT4	1.82428e-15		FSCN2	314	2239	2294	0.00703449		EPHA5	3.6598e-09
	ZMYND8	2.03391e-11		BCL2L11	6.05351e-06		TSLP	1.8473e-15		PEG3	636	2750	924	0.00704601		AMZ1	3.69688e-09
	MEST	2.04768e-11		UMODL1	6.05419e-06		LOC341056	1.88403e-15		ZNF879	488	1834	1811	0.00706267		LOC494127	3.70158e-09
	LY6K	2.07722e-11		SEMA3B	6.0688e-06		SNORD38A	2.0109e-15		DCC	1258	294	4400	0.00708549		FLJ26245	3.7375e-09
	MIR520G	2.12483e-11		DLC1	6.08735e-06		TRIM14	2.04752e-15		OPCML	535	272	11183	0.0070855		DPPA2	3.741e-09
	AMBRA1	2.13494e-11		SYTL1	6.13432e-06		ZNF423	2.0564e-15		AUTS2	682	9866	242	0.00708891		ACSM2A	3.74936e-09
	MIR495	2.14107e-11		ZNF528	6.16034e-06		PIPSL	2.06935e-15		CLEC3A	1243	3327	395	0.00710704		SYNDIG1	3.75047e-09
	MIR526A2	2.20632e-11		MIR329-1	6.17905e-06		FGD5	2.09842e-15		OR51B4	1760	804	1155	0.00711006		MIR519B	3.77175e-09
	MIR431	2.24923e-11		SMG1P2	6.18057e-06		BIRC8	2.12069e-15		LOC392364	2716	17723	34	0.00711789		SLC2A14	3.84874e-09
	MTRNR2L5	2.28786e-11		SLC7A5P1	6.18057e-06		LCN6	2.13844e-15		TNFRSF10A	1071	1493	1029	0.00714849		MIR329-1	3.85222e-09
	KRTAP12-3	2.33984e-11		GCNT2	6.29053e-06		CORO2B	2.14903e-15		ITGA8	670	2011	1231	0.00719466		EN2	3.857e-09
	MRGPRG	2.35108e-11		FAM163A	6.3228e-06		OR7D2	2.15532e-15		DMRT1	1621	197	5197	0.00719809		EPHA5-AS1	3.86143e-09
	TRIM64B	2.40284e-11		LOC100499484	6.43548e-06		UCP2	2.16358e-15		TARM1	1668	3394	294	0.00721479		DEFA1B	3.86619e-09
	CRTAC1	2.43437e-11		LOC100499484-C9ORF174	6.43548e-06		DNM1P46	2.17769e-15		MB21D1	2739	378	1610	0.00722353		ABR	3.87483e-09
	PABPC3	2.45368e-11		ADRB1	6.44964e-06		LILRB2	2.19606e-15		TMTC1	1120	455	3275	0.00723063		KIAA1456	3.88719e-09
	LRRIQ4	2.46629e-11		PMS2P1	6.56049e-06		MIR1973	2.20384e-15		SYTL1	2841	608	973	0.00727148		KIRREL3-AS2	3.90952e-09
	CPT1C	2.52465e-11		TIFA	6.56408e-06		KCNK9	2.25672e-15		ZNF471	806	1018	2058	0.00729896		GABRG3	3.93352e-09
	SEMA6D	2.55722e-11		ROBO3	6.56636e-06		DBX2	2.2579e-15		NMBR	1336	410	3087	0.00730704		OR2M3	3.93473e-09
	GABRG3	2.62075e-11		SSTR1	6.61949e-06		SNX29P2	2.25995e-15		TH	435	6237	625	0.00732351		ZNF568	3.97869e-09
	MIR10A	2.63199e-11		GAS8	6.76803e-06		HOXB3	2.30914e-15		LOC100130849	1157	1538	957	0.00734869		NEFL	4.03431e-09
	PRSS1	2.63872e-11		UHRF2	6.80791e-06		SLCO4A1	2.31456e-15		GUSBP10	569	15154	198	0.00736368		ANKRD20A5P	4.14908e-09
	FBXL7	2.65318e-11		B3GNTL1	6.84514e-06		SBNO2	2.33814e-15		MIR329-2	1654	661	1565	0.00737658		APOOP5	4.19822e-09
	NANOGNB	2.74959e-11		ADCYAP1	6.88453e-06		TH	2.34465e-15		MAEL	6349	871	310	0.00738795		LINC00577	4.20438e-09
	GALR2	2.82907e-11		PPM1L	6.91695e-06		ZNF440	2.38552e-15		DLX6	152	11259	1007	0.00741924		C5orf58	4.23955e-09
	TMPRSS9	2.84971e-11		MECOM	6.92463e-06		SLC6A13	2.38751e-15		FGF12	1955	65	13630	0.00744923		LOC442028	4.2563e-09
	FOXB2	2.87704e-11		TWIST2	6.94435e-06		CHD5	2.53891e-15		GJD4	1552	15611	72	0.00749199		RPS7P5	4.26387e-09
	FBXO42	2.92132e-11		ADAMTS17	6.97817e-06		FAR2P1	2.55783e-15		ZSCAN31	8691	41	4931	0.00753546		TNFRSF10A	4.26756e-09
	ULBP1	2.93027e-11		LOC284395	7.18513e-06		ITGA7	2.58591e-15		OR2B11	362	4846	1002	0.00753785		CNTNAP4	4.27617e-09
	LINC01249	2.9721e-11		TCF24	7.19413e-06		SIM1	2.62824e-15		FAM19A5	88	8920	2254	0.0075775		SFRP4	4.41214e-09
	IGSF21	2.97315e-11		PCDHGA12	7.25416e-06		SDK2	2.73871e-15		CD22	178	12516	798	0.00760674		DDI1	4.43042e-09
	CDK2AP1	3.03037e-11		USP44	7.29621e-06		TPTEP1	2.75084e-15		SULT2A1	1738	692	1488	0.00764715		MIR381	4.56788e-09
	P2RX2	3.04749e-11		LRRC49	7.33178e-06		ZNF831	2.8528e-15		KEL	2499	1467	494	0.00772036		LILRB2	4.5709e-09
	MIR520B	3.10044e-11		KANK2	7.35398e-06		TENM3	2.86942e-15		GON4L	3605	198	2577	0.00781724		MIR3167	4.57783e-09
	PEG3	3.1322e-11		CD33	7.5515e-06		ATP8B3	2.92729e-15		MEIS3	252	9521	768	0.00782819		LOC340357	4.63545e-09
	CCT8L2	3.1462e-11		VSTM2B	7.57423e-06		ZFP64	3.01376e-15		EDNRB	2780	732	906	0.00783165		KPRP	4.64882e-09
	LFNG	3.16556e-11		MIR4635	7.62093e-06		FAM181B	3.0435e-15		OR51I2	555	14012	238	0.00785603		KIAA0125	4.65641e-09
	CNGA3	3.16699e-11		SLC18A2	7.62465e-06		TMEM132B	3.0987e-15		AMPD3	9964	106	1753	0.00785823		TTBK1	4.67411e-09
	KRTAP15-1	3.18946e-11		HSH2D	7.66493e-06		LSP1P3	3.13253e-15		TAL1	147	5815	2172	0.00787571		ALX4	4.71161e-09
	MIR517A	3.28271e-11		CSRP1	7.71264e-06		NAV2	3.14354e-15		LINC01446	381	4658	1048	0.00788673		DNAJB8	4.7275e-09
	OR6F1	3.29784e-11		CRP	7.73557e-06		SNORD115-22	3.21605e-15		KIAA1456	1543	1408	863	0.00793767		SIGLEC5	4.77746e-09
	GML	3.38876e-11		INSM2	7.73913e-06		LINC00347	3.23354e-15		LRFN5	2400	253	3101	0.00796484		LOC286114	4.79265e-09
	OR2L13	3.4469e-11		SLC38A4	7.7848e-06		DYSF	3.27101e-15		VTRNA1-2	545	727	4778	0.0079993		FBXW5	4.84734e-09
	HNRNPCL3	3.4675e-11		PCED1B-AS1	7.78981e-06		LOC644189	3.29479e-15		PLEC	1594	1262	944	0.00801911		PFN3	4.87003e-09
	HNRNPCL1	3.4675e-11		PDE11A	7.79835e-06		AKT3	3.30746e-15		ZNF334	1340	3256	436	0.00803029		OR9G9	4.88377e-09
	ZSCAN18	3.63342e-11		HIST1H2BG	7.82419e-06		TUBA3E	3.347e-15		MYO15B	2869	1866	356	0.00804237		JMJD8	4.94356e-09
	ANKRD62	3.66402e-11		QRFPR	7.83718e-06		FRMD4B	3.37729e-15		SLC6A1	1006	1365	1392	0.00806132		IKZF1	4.95301e-09
	LOC100505817	3.82447e-11		NKX6-3	7.94652e-06		KRT17	3.39306e-15		ZNF534	930	1909	1077	0.00806332		SIGLEC12	5.11706e-09
	MIR921	3.87751e-11		LOC146513	7.94908e-06		ULBP1	3.3967e-15		GLB1L3	2714	3307	215	0.0081226		POTEH	5.17688e-09
	LILRA1	3.89029e-11		NR2F6	8.07555e-06		DNAJB8	3.40522e-15		MIR1283-2	714	3740	726	0.00815292		COL23A1	5.22136e-09
	OR6K6	3.89948e-11		HOXD8	8.12335e-06		LOC349160	3.47448e-15		TEX101	3864	9856	51	0.00816496		ZNF560	5.42476e-09
	SNORD115-17	4.04918e-11		PTCHD2	8.2203e-06		LINC00701	3.59974e-15		COL22A1	676	2008	1436	0.00818839		LOC100129027	5.51169e-09
	LINC01346	4.05214e-11		SDC3	8.25453e-06		SNORD116-1	3.60884e-15		CYYR1	2256	414	2093	0.00820716		KALRN	5.55119e-09
	BHLHE22	4.17339e-11		ACTRT3	8.27506e-06		TRAF2	3.68835e-15		TRIML2	270	3718	1950	0.00821621		LRRC3B	5.58026e-09
	CPXM1	4.19169e-11		ADAMTS20	8.33433e-06		LOC100132111	3.69174e-15		SPRR1A	934	1251	1676	0.00821879		NTF3	5.75976e-09
	FCN2	4.32103e-11		SOSTDC1	8.37697e-06		S100A9	3.74948e-15		OTP	580	4682	723	0.00823574		KCNJ2-AS1	5.79298e-09
	MIR323A	4.48595e-11		LINC00494	8.40964e-06		IKZF1	3.80763e-15		SEPT7P9	202	1767	5512	0.00824938		GRIN2A	5.83046e-09
	LOC646268	4.57701e-11		NMI	8.45701e-06		KRT16	3.83045e-15		LINC00577	3421	1643	351	0.00826762		MIR4648	5.92551e-09
	MIR379	4.61303e-11		ADAM5	8.50624e-06		LBX2	3.8311e-15		FTMT	3910	2887	175	0.00827621		OR13G1	6.00371e-09
	ZNF214	4.85535e-11		MIR329-2	8.70289e-06		HS3ST2	3.8842e-15		MIR411	364	3755	1446	0.00827953		LOC339298	6.13068e-09
	EPHX3	4.87161e-11		NEFL	8.78781e-06		TUBA1C	3.88866e-15		SYCP1	875	3222	702	0.00828853		OR2T10	6.13716e-09
	EPB41L3	4.95286e-11		NCF4	8.80058e-06		OR6B1	3.90681e-15		CNTLN	548	12138	298	0.00829881		MIR665	6.16419e-09
	ZNF835	4.9823e-11		PRDM2	8.81976e-06		OR1A2	3.91849e-15		OR52J3	1238	1012	1587	0.0083192		LINC00162	6.19454e-09
	KHDRBS3	5.00342e-11		SNORD105	8.91812e-06		MIR4686	3.9398e-15		AGAP11	2048	482	2019	0.00833505		ADRA1A	6.43505e-09
	MIR3689D1	5.04289e-11		SGIP1	9.03618e-06		KCTD1	4.21361e-15		FGD5	440	7427	610	0.00833632		TRIM51	6.46856e-09
	ACTA1	5.04572e-11		SLCO1A2	9.06084e-06		MIR519A1	4.37448e-15		LINC00466	1042	1112	1731	0.00837741		RNA5SP411	6.52073e-09
	MIR1283-1	5.1462e-11		LOC646999	9.11159e-06		LOC340357	4.3873e-15		TNS2	2075	207	4675	0.00838513		FTMT	6.554e-09
	OR6T1	5.47436e-11		MIR129-2	9.11793e-06		MIR520A	4.41741e-15		ADAMTS17	1618	629	1975	0.0083917		ZNF423	6.66008e-09
	ITGA8	5.66997e-11		NUDT4	9.14479e-06		MBP	4.58252e-15		PTPN21	1086	304	6106	0.00841123		MIR518A1	6.75508e-09
	COLEC12	5.74273e-11		KLK13	9.16935e-06		RTEL1-TNFRSF6B	4.67211e-15		C17orf62	6370	1389	228	0.00841612		ZEB1-AS1	6.78122e-09
	VSTM1	5.79597e-11		CFLAR	9.32583e-06		ELFN1	4.76055e-15		ZNF418	1352	2684	557	0.0084291		SPRR1A	6.81311e-09
	SNORD12	5.96252e-11		KIF6	9.3564e-06		UGT1A4	4.84811e-15		MYH13	547	3415	1084	0.00844139		LCE3C	6.83199e-09
	MIR4760	5.99503e-11		MIR10A	9.46959e-06		SNTG2	4.87398e-15		AQP1	586	9061	383	0.00847039		PAX3	6.90378e-09
	HTR1B	6.01096e-11		ZDHHC21	9.58182e-06		H2AFY2	4.89752e-15		UNC5D	3289	419	1476	0.00847181		OR6F1	6.93954e-09
	COL22A1	6.03046e-11		NXPH2	9.68048e-06		NPAP1	5.01078e-15		SIGLECL1	1137	4218	427	0.00851757		OR2M4	6.94883e-09
	COX7B2	6.13919e-11		FAM49A	9.85224e-06		MT1JP	5.04508e-15		MATK	2391	2421	355	0.0085412		KCNA3	6.95663e-09
	ZNF469	6.1615e-11		IGLL1	9.9417e-06		ZNF606	5.07488e-15		GRIN2A	271	917	8292	0.00855998		OR6P1	6.9964e-09
	MIR519D	6.48734e-11		ANKRD30B	1.00545e-05		NSG1	5.12576e-15		FOXE1	5105	5854	69	0.0085647		ADSSL1	7.02125e-09
	GPR25	6.60724e-11		RTN1	1.02277e-05		MYH3	5.18249e-15		RASGEF1C	486	4072	1043	0.00857148		HIST1H2AE	7.0293e-09
	ANKRD30B	6.75277e-11		S100A7L2	1.02467e-05		PPARG	5.29623e-15		MIR4648	2567	6728	120	0.00859931		ZMIZ1	7.06703e-09
	AUTS2	6.85072e-11		CD79A	1.02622e-05		RYR1	5.33111e-15		JAKMIP3	15914	6519	20	0.00860717		SNORD38B	7.09248e-09
	UPK1A-AS1	6.8855e-11		C19orf47	1.0264e-05		TBC1D29	5.46299e-15		IL21R	955	1743	1247	0.00860997		IGF2	7.23001e-09
	CFAP74	7.02587e-11		SAMD4B	1.02757e-05		HMX3	5.49284e-15		LOXHD1	1108	2437	769	0.00861241		PCDHGA11	7.23015e-09
	DSCAM-IT1	7.18286e-11		LINC00261	1.03701e-05		TGM6	5.64848e-15		LOC389641	1083	1685	1138	0.00861319		LOC389641	7.37784e-09
	ZNF71	7.23363e-11		AKT2	1.0506e-05		MIR656	5.79884e-15		RAVER1	4955	102	4109	0.00861334		MATK	7.40512e-09
	BRINP1	7.37993e-11		KLHDC7B	1.05163e-05		HNRNPCL3	5.81871e-15		OR6K2	837	8709	285	0.00861585		MIR1283-2	7.43631e-09
	XKR6	7.59636e-11		TCHH	1.07068e-05		HNRNPCL1	5.81871e-15		ZNF735	1521	5673	241	0.0086225		PKM	7.58382e-09
	NLRP14	7.64781e-11		PILRB	1.07219e-05		LOC286083	5.83665e-15		TSPAN32	3830	302	1800	0.00863073		CHRNA7	7.99719e-09
	LOC284933	7.78574e-11		SNORD1A	1.0773e-05		OC90	5.92906e-15		RAX	998	1108	1889	0.00865334		FAM163B	8.05651e-09
	PDZRN4	7.84806e-11		HIST1H2AE	1.07922e-05		TBC1D24	5.93303e-15		HBB	1214	515	3344	0.00865953		OR1C1	8.06743e-09
	FGF3	7.93253e-11		SULT2A1	1.08017e-05		SNX32	5.98423e-15		CNTN1	1062	1527	1292	0.0086744		ZSCAN1	8.10182e-09
	KIAA1875	7.95598e-11		SLC38A11	1.08041e-05		PERM1	6.15259e-15		MIRLET7BHG	14381	19	7673	0.00867889		PRSS55	8.33583e-09
	KRTAP10-10	7.95744e-11		SULF2	1.08271e-05		ITGB2-AS1	6.17441e-15		HIST1H2BB	165	1749	7286	0.00869892		KEL	8.33967e-09
	OR13G1	8.00858e-11		MIR155HG	1.08612e-05		TCL6	6.17751e-15		NCAM2	1536	1153	1188	0.00870329		MAPK15	8.37089e-09
	MIR196B	8.17097e-11		ACSM2A	1.09239e-05		MIR1283-1	6.24341e-15		PNPLA2	6486	709	459	0.00872568		LRFN4	8.40035e-09
	OR2W3	8.44289e-11		LBX1	1.10768e-05		LOC285889	6.52034e-15		MIR4649	180	8827	1329	0.00872848		LOC389332	8.46385e-09
	PCDHGA12	8.78525e-11		LPPR1	1.12186e-05		CD33	6.56062e-15		PCDHA12	754	1197	2365	0.00880389		GRM7	8.50252e-09
	SENCR	9.14089e-11		SMC1B	1.13854e-05		OR6N1	6.62438e-15		C17orf104	4677	499	923	0.00886831		ANKRD62	8.57272e-09
	HIST1H4D	9.32029e-11		EBPL	1.14162e-05		NTF3	6.72333e-15		MIR1283-1	668	4638	696	0.00887559		MGAT3	8.62548e-09
	SOX8	9.57129e-11		ONECUT3	1.16913e-05		UNC5A	6.82357e-15		ZNF382	593	11815	309	0.00890381		TFAP2A	8.71373e-09
	LINC01160	9.81313e-11		MIR124-3	1.17103e-05		SYCP1	6.87084e-15		FAM196A	3166	2648	259	0.00892477		RTP5	8.74107e-09
	SMOC2	9.98815e-11		TPPP3	1.19587e-05		SNORD115-26	7.07254e-15		ADAM6	905	1885	1275	0.00893692		FAM27L	8.76622e-09
	ANKRD30BL	1.00086e-10		SLAMF1	1.21061e-05		DPP10	7.116e-15		PALM	3738	1220	477	0.0089377		MSX2P1	8.9661e-09
	ACTL6B	1.0046e-10		SLC12A7	1.21931e-05		FCGR3B	7.17352e-15		TARP	511	2327	1831	0.00894406		KCNA1	9.09856e-09
	LDLRAD4-AS1	1.01868e-10		OR5AK4P	1.22359e-05		ITGB2	7.26866e-15		UMODL1	11735	605	307	0.0089518		ATHL1	9.2564e-09
	TTYH1	1.02126e-10		HERC5	1.22426e-05		DMRTA2	7.28646e-15		CDH7	288	601	12629	0.00897249		MIR522	9.40017e-09
	PCDH15	1.03281e-10		PICALM	1.23408e-05		MIR521-1	7.30049e-15		LOC339622	536	12568	326	0.00900567		FAM99B	9.44213e-09
	WNT3	1.08498e-10		PNPLA2	1.26086e-05		SNORD12	7.33992e-15		MIR551A	1246	17963	99	0.00907003		OXCT2	9.50799e-09
	OR11L1	1.08647e-10		SLC7A8	1.26348e-05		CORO1A	7.42799e-15		SIGLEC12	1092	3407	596	0.00907517		SLC6A2	9.62905e-09
	PRDM14	1.08786e-10		ARHGAP10	1.26753e-05		DHRS7C	7.63255e-15		PREX1	6826	1218	269	0.00913734		SLC22A12	9.87408e-09
	LECT1	1.08918e-10		FMO9P	1.27939e-05		MIR377	7.64384e-15		MIR517A	641	16731	209	0.00915344		ATOH1	9.99053e-09
	OOSP2	1.116e-10		PRKAR1A	1.27958e-05		BPTF	7.76981e-15		FAT1	73	3840	8007	0.00916347		CRTAC1	1.00374e-08
	MIR1283-2	1.12172e-10		PLD4	1.3013e-05		MEGF8	7.78992e-15		UNC13C	2078	69	15660	0.0091662		HIST1H2BG	1.00667e-08
	MMP16	1.12202e-10		CCDC144B	1.33089e-05		LOC100128398	7.82209e-15		MIR519D	679	11420	291	0.00920226		TSPAN18	1.01219e-08
	CDKN2A-AS1	1.1396e-10		FERMT3	1.33555e-05		PHACTR3	7.82211e-15		PDE4D	1373	1224	1347	0.00922574		MIR525	1.01639e-08
	TMEM184A	1.16684e-10		RXFP2	1.36344e-05		HAS1	8.0382e-15		SERPINB11	8137	326	854	0.00923115		OR3A3	1.01733e-08
	MIR488	1.2171e-10		TNFSF14	1.37854e-05		LOC100996291	8.07727e-15		STXBP6	1090	431	4846	0.00926754		TBX15	1.0282e-08
	ADM5	1.22191e-10		FAR1	1.38002e-05		OR8B8	8.08663e-15		HNRNPCL3	645	5172	687	0.00931668		FSCN2	1.04143e-08
	CACNA1E	1.23079e-10		CACNA1E	1.40182e-05		ZYX	8.11053e-15		SUN2	8801	90	2897	0.00932604		MIR378D1	1.04154e-08
	ZNF112	1.25362e-10		MIR4510	1.42575e-05		SIGLEC10	8.15163e-15		HNRNPCL1	646	5173	688	0.0093404		OR2A5	1.06457e-08
	ZNF285	1.25362e-10		CXCR5	1.42641e-05		LOC100128593	8.2441e-15		FANCA	2903	329	2409	0.00934582		ZIK1	1.0846e-08
	CLDN15	1.30772e-10		KANK4	1.4496e-05		OTP	8.38366e-15		OR2W5	894	5008	516	0.00937619		OR52B2	1.1106e-08
	EPHA5	1.31348e-10		TTC7A	1.45634e-05		TBC1D26	8.64402e-15		NR2F1-AS1	219	1944	5429	0.00937977		LOC100506834	1.13337e-08
	MIR382	1.329e-10		MIR186	1.4579e-05		LINC00477	8.64417e-15		ZNF469	678	11485	297	0.00938418		LOC375196	1.14947e-08
	LOC100130331	1.33766e-10		UTF1	1.46594e-05		MIR1283-2	8.67888e-15		SLC22A12	1306	15994	111	0.00940321		CDKN2A-AS1	1.16223e-08
	LINC01591	1.36506e-10		VTRNA1-2	1.47361e-05		SYNE3	8.72116e-15		LOC100500773	343	2103	3228	0.009435		LOC100133461	1.18338e-08
	EPHA5-AS1	1.41865e-10		MEF2C	1.47459e-05		FCN1	8.79431e-15		TUSC5	439	9627	551	0.00943569		KRTAP19-5	1.18651e-08
	HKDC1	1.43468e-10		MIRLET7F1	1.47557e-05		BNC2	9.00201e-15		TTBK1	893	17169	152	0.00944144		ZNF578	1.2214e-08
	LYPLAL1	1.46283e-10		LRRK2	1.48423e-05		ACKR1	9.21634e-15		HMX2	878	7529	354	0.00947251		LAIR1	1.22803e-08
	LYPLAL1-AS1	1.47899e-10		HMGCL	1.4868e-05		LINC01056	9.51699e-15		LRRC3B	1904	849	1451	0.00948999		LINC01168	1.23433e-08
	TFAP2C	1.48225e-10		EDNRB	1.49571e-05		MUC17	9.5811e-15		LRRIQ4	618	13663	278	0.00949585		CNTN1	1.23966e-08
	PRDM1	1.52985e-10		C8orf34	1.49748e-05		EBF3	9.71711e-15		DAB1	6308	230	1626	0.00953347		LOC100287225	1.24152e-08
	COL4A2	1.60551e-10		AIM2	1.49861e-05		IRX4	9.78172e-15		GRM8	587	2881	1398	0.00955003		LOC283585	1.24306e-08
	MIR524	1.70194e-10		HIST1H1B	1.50249e-05		OR7E156P	9.89012e-15		OR2T10	2109	1149	979	0.00957611		MIR373	1.26124e-08
	COL4A1	1.73387e-10		LOC441242	1.50331e-05		MIR498	1.01915e-14		SULF2	6101	694	561	0.00958565		MIR1323	1.2874e-08
	GPM6A	1.74096e-10		KMT2E	1.51232e-05		ZSCAN18	1.02511e-14		FAM181B	15916	234	638	0.00958823		MIR516A2	1.33249e-08
	SELV	1.74279e-10		RAC2	1.51251e-05		PABPN1L	1.03957e-14		MIR518F	784	3361	903	0.00959879		OR10K1	1.3473e-08
	LOC284379	1.80421e-10		CLEC7A	1.5139e-05		HIST1H3D	1.05058e-14		SNX29P2	1970	1945	621	0.00959888		ZNF879	1.40171e-08
	GPER1	1.82499e-10		SNORD114-7	1.52919e-05		HIST1H2AD	1.05058e-14		SCART1	241	8234	1205	0.00963648		TRPV5	1.41937e-08
	TNR	1.85273e-10		PCDHB16	1.53005e-05		TAS2R41	1.05523e-14		ANKRD62	648	1496	2471	0.00964996		CNIH3	1.4233e-08
	LINC00507	1.89718e-10		AZU1	1.54254e-05		MUC6	1.06141e-14		NINJ2	9493	235	1075	0.0096588		LOC283177	1.43695e-08
	GNAS	1.92803e-10		SLC4A8	1.54296e-05		TCF4	1.10732e-14		LINC00261	1558	685	2253	0.00967895		CRHBP	1.50234e-08
	PRAMEF12	1.9349e-10		B3GALT5	1.57545e-05		MIR373	1.12764e-14		KCNIP1	2641	878	1047	0.00975339		FAM153C	1.54119e-08
	LOC401463	1.95844e-10		C5orf38	1.59067e-05		KCNA7	1.1334e-14		RPH3A	1443	536	3142	0.00976102		MIR519C	1.54775e-08
	MIR3167	1.99462e-10		VSTM2A	1.60292e-05		UGT1A9	1.13368e-14		MT1JP	6428	560	677	0.00978273		KRTAP10-8	1.60521e-08
	FZD2	2.00161e-10		MTO1	1.61719e-05		LOC375196	1.14128e-14		GRIK2	514	542	8792	0.0098221		OR7E12P	1.6143e-08
	SLIT2-IT1	2.00775e-10		AMFR	1.6298e-05		HMGA1	1.1449e-14		OR52D1	1262	551	3524	0.00982563		TMC6	1.6171e-08
	MAPK15	2.01229e-10		ALOX12P2	1.63061e-05		PROKR2	1.14996e-14		RSPO2	391	3657	1725	0.00987683		LOXHD1	1.62331e-08
	GRM3	2.02516e-10		LRCH3	1.6454e-05		IRF8	1.1621e-14		SYDE1	205	14780	815	0.00988577		CHAT	1.63354e-08
	ADAMTSL3	2.03725e-10		TPO	1.64578e-05		LOC574538	1.1757e-14		IFI16	6051	121	3382	0.00990747		OR5M8	1.6407e-08
	SYN3	2.05194e-10		STK17B	1.67152e-05		GIP	1.19132e-14		CPXM1	656	11317	334	0.00991826		TENM3	1.65567e-08
	ROBO2	2.10109e-10		SLC30A10	1.67707e-05		ANXA2R	1.19729e-14		OLFM1	380	19381	337	0.00992565		GTF2A1L	1.66105e-08
	PCDHA12	2.10686e-10		TRAF3IP3	1.68593e-05		ST8SIA5	1.1994e-14		ADAMTS9	2986	148	5618	0.00992826		KIAA1549L	1.66189e-08
	LINC00602	2.10836e-10		TRAPPC3L	1.69526e-05		SEMA6B	1.21371e-14		BARHL2	13568	463	397	0.00996376		IGF2-AS	1.66989e-08
	DBH	2.1169e-10		CALN1	1.72228e-05		MYO3A	1.24511e-14		KIAA1549L	1687	1532	965	0.00996401		SLC6A13	1.67738e-08
	HIST1H4A	2.15031e-10		TNFRSF18	1.72278e-05		LRIT1	1.26862e-14		PAX6	868	2104	1374	0.0100124		OR7C2	1.73928e-08
	LILRB2	2.28346e-10		RHOB	1.72769e-05		ZNRF4	1.27598e-14		SERPINB5	499	590	8536	0.0100244		PERM1	1.73963e-08
	A2ML1	2.28631e-10		SMIM14	1.74366e-05		C2orf27A	1.2828e-14		TNF	10010	81	3127	0.0100949		AGBL1	1.74025e-08
	PRDM13	2.29989e-10		AKAP2	1.74811e-05		CCL16	1.29662e-14		HOXA7	347	2598	2816	0.0101051		RTL1	1.76355e-08
	NEUROG1	2.31536e-10		IBTK	1.7707e-05		ADGRE2	1.29865e-14		LSP1P3	1158	3478	640	0.0102279		ACTA1	1.76366e-08
	KRTAP12-4	2.33192e-10		RYR3	1.78859e-05		KIRREL	1.30155e-14		MOS	916	1141	2489	0.0103026		NXPH2	1.81284e-08
	PHACTR3	2.34849e-10		CSNK1A1L	1.79076e-05		ZNF69	1.33188e-14		LOC646268	659	8971	441	0.0103206		SHANK1	1.82949e-08
	CBFA2T3	2.41188e-10		CBFA2T3	1.79697e-05		NANOGNB	1.34223e-14		OR6N2	495	9232	574	0.0103706		OR2M2	1.85853e-08
	ZNF831	2.50673e-10		TACR3	1.809e-05		ACAN	1.37384e-14		CCDC8	2646	456	2184	0.0104084		HOXA3	1.89481e-08
	FLJ43879	2.58064e-10		MAFK	1.81309e-05		MIR4745	1.46558e-14		MIR518E	422	6503	972	0.0105091		CYP46A1	1.9691e-08
	CCND2	2.69602e-10		RIPPLY2	1.84638e-05		ZNF648	1.47053e-14		ACTA1	667	2095	1917	0.0105444		OR8J3	2.03393e-08
	EFTUD1P1	2.71406e-10		ELAVL4	1.85013e-05		MEIS3	1.47663e-14		SLC6A19	328	13691	598	0.0105652		LINC00662	2.05362e-08
	CACNA1C-IT3	2.72181e-10		HPCAL1	1.86073e-05		LOXHD1	1.48389e-14		DIEXF	1548	973	1786	0.0105797		SLC6A3	2.06018e-08
	KALRN	2.73933e-10		ABR	1.86283e-05		DPYSL4	1.48542e-14		PMS2P1	1155	618	3771	0.0105848		KCNG2	2.06751e-08
	LINC01168	2.82389e-10		LOC643339	1.90074e-05		NFATC1	1.49366e-14		ECEL1P2	3883	451	1539	0.0105955		LOC339529	2.08321e-08
	MAGI2-AS3	2.85017e-10		SNORD114-14	1.90917e-05		PLCB2	1.55645e-14		NUP210	19389	37	3768	0.0106203		AFAP1-AS1	2.09444e-08
	LINC00473	2.88074e-10		TRIM48	1.91664e-05		CDO1	1.5871e-14		ZFP2	863	2126	1475	0.01063		MIR515-1	2.10096e-08
	MIR516A2	3.00518e-10		CRTAM	1.92351e-05		FBN2	1.60569e-14		RIN3	10663	446	570	0.010644		PRKAR1B	2.1239e-08
	MTUS2	3.01302e-10		MUM1	1.93942e-05		PTPN5	1.61255e-14		ZDHHC11	510	1288	4127	0.0106446		ZFP2	2.13566e-08
	EMX2OS	3.03342e-10		SORBS2	1.94348e-05		ARHGAP10	1.71952e-14		LOC375196	858	4234	747	0.0106531		PITX2	2.14783e-08
	MRPS17	3.16787e-10		CYBA	1.95577e-05		LOC442132	1.78337e-14		CXCL5	2680	138	7356	0.0106744		TRPM2	2.15434e-08
	MMP23B	3.18427e-10		LOC407835	1.96325e-05		PDIA6	1.81922e-14		TUBA1C	1590	2589	662	0.0106886		ZNF534	2.17401e-08
	LOC442028	3.19035e-10		SOGA1	1.9907e-05		FAM99B	1.88618e-14		NMI	2505	659	1651	0.0106897		NPAP1	2.17437e-08
	MIR4456	3.22469e-10		P2RY11	2.00899e-05		CRTAC1	1.88786e-14		KIAA1875	693	927	4255	0.0107145		PCDH15	2.17451e-08
	CDC14C	3.31925e-10		PLXNC1	2.02744e-05		LOC339166	1.89921e-14		EPHA7	91	4042	7444	0.0107288		GRIK2	2.1804e-08
	CXCL14	3.36687e-10		PCED1B	2.04721e-05		SPATA8-AS1	1.9083e-14		CLEC14A	1218	1907	1180	0.0107373		SIGLEC10	2.24671e-08
	MIR134	3.37298e-10		CLASP2	2.05442e-05		LINC01168	1.91174e-14		OR9G9	1322	1886	1101	0.0107506		PDE10A	2.28179e-08
	MIR518F	3.38962e-10		CDYL	2.05652e-05		SOX30	1.93564e-14		LY6K	606	2442	1856	0.0107552		MIR516A1	2.30935e-08
	MTRNR2L6	3.48986e-10		MAP2K1	2.07737e-05		ESRRG	1.98381e-14		NPAP1	1732	2355	676	0.0107883		CLDN11	2.31727e-08
	LINC01060	3.49778e-10		SLC25A21-AS1	2.10231e-05		OR2J2	1.9946e-14		CXCL6	482	3271	1765	0.0108669		MAGI2-AS3	2.33701e-08
	AA06	3.55189e-10		HTN3	2.1029e-05		KRT73	1.99913e-14		TRIM5	437	6339	1009	0.010905		MTRNR2L1	2.35308e-08
	AATK-AS1	3.55746e-10		DMRT2	2.10362e-05		NLRP4	2.01832e-14		KCNA4	1606	830	2109	0.0109549		LCE1B	2.37163e-08
	PAX8	3.62641e-10		SATB2	2.10564e-05		LINC00029	2.03545e-14		PCDHGA11	1229	14169	163	0.0110385		L1TD1	2.37271e-08
	LCE1D	3.75221e-10		TRPM3	2.10588e-05		SLC1A6	2.14189e-14		IL2RB	2672	72	14882	0.011114		LOC100130331	2.38318e-08
	TMEM8C	3.77162e-10		BMS1P20	2.12622e-05		SPRR4	2.1552e-14		GABRG3	621	2776	1662	0.0111204		SNORD12	2.39671e-08
	RNF212	3.85781e-10		MMD2	2.14875e-05		LPPR3	2.17191e-14		CNGB3	1793	1882	851	0.0111403		OR2AG2	2.45037e-08
	FAM163B	3.88216e-10		FLRT2	2.15923e-05		OR2T12	2.17731e-14		JMJD8	369	15393	506	0.0111478		CELF2	2.50797e-08
	RBM38	3.88234e-10		MMP10	2.16675e-05		LCN10	2.18505e-14		OR2A12	596	5070	954	0.0111743		NLRP9	2.52854e-08
	SLC2A14	3.94575e-10		TNFRSF19	2.1668e-05		ZNF578	2.1858e-14		COL23A1	375	8680	886	0.011178		AZU1	2.58678e-08
	MIR758	3.99493e-10		SLC22A8	2.16721e-05		REPIN1	2.19038e-14		KCNK9	443	10534	619	0.0111923		NLRP3	2.58716e-08
	GATA4	4.14418e-10		HIC1	2.16944e-05		MAP1LC3A	2.19274e-14		SPHKAP	6021	99	4865	0.0112269		KRTAP12-1	2.60152e-08
	ACSM2A	4.26199e-10		MIR216B	2.17744e-05		CD22	2.23561e-14		ACSL1	1401	873	2390	0.0112978		TNNI2	2.64594e-08
	LIPG	4.29162e-10		MROH2B	2.17799e-05		ANKRD36BP2	2.2498e-14		KIF6	1388	673	3132	0.0113055		SNORD115-40	2.64919e-08
	OR52E6	4.36286e-10		CACNA1C	2.20253e-05		MIR495	2.2683e-14		RGS22	2371	544	2269	0.0113084		HHLA1	2.67864e-08
	ZNF582	4.38021e-10		LIPT1	2.22857e-05		PAX1	2.2765e-14		UCN	1126	1517	1714	0.0113119		OR52J3	2.68469e-08
	GABRD	4.42938e-10		MRPL30	2.22857e-05		BHLHE23	2.27669e-14		DENND1C	11145	100	2639	0.0113527		OR5P2	2.68656e-08
	ZNF423	4.43842e-10		ECSCR	2.23324e-05		PSPH	2.31329e-14		OR13G1	695	1893	2243	0.0113826		FBXL7	2.72372e-08
	LINC01097	4.46078e-10		OR51B4	2.23398e-05		NUPR1L	2.31329e-14		ADAMTS1	30	16664	5925	0.0114162		MS4A3	2.77365e-08
	DNAI2	4.53029e-10		ADD2	2.24137e-05		OR6P1	2.31589e-14		TNFSF14	3362	718	1228	0.0114231		HK3	2.78479e-08
	ZNF471	4.62318e-10		MAGI1	2.28857e-05		ADCYAP1R1	2.33772e-14		HK3	4319	1756	392	0.0114496		PCSK4	2.88619e-08
	C8orf48	4.64716e-10		GPR139	2.30396e-05		SNORD115-11	2.37076e-14		NLRP4	376	10056	788	0.0114692		MIR329-2	2.88705e-08
	LOC101448202	4.68913e-10		NMNAT2	2.31237e-05		CYBA	2.37621e-14		MIR519C	1147	2961	882	0.0115179		LINC00208	2.89239e-08
	ACPT	4.70158e-10		BRINP3	2.32501e-05		OR4D6	2.37932e-14		MIR378D1	350	8390	1022	0.0115349		MIR518F	2.94494e-08
	KPRP	4.76414e-10		RBFOX2	2.32758e-05		ADGRL3	2.39275e-14		GCNT1	5137	602	971	0.01154		C14orf39	2.95233e-08
	KIF2B	4.7869e-10		CXADRP3	2.33229e-05		FRMD1	2.4077e-14		ITGAX	1179	6676	384	0.0115996		LOC153684	2.95313e-08
	SIGLEC7	4.82302e-10		CEP192	2.34206e-05		HTR1B	2.42414e-14		HOXB2	2913	118	8825	0.0116328		ZNF835	2.98278e-08
	PIP5K1A	4.87312e-10		REG1A	2.36811e-05		NADK	2.42756e-14		SLFN12L	74	4934	8343	0.0116712		KCNS2	3.00523e-08
	DNAJB8	4.93549e-10		LOC100506585	2.37208e-05		OGDHL	2.46081e-14		LINC00200	192	9188	1728	0.0116778		OR2L1P	3.01978e-08
	EVX1	4.95326e-10		NRXN1	2.37508e-05		SYDE1	2.60188e-14		S100A7L2	2724	681	1644	0.0116819		LINC00507	3.03477e-08
	CALN1	4.98307e-10		MIRLET7A2	2.37584e-05		ZNF549	2.62674e-14		LINC00907	2072	2752	536	0.011702		PRKCB	3.05037e-08
	MIR373	5.00693e-10		SPON1	2.37867e-05		DLGAP1-AS3	2.63527e-14		PLCB1	1556	471	4195	0.0117564		KANK3	3.08527e-08
	MIR3689D2	5.03758e-10		LHX8	2.3808e-05		PSCA	2.63893e-14		MIR516A1	516	6436	929	0.0117889		FMNL1	3.28082e-08
	OR10G8	5.09039e-10		PPARG	2.39346e-05		EFCAB1	2.65334e-14		LRRC7	2485	259	4819	0.0118382		NMNAT2	3.31171e-08
	KRTAP26-1	5.13403e-10		SNRPB2	2.39372e-05		CBLN2	2.72093e-14		GLT1D1	193	9492	1698	0.0118655		FGD5P1	3.33554e-08
	MC2R	5.2165e-10		ONECUT1	2.41567e-05		DOK7	2.74153e-14		ZNF112	721	1770	2438	0.0118674		HCN1	3.39694e-08
	TRPV6	5.22387e-10		MIR4526	2.41654e-05		BNC1	2.75936e-14		C1orf94	340	2815	3254	0.0118768		A2ML1	3.42127e-08
	ZNF578	5.27161e-10		SENCR	2.42679e-05		PTCHD2	2.76752e-14		MIR3167	746	3377	1239	0.0118976		GML	3.4219e-08
	FCRL1	5.27369e-10		SMAD3	2.42744e-05		OR2A5	2.78059e-14		HIST1H4E	3000	5882	177	0.0119036		MIR524	3.46032e-08
	MIR668	5.37612e-10		PAPSS2	2.42759e-05		LOC645166	2.7924e-14		ZNF831	765	6452	634	0.0119214		MIR487B	3.47317e-08
	SLC13A3	5.39501e-10		RIMS1	2.42909e-05		OR8J3	2.80518e-14		MIR524	735	18520	230	0.011926		CDH20	3.47585e-08
	EDN3	5.43676e-10		MIRLET7A1	2.46776e-05		MIR3186	2.89124e-14		PXDNL	2843	343	3212	0.0119301		CLEC14A	3.50364e-08
	KIRREL3-AS2	5.44556e-10		MIR490	2.47504e-05		A2ML1	2.90896e-14		ZNF423	803	6469	608	0.0120085		OLFM1	3.53319e-08
	KRTAP10-7	5.49859e-10		ABCA7	2.47977e-05		PSG9	2.92406e-14		DRD2	1134	1920	1454	0.0120307		GRP	3.61886e-08
	CLDN8	5.50644e-10		KCNA4	2.49467e-05		RYR2	3.09143e-14		SLITRK1	2810	480	2358	0.0120747		PRDM8	3.63664e-08
	FOXD2-AS1	5.51706e-10		DAPP1	2.50508e-05		OR2M1P	3.09583e-14		BRINP1	687	1547	2993	0.0120761		CYBA	3.65869e-08
	FGF6	5.53406e-10		FOXF2	2.5281e-05		SNORD115-28	3.09661e-14		NDRG4	4439	1431	503	0.0121186		CDH7	3.68498e-08
	FAM110C	5.58871e-10		MIR4524A	2.539e-05		MIR523	3.0993e-14		OR8K3	2273	488	2898	0.0121764		PRSS1	3.71877e-08
	RYR1	5.68821e-10		CHRNA7	2.55701e-05		FAM131B	3.2015e-14		OR3A3	871	1671	2215	0.012204		LELP1	3.75239e-08
	ELOVL2-AS1	5.71508e-10		TUBAL3	2.56264e-05		NCRUPAR	3.2178e-14		ZSCAN2	2842	492	2307	0.0122099		MMD2	3.76882e-08
	PDE6B	5.72258e-10		FBXL17	2.58668e-05		TUB	3.227e-14		CYP11A1	2988	964	1123	0.0122365		ZNF844	3.77123e-08
	OR6K2	5.80152e-10		SCGN	2.59818e-05		INSM2	3.23823e-14		CDKN2A-AS1	716	2714	1671	0.0122734		BAGE3	3.7721e-08
	TRIM51	5.90329e-10		NOL4	2.60472e-05		NPAS4	3.30039e-14		PNLIPRP2	2124	11008	139	0.0122818		LIN28B	3.81417e-08
	SYT6	5.90661e-10		MIR142	2.61315e-05		ZNF876P	3.32295e-14		MIR381	287	6866	1659	0.0123388		GIP	3.82513e-08
	MDFIC	5.96748e-10		LILRB1	2.61636e-05		FAM43B	3.33283e-14		KCNJ16	450	3724	1955	0.0123597		ZSCAN18	3.83036e-08
	OR7E156P	5.99357e-10		RBMS2	2.62012e-05		SEPHS2	3.34145e-14		LILRA6	397	2687	3074	0.0123685		SARDH	3.83965e-08
	ACER1	6.00255e-10		LPXN	2.6202e-05		NPTX2	3.41682e-14		LOC286114	1788	3586	512	0.0123794		EFTUD1P1	3.90772e-08
	POU4F3	6.14571e-10		SH3GL3	2.63953e-05		APCS	3.42164e-14		OR10G9	481	1361	5018	0.0123858		HIST1H1B	3.92114e-08
	HOXD-AS2	6.149e-10		IGLON5	2.65512e-05		YWHAEP1	3.49155e-14		MIR518B	372	15029	591	0.0124426		TMEM132E	3.95297e-08
	MIR3689B	6.22031e-10		DUSP2	2.70267e-05		TRIM29	3.50638e-14		LOC645166	366	10957	825	0.0124554		TOX2	3.96887e-08
	OR5M8	6.27655e-10		NEUROG3	2.71479e-05		MIR4752	3.53261e-14		MIR519A1	326	15286	667	0.0125008		ADAMTS17	3.97689e-08
	ELOVL2	6.36064e-10		SNAPC5	2.72003e-05		MIR496	3.5664e-14		SNORD38B	1750	8904	214	0.0125325		GRIN3A	4.00551e-08
	ZNF732	6.48868e-10		RNASE2	2.76604e-05		ACTBL2	3.61214e-14		CHD5	395	13481	628	0.0125607		OR2T33	4.09421e-08
	TNN	6.53758e-10		LRRC3B	2.77685e-05		GIF	3.6449e-14		TRPV5	1152	5157	564	0.01258		NEU4	4.10108e-08
	ZNF658	6.56547e-10		ZRANB1	2.7823e-05		FAM163B	3.65281e-14		SNORD115-40	1209	10400	267	0.0125992		SPAG11B	4.26355e-08
	GCSAML	6.62354e-10		LTBP4	2.80693e-05		CNGB3	3.69372e-14		SYT14	1506	2248	992	0.0126029		SNAR-H	4.28372e-08
	MIR485	6.64201e-10		TCF3	2.81415e-05		CCDC108	3.70574e-14		MIR523	2398	1689	833	0.0126484		MIR4752	4.33544e-08
	ZNF501	6.74263e-10		GCFC2	2.86946e-05		ANKRD9	3.72131e-14		CRP	14127	642	373	0.0126752		OR5AP2	4.40469e-08
	NWD2	6.86054e-10		LDLRAD4	2.87296e-05		SERPINB11	3.89501e-14		ZNF492	425	7048	1131	0.0126895		KIAA1217	4.41252e-08
	LOC100287225	7.07851e-10		RNF219-AS1	2.87447e-05		TRIM49	3.92006e-14		CDKN2A	67	3553	14304	0.0127403		MIR4435-1HG	4.46193e-08
	KCNC1	7.11327e-10		LYNX1	2.88233e-05		HOXA3	3.9358e-14		SLC27A6	1508	912	2483	0.012769		TRIM49C	4.51132e-08
	HIVEP3	7.14305e-10		KIR3DL1	2.89702e-05		AIPL1	3.94618e-14		NCOR2	3640	239	3938	0.0128015		MIR483	4.53435e-08
	LOC375196	7.28515e-10		ZNF32-AS1	2.90661e-05		PLCB4	3.96512e-14		NLRP11	383	10057	890	0.012808		NKX6-3	4.53589e-08
	ZNF582-AS1	7.49308e-10		ZNF410	2.91953e-05		RPS7	3.99196e-14		KALRN	770	2985	1515	0.0129662		GATA4	4.63514e-08
	LOC440311	7.49432e-10		MIR4794	2.93437e-05		SNORD32B	3.99614e-14		SOX14	1014	225	15314	0.0130005		LOC392232	4.65919e-08
	MIR3182	7.55819e-10		HOXD9	3.00232e-05		B3GAT1	4.06041e-14		ZNF716	477	13732	534	0.0130119		LINC00461	4.69652e-08
	OR2T4	7.69312e-10		SLC13A5	3.0206e-05		MIR517C	4.08818e-14		GSG1L	1261	3043	912	0.013017		SRR	4.78898e-08
	ZFP2	7.82922e-10		LAPTM5	3.02858e-05		KIAA1456	4.11613e-14		OR10H1	910	9772	394	0.013029		RYR1	4.81862e-08
	OR7C2	8.02616e-10		MIR3619	3.05095e-05		ADAMTS10	4.11721e-14		OR7E12P	6459	3329	164	0.0130951		LRRC30	4.88462e-08
	EXOC3L2	8.22922e-10		C10orf120	3.08573e-05		ZNF587B	4.12471e-14		SLC22A6	1351	6643	393	0.0130972		LINC00659	4.92171e-08
	MIR519B	8.67785e-10		MIR4524B	3.092e-05		ZNF587	4.12471e-14		VSTM1	672	8866	592	0.0130974		LOC645752	4.92628e-08
	SSTR4	8.75093e-10		SEMA4B	3.11073e-05		OR52B2	4.13965e-14		KRTAP19-5	507	1943	3587	0.0131162		ZNF582	4.97306e-08
	PAX6	8.91684e-10		BTNL3	3.11992e-05		PCDHGA6	4.19449e-14		LINC00208	1906	1048	1770	0.013122		MIR378C	5.01724e-08
	ANKRD30BP2	9.2196e-10		RNASET2	3.135e-05		PLEKHA2	4.2181e-14		UNC79	2517	1428	985	0.013136		KRTAP10-1	5.08045e-08
	ROBO1	9.22546e-10		ADCYAP1R1	3.20636e-05		GPR32	4.29628e-14		ARHGAP10	6423	711	776	0.013146		NKX6-1	5.10129e-08
	OR3A3	9.2342e-10		MAEL	3.21329e-05		OR2G3	4.45577e-14		TAS1R3	518	6619	1041	0.0132199		OR51B4	5.18547e-08
	FAM170B	9.36997e-10		MIR4437	3.23703e-05		ATP1A4	4.49161e-14		NLRP3	1249	10229	280	0.0132433		OR7E156P	5.3981e-08
	SPAG16	9.37501e-10		ACSL1	3.24165e-05		LINC00163	4.54584e-14		OR7C2	864	4700	881	0.0132441		OR14A16	5.50072e-08
	NKAIN2	9.62509e-10		TMA16	3.29187e-05		ZNF154	4.57706e-14		MIR4456	780	16927	271	0.0132455		PEG3	5.50928e-08
	SYCP1	9.81022e-10		POU4F1	3.30802e-05		MAP3K14-AS1	4.58203e-14		LINC00426	8658	116	3577	0.0132874		LECT1	5.56782e-08
	C9orf92	9.82364e-10		TAOK3	3.32734e-05		ADAM19	4.62307e-14		HOXA10-AS	572	1449	4343	0.013308		EPB41L3	5.60275e-08
	MIR372	1.00069e-09		CFH	3.37052e-05		LOC153684	4.65305e-14		OR1C1	1004	2338	1540	0.0133524		SNORD115-5	5.6167e-08
	HMX2	1.01154e-09		KCNIP1	3.38655e-05		MIR519B	4.73485e-14		PRMT8	386	2042	4600	0.0133838		OR52D1	5.70281e-08
	ARC	1.02867e-09		DOK5	3.41878e-05		PHYHIPL	4.80323e-14		SHANK3	8161	277	1608	0.0134106		SMO	5.75147e-08
	HIST1H3E	1.03096e-09		PTGDR	3.43292e-05		LOC340107	4.80693e-14		OR10A3	410	15407	577	0.0134389		SNX32	5.8441e-08
	LOC100240735	1.0672e-09		HOXC9	3.43464e-05		OR7C2	4.94592e-14		PTPN6	12410	151	1948	0.0134549		OR2T11	5.96717e-08
	RFPL4A	1.07803e-09		KCNH7	3.46752e-05		MIR519C	4.98887e-14		GATA3-AS1	2306	466	3415	0.0135109		MIR3182	5.98687e-08
	MIR3659	1.08129e-09		RNF180	3.47057e-05		RAPGEF1	5.00649e-14		KCNA1	331	5407	2051	0.0135136		GPR45	6.02629e-08
	PDPN	1.08326e-09		ZNF560	3.4711e-05		CRABP1	5.06392e-14		GM140	13236	1263	220	0.013534		HOXD-AS2	6.10043e-08
	NLRP9	1.08897e-09		PWRN1	3.4816e-05		PPP3R2	5.11127e-14		SCML4	3306	425	2619	0.0135399		DKFZp686K1684	6.11902e-08
	LILRA2	1.12519e-09		CCT6P1	3.51011e-05		COL23A1	5.20276e-14		MACROD2	4181	1759	502	0.0135747		RCN1	6.11902e-08
	ZNF729	1.16573e-09		SV2C	3.52065e-05		LOC284661	5.21232e-14		ZNF529	584	14496	438	0.013621		KRT17P5	6.15963e-08
	CNIH3	1.17845e-09		SCARB1	3.55606e-05		DOCK8	5.25502e-14		OR5E1P	215	7709	2246	0.0136631		PCDHA12	6.22078e-08
	DACH1	1.18186e-09		HMX1	3.56454e-05		CLCNKB	5.25905e-14		GRIA4	1315	1189	2388	0.013695		LOC100500773	6.23993e-08
	CACNA1B	1.18279e-09		FLJ33581	3.56549e-05		NLRP11	5.26378e-14		OR2L3	2155	553	3141	0.0137222		ZNF229	6.27843e-08
	PRKCB	1.18534e-09		TRPV3	3.57253e-05		FPR2	5.30194e-14		COL25A1	8628	68	6388	0.0137356		SLC7A10	6.29737e-08
	GAS6	1.19453e-09		CNTN6	3.58435e-05		MIR527	5.35705e-14		PRDM8	211	1169	15211	0.0137473		OR2T4	6.31862e-08
	TTBK1	1.19663e-09		POMT2	3.62689e-05		PWAR4	5.362e-14		CST4	3042	1276	967	0.0137518		OR2C3	6.34102e-08
	OR2W5	1.20365e-09		DGCR8	3.63573e-05		CEACAM22P	5.42856e-14		L1TD1	1106	3274	1037	0.0137562		MAGI2	6.3665e-08
	VSX2	1.22187e-09		MIR4735	3.63879e-05		NMNAT2	5.4479e-14		ZBTB20	7343	78	6559	0.0137609		CLCNKB	6.52869e-08
	PKNOX2	1.2289e-09		CDX2	3.64263e-05		ANKS1B	5.46265e-14		GRM7	305	3128	3939	0.0137646		MGAT5B	6.71502e-08
	ANKS1B	1.23434e-09		SCARNA6	3.65164e-05		WTH3DI	5.48807e-14		FCRL3	487	7981	970	0.0137995		MIR337	6.76316e-08
	MIR675	1.23752e-09		DST	3.65201e-05		CSNK1A1L	5.50633e-14		PERM1	515	10594	693	0.0138304		PDZD2	6.77238e-08
	MIR4493	1.2545e-09		PAM	3.67421e-05		TBC1D28	5.50835e-14		DPPA2	525	14772	490	0.0138852		RALYL	6.77515e-08
	ACTL10	1.28361e-09		HLA-DQB2	3.68355e-05		RUNX1	5.54921e-14		PDE10A	456	1617	5157	0.0138922		MOS	7.02439e-08
	ADGRF5	1.28695e-09		CCRN4L	3.68633e-05		RFPL2	5.65481e-14		ZNF663P	953	1260	3170	0.0139035		LINC00051	7.08908e-08
	RFX4	1.30898e-09		ZFHX4-AS1	3.7052e-05		HOXB4	5.65536e-14		LIN28B	66	6966	8291	0.0139188		THSD7B	7.12914e-08
	OR51F2	1.31853e-09		PPIL4	3.71885e-05		MIR518F	5.72035e-14		KCNG2	483	4290	1840	0.013921		IGSF21	7.1536e-08
	TMEM221	1.32816e-09		MAP4K4	3.77156e-05		MFSD4	5.80058e-14		KCNA3	276	2489	5552	0.013925		LCN10	7.16092e-08
	ADAM6	1.33462e-09		GSDMC	3.77658e-05		OR52E8	5.83933e-14		CD33	8662	636	698	0.0140143		SLC26A1	7.16773e-08
	KRTDAP	1.3585e-09		GRIN2D	3.78764e-05		EDNRB	5.85237e-14		MIR520F	575	16431	409	0.0140681		FAM181B	7.34341e-08
	OTOP1	1.46493e-09		CRACR2A	3.81817e-05		SNORD115-39	5.87383e-14		OR5D18	1436	2410	1117	0.0140723		TRPC7	7.3722e-08
	STAG3L2	1.48209e-09		B3GALTL	3.84356e-05		CRACR2B	5.96776e-14		OR6P1	1345	3572	805	0.0140775		KRTAP10-2	7.42315e-08
	FGFR2	1.48355e-09		FIGLA	3.90586e-05		GPR132	5.99027e-14		RASSF1	12156	264	1215	0.0141676		ROBO2	7.4975e-08
	OR10H1	1.49966e-09		ERGIC1	3.92165e-05		ADAMTSL1	6.05592e-14		RANBP17	7963	479	1033	0.0142839		ZNF471	7.54856e-08
	MIR371B	1.50918e-09		SCARNA18	3.93773e-05		ZNF528	6.06412e-14		TNR	741	2700	1973	0.0143044		OPCML	7.61321e-08
	SLC6A12	1.55448e-09		SLC27A6	3.93825e-05		GSG1L	6.0849e-14		AKR1B1	8934	199	2221	0.014308		TNR	7.69767e-08
	MYOD1	1.55972e-09		CASP8	3.98417e-05		S1PR4	6.09094e-14		ZNF518B	1802	993	2227	0.0144107		LOC284661	7.83374e-08
	ARPP21	1.57494e-09		APTX	4.00346e-05		LINC00917	6.10365e-14		TLE2	5833	307	2234	0.0144546		CAPN12	7.91989e-08
	MSX2P1	1.57744e-09		FMO2	4.01037e-05		APOOP5	6.11108e-14		SMOC2	703	4920	1157	0.0144582		LOC349160	7.93725e-08
	MOS	1.60988e-09		TMEM196	4.0133e-05		LOC100130950	6.14842e-14		LOC100129027	337	20313	587	0.0145048		ZNF582-AS1	7.94838e-08
	GABRA4	1.61337e-09		GRIN2A	4.05083e-05		ATXN1	6.17288e-14		OR6F1	642	4249	1477	0.0145351		LOC401324	7.96557e-08
	KRTAP23-1	1.61642e-09		CHTOP	4.06078e-05		PCK1	6.27626e-14		LOC340357	571	10569	668	0.0145415		ASTN1	8.0033e-08
	SNORD115-5	1.61956e-09		ADAMTS5	4.06146e-05		OR2Y1	6.28907e-14		OR2M3	1100	3526	1040	0.0145484		CA3	8.13874e-08
	STK33	1.63753e-09		AFAP1L1	4.06188e-05		TRPM2	6.32324e-14		FRMD4B	4700	1327	648	0.0145702		MIR520B	8.15714e-08
	MAT2B	1.65386e-09		LCP2	4.07316e-05		ZNF594	6.58265e-14		CDH11	92	6220	7072	0.0145853		LINC00261	8.22578e-08
	SLC6A2	1.65553e-09		GUSBP4	4.14999e-05		MIR4472-1	6.62216e-14		GRIN2B	3226	541	2320	0.0145914		ALX3	8.26872e-08
	MAGI2	1.66586e-09		PAX5	4.2299e-05		C17orf104	6.68922e-14		KCNH8	1518	350	7651	0.0146363		SLC35G3	8.28152e-08
	LINC01366	1.69682e-09		CAPNS2	4.23222e-05		PEG3	6.80826e-14		PTPRN	6037	361	1866	0.014641		NLRP5	8.28414e-08
	LINC00925	1.71772e-09		ZNF135	4.24318e-05		LMF1	6.83754e-14		ITPRIPL2	6128	180	3689	0.0146479		GPR176	8.45308e-08
	SAMD13	1.73689e-09		CPEB4	4.24759e-05		CCDC27	6.90746e-14		CNTN2	3099	19347	68	0.0146701		BAGE	8.61168e-08
	HOXB4	1.73906e-09		KIAA1875	4.266e-05		LOC149950	6.97376e-14		HIST3H2BB	2188	417	4470	0.014674		LSP1P3	8.62101e-08
	MIR4417	1.75841e-09		PRDM5	4.27317e-05		RPGRIP1	6.99372e-14		ALPI	2492	18395	89	0.0146779		IGDCC3	8.70889e-08
	NKX6-3	1.76524e-09		COPB2	4.27863e-05		MIR516A1	7.03316e-14		LCE1B	544	3544	2118	0.0146879		PLEC	8.77355e-08
	ZNF534	1.76956e-09		LST1	4.28356e-05		HEPN1	7.04597e-14		PEAR1	5998	5860	117	0.0147692		LOC100130849	8.80435e-08
	A1BG-AS1	1.77148e-09		SNX32	4.29622e-05		HOXC4	7.08186e-14		VAV3	6098	76	8876	0.0147727		PROB1	8.83077e-08
	RORB	1.78898e-09		SLC7A2	4.30733e-05		SNORA64	7.1361e-14		ANO4	2352	524	3369	0.0148806		PRAMEF12	8.89072e-08
	FLJ36000	1.80625e-09		TSGA10	4.33232e-05		HOXD12	7.20421e-14		PRAMEF12	744	2368	2364	0.0149163		C8orf48	8.89761e-08
	SPRR1A	1.85107e-09		CLDN11	4.33486e-05		CDK18	7.27174e-14		RAD1	5074	382	2151	0.0149284		GPR132	8.90576e-08
	MIR543	1.86599e-09		MTHFD2L	4.37615e-05		GYPC	7.41736e-14		PCDHGA6	8562	561	868	0.0149285		NEU1	8.93308e-08
	CLVS2	1.8996e-09		ELMO1	4.38557e-05		RAB11FIP4	7.60419e-14		ITGB2-AS1	19836	303	694	0.0149338		C17orf67	9.25036e-08
	FAM132A	1.91808e-09		CHST4	4.43361e-05		S100A7A	7.67235e-14		PCDHGA5	2723	7484	205	0.014952		OR10A3	9.64649e-08
	SOX30	1.9437e-09		PCDH15	4.46762e-05		MIR520H	7.73318e-14		CLEC17A	1612	2091	1249	0.0150422		SULF2	9.68968e-08
	MIR5190	1.96472e-09		RXFP3	4.47554e-05		TFAP2A-AS1	7.76152e-14		LOC442028	779	15643	346	0.0150598		KRTAP10-7	9.70236e-08
	MIR133A2	1.98837e-09		IRX3	4.51542e-05		SLC5A11	7.79343e-14		TMPRSS11GP	8004	124	4256	0.0150814		IL21R	9.87084e-08
	OR2M4	2.005e-09		DNTTIP1	4.52176e-05		HIST1H2BF	7.92585e-14		CABP5	1171	2967	1216	0.0150835		KRTAP10-10	9.90549e-08
	F11-AS1	2.01798e-09		KRTAP5-8	4.52268e-05		LOC100289473	8.04574e-14		NFASC	3760	5579	202	0.0151184		MIR518A2	9.97806e-08
	HOXA11	2.06375e-09		FGF3	4.57653e-05		KRTAP10-10	8.10388e-14		MGAT5B	2832	5217	288	0.0151676		C8orf22	9.99233e-08
	CNRIP1	2.08386e-09		SLC35G5	4.62205e-05		PLEC	8.14673e-14		PHACTR2	3061	89	15621	0.0151691		CCDC105	1.00506e-07
	ANGPT1	2.09392e-09		CNTNAP4	4.63546e-05		NOS1	8.27892e-14		MICU3	489	1195	7285	0.015173		TRIM67	1.01629e-07
	LOC728613	2.12736e-09		RNF44	4.66095e-05		LRRC55	8.28747e-14		SNORD58C	2022	4442	474	0.0151739		DOK6	1.03218e-07
	HIST1H3A	2.14936e-09		ATP2C1	4.70553e-05		CSMD1	8.29478e-14		OR6Y1	1232	1453	2392	0.0152421		TSPEAR-AS2	1.03876e-07
	COL9A3	2.16458e-09		ANKRD63	4.71011e-05		ADCYAP1	8.32356e-14		COX7B2	677	13667	463	0.0152478		DLC1	1.04674e-07
	HOXA11-AS	2.16552e-09		HTR3A	4.72723e-05		CCL13	8.35464e-14		C17orf102	1358	424	7446	0.0152572		LHX9	1.06161e-07
	LINC01310	2.24087e-09		ZC3H12D	4.73627e-05		EPHA8	8.59834e-14		FAM129C	1930	1730	1287	0.0152845		LOC401010	1.06612e-07
	ZFP36L2	2.25169e-09		GPR65	4.76156e-05		C20orf197	8.89331e-14		OR10T2	1294	1232	2697	0.0152911		SNORD115-41	1.09638e-07
	CSMD2-AS1	2.26739e-09		MIR4279	4.77197e-05		AQP7P1	8.90045e-14		MIR598	1111	7037	550	0.0152922		MIR4509-1	1.11013e-07
	ZNF663P	2.26973e-09		HTRA1	4.77517e-05		OR2M4	8.93548e-14		OR6K6	652	13211	500	0.0153111		PABPC3	1.11689e-07
	ABR	2.2865e-09		NUP35	4.81487e-05		OR2A12	8.94988e-14		CSMD2	38	6446	17697	0.0153888		RHOH	1.12513e-07
	IL21R	2.31395e-09		ADAM32	4.87042e-05		HOXC9	8.9506e-14		COL11A2	3771	5730	201	0.0154118		LINC00907	1.13421e-07
	MIR3689F	2.38792e-09		GJD3	4.90564e-05		ADGRE1	9.11696e-14		LOC339298	524	15929	521	0.0154271		LINC01020	1.14014e-07
	MIR522	2.42306e-09		ZIC2	4.91637e-05		LOC100130849	9.17361e-14		FOXF2	1167	832	4487	0.015449		GAS5-AS1	1.15471e-07
	PROX1	2.47068e-09		FLJ33360	4.9166e-05		TNXB	9.18377e-14		NEU4	3314	11058	119	0.0154608		GDA	1.15636e-07
	PSMA6	2.50045e-09		PATE3	4.93794e-05		TFAP2E	9.36514e-14		PPARG	7845	819	681	0.015501		LINC01591	1.16148e-07
	TMBIM1	2.51414e-09		FGFR2	4.97665e-05		PCDHGA12	9.39506e-14		EBF1	1759	481	5184	0.0155303		BRINP1	1.16338e-07
	DMRTA2	2.51882e-09		PROCA1	4.99824e-05		ATHL1	9.44392e-14		SNORD12	673	9195	709	0.0155341		SNAR-G2	1.18505e-07
	SATB2-AS1	2.52399e-09		AQR	5.01835e-05		KCNH4	9.45236e-14		HIST3H2A	2351	402	4648	0.0155489		LINC00837	1.20874e-07
	KCNJ3	2.61214e-09		FLT1	5.02921e-05		LOC100287010	9.57526e-14		BCAT1	1797	8873	276	0.0155708		LINC00917	1.21106e-07
	USP30	2.65142e-09		CYP11A1	5.04067e-05		GBX2	9.72162e-14		LOC392232	363	2147	5649	0.0155759		MIR541	1.21367e-07
	COL6A5	2.68249e-09		RNU6-78P	5.12457e-05		KIAA1549L	9.85642e-14		CDH13	2481	146	12194	0.0156155		FAM43B	1.21764e-07
	KC6	2.77262e-09		SLC6A16	5.14391e-05		BEND4	1.00752e-13		ST6GAL2	198	1134	19683	0.0156223		UCN	1.22454e-07
	IL5RA	2.86955e-09		BZRAP1-AS1	5.16161e-05		CST4	1.01028e-13		MIR519B	866	5818	878	0.015634		KRTAP13-1	1.22923e-07
	OR5AP2	2.95555e-09		TMEM2	5.22095e-05		ASB18	1.02063e-13		SDHAP3	7616	169	3456	0.0157014		AA06	1.23643e-07
	SNX32	2.97537e-09		KCTD11	5.2493e-05		MIR299	1.03119e-13		OR14A16	2173	1040	1972	0.0157243		SNORD115-39	1.24521e-07
	WDR17	2.9766e-09		DACH1	5.27248e-05		FCRL3	1.05688e-13		PRKCB	891	3484	1442	0.0157785		OR4D5	1.25354e-07
	KRTAP6-2	2.9883e-09		KHDRBS2	5.28576e-05		GCNT1	1.06181e-13		ARHGAP9	7828	377	1517	0.0157801		SNORD115-6	1.2591e-07
	HEPACAM	2.99729e-09		SASH1	5.32343e-05		MIR518E	1.06845e-13		PRDM1	733	2179	2814	0.0158285		MIR520H	1.26392e-07
	HIST1H3J	3.03886e-09		DIEXF	5.36611e-05		SYTL1	1.08742e-13		ADGRF5	901	1383	3608	0.0158321		LOC400655	1.27094e-07
	FAM92A1P2	3.08069e-09		NPY5R	5.37193e-05		ADARB2	1.09685e-13		VENTXP7	1825	1249	1980	0.0158798		LOC401557	1.27245e-07
	OR52A5	3.15733e-09		RUSC1	5.40486e-05		PABPC3	1.125e-13		ADRA2C	1222	1879	1967	0.0158886		NLRP10	1.28559e-07
	TWIST2	3.17763e-09		TRIM7	5.42048e-05		RNU6-52P	1.12565e-13		HIST1H4L	11186	54	7491	0.0159116		NPTX2	1.29565e-07
	MIR3689E	3.17945e-09		FUBP1	5.46192e-05		CA3	1.14412e-13		MTNR1B	1101	1562	2636	0.0159346		SPATA31E1	1.31539e-07
	MRGPRG-AS1	3.22936e-09		MIR5094	5.4642e-05		GPR158	1.15752e-13		KLHDC7B	1787	687	3695	0.0159426		GREB1	1.32144e-07
	LINC01205	3.24897e-09		GSX1	5.47645e-05		OR2T10	1.1616e-13		TCF4	2947	2072	743	0.0159444		OR6B1	1.36106e-07
	LOC100506384	3.26504e-09		TENM2	5.49707e-05		RSPO4	1.20771e-13		PARVG	8810	1378	374	0.0159541		RAB25	1.36253e-07
	MIR3689A	3.33326e-09		SPIRE2	5.49991e-05		ADAMTS2	1.21106e-13		ZFHX4	1667	1998	1365	0.0159703		TTYH2	1.37035e-07
	MTRNR2L1	3.39593e-09		PRR4	5.52268e-05		MS4A12	1.21232e-13		MGAT3	549	17475	475	0.0159995		MIR124-1	1.38911e-07
	LZTS1	3.40203e-09		ITGAL	5.53773e-05		TIMD4	1.21531e-13		GPR158	387	12086	978	0.0160468		ZNF217	1.4114e-07
	CRHBP	3.41649e-09		DPP10	5.55722e-05		DBX1	1.21598e-13		TTC34	583	7947	991	0.0160932		LCE3D	1.4188e-07
	GLIPR1L1	3.4503e-09		TBX4	5.55853e-05		UNC79	1.24472e-13		LHX9	293	4592	3414	0.0160986		ACER1	1.45036e-07
	HAS2-AS1	3.49068e-09		AKAP10	5.56768e-05		BAGE3	1.24486e-13		KCNC1	856	3664	1465	0.0161025		PTGER4	1.46402e-07
	ZNF560	3.52631e-09		WDR49	5.58982e-05		PDE1C	1.24576e-13		LOC494127	4828	5914	162	0.0161862		HIST1H3C	1.46426e-07
	LCE1A	3.52632e-09		SLC39A3	5.61466e-05		IFNL1	1.26171e-13		ANKRD20A5P	210	5152	4289	0.0162265		FCN2	1.46643e-07
	ADRA1A	3.61376e-09		RNF111	5.64768e-05		LYZL1	1.27425e-13		MIR373	817	7635	744	0.016228		NSG1	1.47119e-07
	CD1B	3.61389e-09		MARCH1	5.6511e-05		IQSEC3	1.2803e-13		GRM5	1695	1613	1699	0.0162394		MFRP	1.48216e-07
	BHLHE23	3.62938e-09		CD180	5.66509e-05		TTC34	1.32155e-13		OR2L13	644	17036	424	0.0162575		LHFPL4	1.48401e-07
	C2orf54	3.70413e-09		FAP	5.79809e-05		SYT14	1.35364e-13		SARDH	332	4166	3389	0.0163541		TNK2	1.48598e-07
	LOC100130451	3.74626e-09		ZNF518B	5.80017e-05		TRH	1.36629e-13		ZNF568	552	5465	1556	0.016372		ZNF677	1.49666e-07
	PDE4C	3.83855e-09		MIR548Y	5.80211e-05		GALNT8	1.37243e-13		GCNT2	4594	613	1669	0.0163886		GPR6	1.52982e-07
	ZAR1	3.88021e-09		S100A13	5.83993e-05		CTSG	1.38154e-13		SLC13A3	826	3066	1867	0.0164647		CYB5R3	1.53147e-07
	NUP210L	3.89613e-09		LOC100130992	5.84294e-05		KIF1A	1.39422e-13		SLC35F4	4952	306	3122	0.0164717		MMP16	1.54162e-07
	ZNF771	3.90523e-09		COL3A1	5.8813e-05		AP3B2	1.42656e-13		LINC01168	771	7854	783	0.0165004		MIR5196	1.55004e-07
	RAX	3.91008e-09		PARK2	5.90297e-05		HSPB6	1.44395e-13		PILRB	1550	689	4441	0.0165041		PIEZO2	1.55712e-07
	TNK2	4.00747e-09		GHRHR	5.90578e-05		MTCL1	1.45037e-13		EML1	3137	7774	195	0.0165384		OR10G7	1.58047e-07
	CTNNA2	4.06518e-09		HSF5	5.91661e-05		ZNF354C	1.46215e-13		SIGLEC10	1339	4928	721	0.0165441		OR1A2	1.5811e-07
	PYHIN1	4.07321e-09		PPFIA4	6.01521e-05		C19orf35	1.46497e-13		HERC5	1839	707	3660	0.016547		AGAP11	1.58556e-07
	QRSL1	4.15219e-09		TRIM71	6.01976e-05		OR2B11	1.46726e-13		LINC00163	254	21604	873	0.016633		SIX3	1.59729e-07
	LILRB5	4.17639e-09		CHRNA5	6.02375e-05		PKD2L1	1.50377e-13		GLIPR1L1	985	1812	2689	0.0166569		LRRTM1	1.60502e-07
	OR1C1	4.26682e-09		PTMS	6.02771e-05		CYP46A1	1.52028e-13		MIR4462	10025	3118	154	0.0166955		LOC284933	1.61319e-07
	TAS2R1	4.31591e-09		KLB	6.04629e-05		CREB3L3	1.52474e-13		TRIM7	2722	976	1812	0.016696		SLITRK3	1.62375e-07
	SLC6A1	4.32875e-09		KCNAB2	6.05e-05		PDHA2	1.54413e-13		NBEA	2701	600	2976	0.0167202		KCNIP1	1.63636e-07
	OR14I1	4.37873e-09		ANKRD44	6.07075e-05		DLX6	1.58069e-13		ELAVL4	1205	768	5212	0.0167216		ZNF132	1.64825e-07
	SKAP2	4.40915e-09		OTX2-AS1	6.08645e-05		LRRC4C	1.59795e-13		MIR432	3488	13831	100	0.0167239		LCE2D	1.65222e-07
	ECEL1	4.42684e-09		HMSD	6.09068e-05		TRIM5	1.62021e-13		SFTA3	52	4898	18978	0.0167491		ZNF112	1.66398e-07
	PABPN1L	4.48714e-09		ATG3	6.11808e-05		DLK1	1.63439e-13		LINC01205	979	8839	559	0.0167588		ZNF285	1.66398e-07
	DEFB131	4.48778e-09		CD72	6.11999e-05		CNTFR-AS1	1.68268e-13		MS4A3	1918	11549	219	0.016796		OR2G6	1.69767e-07
	SLC1A6	4.48971e-09		OR52J3	6.14017e-05		LHFPL4	1.70935e-13		IGF2BP1	5070	140	6837	0.0168009		GSG1L	1.70291e-07
	CDH3	4.56002e-09		MYZAP	6.20843e-05		MSX2P1	1.73095e-13		FGF6	832	15356	381	0.0168407		SPRR4	1.70511e-07
	SOX14	4.63487e-09		MSC-AS1	6.2135e-05		AA06	1.76903e-13		HOXD8	3703	652	2022	0.0168786		OR5D18	1.71364e-07
	SPSB4	4.71508e-09		SNORD114-6	6.21932e-05		FAM181A	1.78834e-13		FBXW5	3547	12291	112	0.0168811		HPYR1	1.71673e-07
	PCSK5	4.96574e-09		SNX16	6.22884e-05		MIR675	1.8135e-13		LOC339529	1153	2695	1577	0.016928		FBXL21	1.71688e-07
	PRSS55	4.97467e-09		ICOS	6.27887e-05		LEPR	1.83461e-13		NLRP9	885	2485	2239	0.0169918		SERPINB5	1.74509e-07
	CNTNAP4	5.12209e-09		ZNF471	6.30157e-05		FASN	1.84988e-13		IGDCC3	1613	2247	1360	0.0170055		RFPL4A	1.77132e-07
	SNORD115-24	5.14687e-09		PPFIBP2	6.34381e-05		TFAP2A	1.86778e-13		MAD1L1	5323	316	2934	0.0170215		LCE2A	1.79231e-07
	HBE1	5.15248e-09		KLRC4-KLRK1	6.34753e-05		SNORD115-7	1.87807e-13		FCRL4	2902	1089	1567	0.0170669		HOXA10-AS	1.80614e-07
	OR51B5	5.15248e-09		CDH9	6.42122e-05		SCGB2B2	1.89015e-13		FAM228A	2777	495	3609	0.0170905		CACNG7	1.83759e-07
	DNAJB8-AS1	5.15734e-09		TMEM192	6.42282e-05		MIR378D1	1.89357e-13		BSPH1	537	8901	1046	0.0171939		GLIPR1L1	1.84683e-07
	ZNF605	5.20284e-09		KCNB1	6.43931e-05		NLRP13	1.9712e-13		CYTH4	6715	241	3092	0.0172049		ROBO1	1.86153e-07
	DKK2	5.21504e-09		TICAM1	6.46522e-05		SNORD115-44	2.03167e-13		TYR	1832	1989	1378	0.0172512		NFASC	1.89107e-07
	FREM3	5.29084e-09		TMEM71	6.47231e-05		KDM4E	2.03892e-13		FAM84A	1309	182	21130	0.0172851		REG1A	1.95483e-07
	OR2L1P	5.32838e-09		SLC12A6	6.49026e-05		HRNR	2.07289e-13		SOX30	938	6847	784	0.0172885		TINCR	1.96555e-07
	ZNF215	5.39613e-09		LINC00558	6.50679e-05		LOC100129083	2.09649e-13		MIR488	718	6404	1098	0.0173243		TCHH	1.98858e-07
	GPR162	5.4158e-09		COL11A1	6.52062e-05		TBCD	2.11087e-13		BTNL3	1739	868	3367	0.0174137		TMPRSS9	1.99997e-07
	PKM	5.4188e-09		RNF5P1	6.54488e-05		TNFRSF10A	2.11362e-13		MIR485	852	2064	2904	0.0174786		MIR2681	2.01308e-07
	LOC100130992	5.45701e-09		PTPN3	6.56409e-05		MTRNR2L6	2.11743e-13		PLCB4	11049	539	858	0.0174864		OR7G2	2.01601e-07
	CHRNA7	5.46364e-09		OR10G8	6.57153e-05		PRR23A	2.12696e-13		KRTAP13-1	541	4629	2049	0.0175435		PDX1	2.01741e-07
	OR2A5	5.48798e-09		MIR548AA2	6.61088e-05		ZRANB2-AS1	2.18667e-13		RTP5	164	14596	2147	0.0175649		FAM106A	2.03861e-07
	H19	5.50407e-09		LOC100506801	6.61171e-05		RANBP17	2.18907e-13		SEMA3B	3820	606	2237	0.0176684		SLC9A3R2	2.05091e-07
	SPEG	5.50447e-09		PENK	6.62778e-05		TCP10L2	2.24901e-13		DDI1	3153	8283	199	0.0177177		SNORD46	2.08022e-07
	SRR	5.54055e-09		PLEK	6.74437e-05		CHRNA4	2.26033e-13		A1BG-AS1	931	1729	3230	0.0177234		SLC27A6	2.09191e-07
	KRTAP10-1	5.5686e-09		KIAA0586	6.74573e-05		HMP19	2.27199e-13		DDX11	5082	4217	243	0.0177455		GABRA4	2.09239e-07
	RAB25	5.62045e-09		LOC440040	6.82228e-05		L1TD1	2.29616e-13		ZNF876P	2870	2172	839	0.0178044		FENDRR	2.10325e-07
	FAM78B	5.62482e-09		C3orf14	6.9281e-05		OXCT2	2.31309e-13		ZNF177	3690	1096	1295	0.0178235		ZBP1	2.12323e-07
	EREG	5.62597e-09		KCNMA1	6.93216e-05		CLEC5A	2.34408e-13		ASXL3	2597	322	6264	0.0178259		KRTAP12-4	2.12366e-07
	FOXJ1	5.69267e-09		OR14A16	6.93471e-05		OR2M3	2.36294e-13		SNORD115-5	919	13521	422	0.0178404		ELMO1	2.18004e-07
	C14orf177	5.79935e-09		SNORD114-26	6.94247e-05		TAS1R3	2.39502e-13		NADK	2473	2614	813	0.0178717		SYTL1	2.19176e-07
	LINC00466	5.81516e-09		B3GALT5-AS1	6.9567e-05		CNGA4	2.46495e-13		EPHA5-AS1	728	3860	1871	0.0178772		MIR520E	2.22029e-07
	NEFL	5.84864e-09		ADAM7	6.96894e-05		RASGEF1C	2.48044e-13		TFAP2A-AS1	4991	1122	939	0.0178789		STMN3	2.25782e-07
	RALYL	5.98754e-09		MIR4731	6.99597e-05		KCNH7	2.49587e-13		TNNI2	18592	10888	26	0.0178917		JPH3	2.27243e-07
	RTN4IP1	6.10197e-09		MEDAG	7.00667e-05		OR13C8	2.50636e-13		AHCTF1P1	4289	563	2187	0.0179385		ZNF587B	2.29206e-07
	APOOP5	6.12e-09		CACHD1	7.03927e-05		BSPH1	2.52569e-13		NMNAT2	7310	808	895	0.0179525		ZNF587	2.29206e-07
	TRPM2	6.14064e-09		RNF133	7.05305e-05		KCNIP1	2.52605e-13		FAM99B	1103	6155	779	0.0179586		HOXA9	2.30856e-07
	SLC6A18	6.17109e-09		LINC00208	7.0632e-05		LINC01446	2.52606e-13		AP3B2	2358	2255	997	0.017992		SLC1A6	2.31035e-07
	LINC01020	6.21199e-09		RDH12	7.07973e-05		PRG1	2.54271e-13		SLC30A10	4135	753	1705	0.0180115		OBP2B	2.34763e-07
	FAM83A	6.22415e-09		GLYATL2	7.10505e-05		PNOC	2.57258e-13		ANGPT1	945	1212	4640	0.0180262		SYT9	2.36345e-07
	GALNT8	6.23493e-09		TIPIN	7.12178e-05		GNAL	2.57278e-13		CECR2	2197	453	5345	0.0180398		ADAM6	2.36451e-07
	BANK1	6.29005e-09		MATR3	7.15492e-05		SEZ6	2.58053e-13		PPAN	5088	436	2410	0.0181099		ZNF404	2.40326e-07
	OR6C68	6.30911e-09		NEK6	7.15621e-05		PCDHB3	2.59979e-13		SLC4A8	1936	743	3722	0.0181299		PTPN5	2.40746e-07
	HSPB6	6.38039e-09		ZNF280D	7.18027e-05		ZP4	2.60032e-13		PPAN-P2RY11	5089	437	2411	0.0181506		LILRA5	2.41106e-07
	C9orf84	6.39292e-09		RHOQ	7.22179e-05		ITGA2B	2.63437e-13		MEST	605	2249	3951	0.0181875		MIR770	2.41868e-07
	RNF157-AS1	6.4058e-09		RNU5F-1	7.24663e-05		DKK3	2.65769e-13		NLRP10	3387	3969	400	0.0181909		PRKG1	2.42113e-07
	LELP1	6.41359e-09		ASCC3	7.25366e-05		TMEM225	2.70311e-13		ADAM12	566	1523	6247	0.0182113		OR6T1	2.42147e-07
	SLC25A2	6.41533e-09		DLGAP1-AS4	7.26136e-05		MIR519E	2.73215e-13		HMHA1	4000	295	4566	0.0182188		CNRIP1	2.42157e-07
	SNORD115-39	6.4818e-09		SMC2	7.26639e-05		MIR372	2.79129e-13		RYR1	834	9473	682	0.0182194		NOVA1	2.42493e-07
	ZSCAN1	6.61405e-09		KIAA0125	7.26993e-05		DNAH10	2.86197e-13		OLFM4	4565	2534	466	0.0182258		OR10H5	2.43947e-07
	FCRL2	6.77227e-09		HEPACAM	7.29819e-05		ELANE	2.90118e-13		POSTN	1741	1655	1876	0.0182646		SLC39A12	2.45012e-07
	CNTN1	6.855e-09		TBR1	7.32814e-05		TCHH	2.90855e-13		MIR518A1	409	12084	1094	0.0182686		CGB2	2.45155e-07
	MIR4251	6.8981e-09		SNORD114-13	7.37445e-05		FGF22	2.91092e-13		FRYL	3231	195	8597	0.0182936		TFAP2B	2.45176e-07
	MIR218-1	7.07328e-09		CASP12	7.51914e-05		ADAM8	2.93667e-13		FOXI1	10085	2185	246	0.0183048		ADRA2C	2.47534e-07
	CIDEA	7.0786e-09		LINC00251	7.58479e-05		KCNN2	2.9532e-13		TSPAN18	1457	7728	483	0.0183508		SNORD115-28	2.48365e-07
	ST3GAL4	7.11506e-09		NMD3	7.62003e-05		SLC7A2	3.02719e-13		CASP8	2198	913	2711	0.0183559		SNX29P2	2.50201e-07
	SEMA5B	7.14174e-09		SUMO4	7.64792e-05		OR3A4P	3.04545e-13		SNORD115-41	2029	15084	178	0.0183752		UNC79	2.51138e-07
	STAB1	7.16777e-09		ACAN	7.65006e-05		FAR2	3.05967e-13		MIR1323	1225	8678	513	0.01839		NKD2	2.54953e-07
	SEMA5A	7.34978e-09		ADCY7	7.65394e-05		MIR2681	3.07031e-13		MAPK15	749	6262	1167	0.0184422		TWIST2	2.56647e-07
	TMEM249	7.36636e-09		LHX1	7.68204e-05		SNORD115-27	3.07221e-13		MIR921	650	14290	590	0.0184597		COL6A2	2.63238e-07
	TNFRSF10A	7.37471e-09		DOK2	7.68549e-05		CLEC2L	3.11932e-13		CYP2E1	3418	358	4497	0.0185183		NFIX	2.66816e-07
	KCNJ10	7.42068e-09		GRM1	7.76627e-05		LOR	3.15129e-13		LINC00461	505	3946	2762	0.0185214		DLGAP1	2.67504e-07
	TFAP2D	7.44068e-09		NUPL1	7.80588e-05		PCDHA9	3.18865e-13		MIR541	1890	5548	525	0.0185242		DEFA4	2.71427e-07
	GCM2	7.45959e-09		SERPINB4	7.81926e-05		LINC01102	3.21511e-13		ZNF141	3550	429	3616	0.0185294		KAZN	2.71847e-07
	SMIM17	7.46626e-09		H1F0	7.82086e-05		NINJ2	3.25937e-13		GIP	2233	3280	752	0.0185316		SNORD58C	2.73796e-07
	CLDN17	7.48737e-09		SLC44A2	7.88189e-05		WDR81	3.29212e-13		TMEM200A	13090	145	2911	0.0185768		MIR526A2	2.74625e-07
	C9orf50	7.57771e-09		R3HDM2	7.88731e-05		ZNF534	3.29789e-13		MIR137HG	1327	2153	1935	0.0185849		DGKE	2.75659e-07
	MIR4739	7.66792e-09		DGKH	7.94217e-05		RNASE3	3.31461e-13		TSLP	2247	4079	604	0.0186047		LRRC38	2.76948e-07
	CCDC27	7.73114e-09		KRTAP20-4	7.94489e-05		LNX1-AS2	3.32919e-13		ADAMTSL2	1660	1692	1971	0.0186047		SNORD115-27	2.79049e-07
	OR4D5	7.73969e-09		PTP4A2	8.0226e-05		OR2M2	3.35117e-13		SNORD1B	2459	547	4117	0.0186091		CLEC3A	2.8406e-07
	GAS5-AS1	7.74218e-09		MIR3156-3	8.13904e-05		RASGRP4	3.37878e-13		SNORD114-9	4273	219	5927	0.0186318		SENCR	2.84364e-07
	SLC6A10P	7.96899e-09		CAPN11	8.14265e-05		AKAP10	3.38364e-13		JAM2	416	1841	7254	0.0186554		PCDHGA5	2.87632e-07
	LOC389641	8.00959e-09		ARHGDIB	8.17105e-05		AADAT	3.42248e-13		DEFB126	3565	525	2975	0.018688		SLIT1-AS1	2.9063e-07
	OR51Q1	8.05067e-09		RAPGEF4	8.17644e-05		MYH13	3.44565e-13		OLIG3	98	5778	9870	0.0187417		COL9A3	2.90997e-07
	JAM3	8.11098e-09		CCZ1B	8.22865e-05		C11orf85	3.44937e-13		LINC00841	1311	2102	2029	0.0187483		USP30	2.92085e-07
	PTPN21	8.20636e-09		LOC150935	8.23209e-05		BAGE	3.49881e-13		DIP2A	3992	276	5079	0.0187603		PI4KAP1	2.9673e-07
	TFPI	8.3263e-09		PDCD1LG2	8.277e-05		ASIC2	3.54893e-13		LINC00917	1386	4422	914	0.0187753		NMI	2.99777e-07
	MESTIT1	8.33221e-09		RASA4CP	8.28e-05		NEFL	3.57181e-13		TMEM196	1731	916	3534	0.0187797		DDX11	3.00272e-07
	FAM53A	8.34997e-09		FCRL4	8.293e-05		MIR520E	3.6181e-13		MIR520H	1286	4655	938	0.0188099		LINC00264	3.01027e-07
	STXBP6	8.37925e-09		LOC100507373	8.3166e-05		SNORA67	3.63344e-13		SLC12A1	2261	578	4315	0.0188718		FOXF1	3.02233e-07
	PIEZO2	8.41269e-09		DGKB	8.34546e-05		IL12RB1	3.66751e-13		GATA3	1253	1138	3958	0.0188838		SULT2A1	3.02288e-07
	SIGLEC12	8.54229e-09		LINC01366	8.35263e-05		CYS1	3.70901e-13		KAZN	581	5899	1660	0.0190015		LINC01102	3.03346e-07
	CACNA1G	8.71033e-09		TFAP2D	8.46425e-05		LZTS1-AS1	3.74836e-13		RGS7	257	1741	12727	0.0190148		LOC100506384	3.04881e-07
	OR2G2	8.77499e-09		NPHS2	8.49246e-05		MIR518A1	3.79284e-13		TESPA1	4088	351	3969	0.0190162		ARRDC4	3.05132e-07
	SLC39A12	8.89494e-09		HIST1H3G	8.60757e-05		MIR371B	3.81809e-13		ZNRF4	546	13762	758	0.0190177		CCDC27	3.06447e-07
	LILRA5	9.07006e-09		ZNF177	8.60911e-05		KLHDC4	3.87917e-13		MIR668	825	2221	3112	0.0190346		ELSPBP1	3.07178e-07
	GPR141	9.08612e-09		CYP4F12	8.6925e-05		TPPP	3.99304e-13		OR8B12	2578	1110	1995	0.0190517		LCE1A	3.10669e-07
	FOXL1	9.19106e-09		PCDHGB3	8.75097e-05		MIR488	4.01684e-13		HPYR1	2060	2177	1274	0.0190635		FLJ37505	3.11625e-07
	TMEM154	9.2263e-09		PKM	8.77512e-05		FAM135B	4.02092e-13		LOC401557	5407	3699	286	0.0190808		ZNF658	3.14978e-07
	OR2M3	9.27325e-09		OSBPL8	8.79827e-05		PTGDR	4.04999e-13		SAMD3	6460	265	3354	0.0191363		GABRA2	3.15635e-07
	MTNR1B	9.3043e-09		FAM135B	8.87816e-05		OR9G9	4.10779e-13		HOXA9	526	4670	2345	0.0191841		HBB	3.29418e-07
	ST3GAL4-AS1	9.33098e-09		SYNE2	8.8935e-05		TOPAZ1	4.11952e-13		LRRC38	447	2309	5593	0.0192158		MIR372	3.30848e-07
	FAM99B	9.50344e-09		RUNX3	8.90067e-05		RIMS4	4.23281e-13		ZSCAN18	647	12141	737	0.0192585		TMEM246	3.37379e-07
	SNORD115-6	9.53922e-09		STMN2	8.9084e-05		MIR4750	4.23405e-13		LINC01551	2989	281	6920	0.0193172		ZNF663P	3.38529e-07
	LINC00934	9.61913e-09		ZBTB44	8.92192e-05		AGBL1	4.25514e-13		APOOP5	1046	6091	915	0.0193619		CACNA1C-IT3	3.42324e-07
	L1TD1	9.64262e-09		TEK	8.93373e-05		ZFP28	4.36463e-13		DOK7	1733	4112	821	0.0194154		SLITRK1	3.44693e-07
	LINC01343	9.66808e-09		DBNDD1	8.96687e-05		PROM2	4.37404e-13		UNKL	264	14676	1513	0.0194449		SNORD38A	3.4509e-07
	LOXHD1	9.7629e-09		RAX	8.9842e-05		MARCH1	4.39304e-13		SPN	8785	420	1589	0.0194472		OR6Y1	3.46035e-07
	KRTAP10-6	9.81852e-09		LACE1	9.0055e-05		SNORD115-2	4.41135e-13		KPRP	810	19665	369	0.0194848		KRTAP15-1	3.55519e-07
	ACAN	9.92015e-09		OR8B12	9.02928e-05		USP29	4.42143e-13		MAF	81	20427	3553	0.0194876		WNT3	3.56259e-07
	MIR598	9.99371e-09		RSRC1	9.04095e-05		KCTD15	4.47338e-13		CALD1	5424	566	1920	0.0195275		LINC01160	3.573e-07
	MTNR1A	1.0099e-08		LINC00466	9.15699e-05		IGF2	4.48083e-13		SNORD115-16	2568	6722	342	0.0195512		KRTAP26-1	3.62777e-07
	PNLIP	1.01335e-08		SYT6	9.18171e-05		EDN3	4.51021e-13		GPR158-AS1	358	13237	1246	0.0195536		LINC00841	3.65478e-07
	LINC00923	1.01386e-08		MIR150	9.22134e-05		SEMG2	4.56541e-13		SNTG1	3159	527	3558	0.0196014		MIR1185-2	3.68058e-07
	MIR483	1.02736e-08		MIR4532	9.25353e-05		CLDN11	4.57823e-13		FCRL2	1061	1525	3670	0.0196392		VIPR2	3.68639e-07
	RASGRP4	1.03894e-08		TRAF1	9.25575e-05		SCIMP	4.58472e-13		ADHFE1	3034	1550	1264	0.0196547		OR10T2	3.75524e-07
	SNHG18	1.0418e-08		C14orf37	9.28258e-05		OR5D18	4.61302e-13		APAF1	3587	177	9366	0.0196604		MTRNR2L5	3.78681e-07
	LINC00668	1.05024e-08		CD302	9.30503e-05		HR	4.63677e-13		SCARB1	11172	888	602	0.0197261		KRTAP11-1	3.78976e-07
	LCE2B	1.0746e-08		CCL13	9.31452e-05		SCGB2A2	4.65108e-13		CCR6	1354	2188	2017	0.0197342		RGS22	3.80401e-07
	TMTC1	1.08109e-08		NTF3	9.37397e-05		NPAS2	4.6706e-13		SYCE1	2650	1275	1774	0.0197811		ANXA2R	3.85066e-07
	PCDHA7	1.08386e-08		C3orf20	9.43549e-05		ZNF433	4.70046e-13		B3GALT5	2111	744	3832	0.0198436		THEG5	3.91098e-07
	RHPN2	1.08428e-08		TFAP2A-AS1	9.43815e-05		OR2T11	4.74005e-13		LINC00162	1235	18363	266	0.019879		TMEM221	3.97666e-07
	HOXC5	1.11306e-08		KIAA0753	9.46695e-05		CYP11A1	4.84098e-13		HOXA11	943	388	16497	0.019888		MIR382	3.97813e-07
	LINC00930	1.11636e-08		AK1	9.46755e-05		SPATA8	4.8517e-13		FLJ33581	539	890	12589	0.0198959		GDNF	4.02657e-07
	HELT	1.12745e-08		HEG1	9.4738e-05		SIGLEC8	4.86878e-13		PYDC2	12126	73	6828	0.0199087		KCNT2	4.08626e-07
	UCN	1.14446e-08		MIR548I1	9.5314e-05		TAAR3	4.86879e-13		CDC42BPA	4515	460	2918	0.0199499		MAG	4.1066e-07
	OR7A17	1.15103e-08		BAIAP2	9.60393e-05		C9orf173-AS1	4.88081e-13		LOC100287225	855	13333	532	0.0199607		CRP	4.10934e-07
	OR10G4	1.16671e-08		ICA1	9.65809e-05		SMLR1	4.88243e-13		KSR1	2508	550	4403	0.0199831		MIR4760	4.11618e-07
	SLC26A1	1.1704e-08		MIR4792	9.67266e-05		CDRT7	4.92047e-13		REG1A	2421	813	3086	0.0199846		TMEM196	4.1679e-07
	OR8H1	1.18915e-08		PGPEP1L	9.68002e-05		LOC285593	4.95185e-13		SORBS2	2013	776	3895	0.0200106		CNTNAP5	4.16861e-07
	DRD5	1.20424e-08		MIR4513	9.69408e-05		ZNF492	5.05968e-13		AKAP10	5707	986	1082	0.0200212		KLK3	4.17561e-07
	TMEM108	1.20801e-08		NREP	9.71354e-05		LOC100128554	5.14618e-13		GABRA4	917	2089	3188	0.0200679		SYT14	4.21251e-07
	SPAG6	1.21527e-08		ARID5B	9.92822e-05		GRIK4	5.20188e-13		SHANK1	523	7412	1582	0.0201327		PTCHD2	4.26894e-07
	DRD2	1.23421e-08		ST6GAL2	0.000100767		LINC01193	5.23725e-13		OR2W3	697	4958	1777	0.0201535		LY6K	4.46547e-07
	LSP1	1.24084e-08		HOXA3	0.000100952		MIR1227	5.37586e-13		CWH43	6216	1864	531	0.020183		MIR371B	4.5127e-07
	HSPA7	1.24781e-08		FAT4	0.000101203		MKX	5.47775e-13		PDE4B	3804	380	4261	0.0202003		PCDHGA12	4.632e-07
	SIGLECL1	1.25105e-08		ZAP70	0.00010122		RNF207	5.49258e-13		EPHA5	724	4346	1958	0.0202041		MAEL	4.64254e-07
	CCBE1	1.25341e-08		GATA3	0.000101279		LOC389641	5.51546e-13		MIR522	957	13399	481	0.0202215		NXN	4.67669e-07
	IBA57	1.26977e-08		CD14	0.000103388		TEX29	5.56144e-13		KCNJ3	963	2202	2917	0.0202664		PRSS3P2	4.77439e-07
	MIR518C	1.27519e-08		KIAA0930	0.000103624		RPL10L	5.73663e-13		B3GNTL1	3172	624	3133	0.0203059		SNORA10	4.8132e-07
	KRTAP5-5	1.32636e-08		MOS	0.000105545		OR2T33	5.92469e-13		LOC100128554	423	12974	1132	0.0203341		PIPSL	4.82154e-07
	PCDHA6	1.34387e-08		BIRC8	0.000106099		C19orf18	6.02905e-13		TBR1	479	1062	12219	0.0203425		TRIM64B	4.82888e-07
	LOC100130370	1.36147e-08		GPHN	0.000106261		SIGLEC15	6.0637e-13		GPR149	1876	432	7670	0.0203431		MIR409	4.83804e-07
	GABRB2	1.37261e-08		MIPOL1	0.000106381		S100A7	6.12341e-13		HECW1	9345	134	4967	0.0203527		MIR523	4.85727e-07
	MED24	1.38931e-08		CLVS2	0.000106433		TMC6	6.14278e-13		HIST1H3C	292	1604	13316	0.0203954		PYHIN1	4.87176e-07
	MIR4752	1.39375e-08		BST2	0.000107015		ELF3	6.14516e-13		LAIR2	283	4901	4505	0.0204245		SNORD115-4	4.88115e-07
	MIR519C	1.40388e-08		EPS8L2	0.000107454		SERPINB9	6.22028e-13		STMN2	2212	1104	2560	0.0204327		MYO16	4.89426e-07
	ANGPTL2	1.40962e-08		LCP1	0.000109556		UG0898H09	6.2716e-13		ZNF582	801	2864	2727	0.0204435		SNORD115-11	4.91921e-07
	LINC01016	1.41156e-08		OR2T10	0.000109651		CRHBP	6.41022e-13		MIR487B	298	10150	2074	0.020487		DEFB4B	4.93092e-07
	SLC6A13	1.41854e-08		PRIM2	0.000109729		NOVA1	6.41631e-13		GDF10	1465	1402	3060	0.0205166		HBG2	5.02161e-07
	SNORD115-28	1.43673e-08		ZNF430	0.000109757		PRR5	6.44469e-13		LTBP4	2331	851	3174	0.0205447		LRIT1	5.05979e-07
	TRPV5	1.4509e-08		SYNE1	0.000110148		GREB1	6.4696e-13		SULF1	2943	3674	584	0.0205907		ATXN8OS	5.07667e-07
	LOC339529	1.4534e-08		NCAM2	0.000110695		NDUFA13	6.78415e-13		ZP4	421	14237	1054	0.0205979		LCP2	5.11799e-07
	HS3ST4	1.46271e-08		BBOX1	0.000110925		YJEFN3	6.78415e-13		TCHH	8679	688	1062	0.0206579		PRDM1	5.1203e-07
	PMS2P1	1.46621e-08		MIR3184	0.000111807		OR51B4	6.92293e-13		SNAR-B2	424	5935	2520	0.0206581		SOX30	5.13317e-07
	MIR498	1.46753e-08		LINC00961	0.000111829		SNORD116-16	6.92782e-13		TNNT2	1461	1668	2604	0.020669		MIR4327	5.14731e-07
	LOC100130849	1.4734e-08		LINC00957	0.000111952		SMOC2	6.94638e-13		GJC2	7610	369	2285	0.0208457		ANKRD36BP2	5.1833e-07
	LSP1P3	1.48069e-08		AVP	0.000112052		SLC35G3	6.97597e-13		PRLHR	1264	1533	3314	0.0208585		FAM163A	5.19696e-07
	SNORD12B	1.48926e-08		TET1	0.000113053		ZNF677	7.1137e-13		C2CD4D	3325	379	5096	0.0208591		FUNDC2P2	5.21729e-07
	ZNF660	1.49131e-08		RABGAP1L	0.000113311		RAB25	7.16345e-13		MIR378C	476	3442	3932	0.0209098		PITX3	5.22573e-07
	NLRP5	1.49407e-08		PLSCR2	0.000113729		SLC6A11	7.16879e-13		SV2C	2598	887	2797	0.0209181		MIR517C	5.27012e-07
	LOC100130238	1.49456e-08		HOXD13	0.000113787		OR2Z1	7.28516e-13		MTO1	1989	747	4359	0.0209955		CPT1C	5.28273e-07
	GABRB1	1.4982e-08		FIZ1	0.000114184		ADRA1D	7.41078e-13		PCSK4	231	9512	2953	0.0210254		TPK1	5.32245e-07
	MIR3123	1.51881e-08		LAMB1	0.000114895		SCNN1A	7.41312e-13		MOV10L1	3422	1439	1322	0.0210784		LOR	5.33657e-07
	MIR526A1	1.54883e-08		IPCEF1	0.00011591		MIR298	7.46177e-13		SLC7A10	1943	11063	305	0.0211933		DPRX	5.38714e-07
	HIST1H2BM	1.5622e-08		KIF3A	0.000115949		STK32C	7.57009e-13		LPPR1	1845	698	5120	0.0212863		LINC00599	5.39746e-07
	FOXF2	1.61812e-08		TNFRSF25	0.000115994		MAPK15	7.64435e-13		LHX1	1185	1070	5213	0.0213265		LAIR2	5.40915e-07
	GRIK1	1.61838e-08		MEIOB	0.000116086		FAM181A-AS1	7.70005e-13		OR52B2	1844	4135	867	0.021329		SYT6	5.547e-07
	ZNF208	1.62745e-08		PRDM8	0.000116125		C9orf62	7.8726e-13		KRTAP10-1	1036	21311	300	0.0213603		FZD2	5.5768e-07
	DGKE	1.63614e-08		SNORD115-47	0.000117098		ZNF671	7.87326e-13		OR4D5	1080	4571	1343	0.0213764		MIR498	5.61402e-07
	CABP5	1.6747e-08		TRPC6	0.000117456		PHLDA2	7.88216e-13		PIPSL	3433	3187	609	0.0214582		FANCA	5.61676e-07
	LOC650293	1.69537e-08		SNORD113-9	0.000118662		LRRC34	7.95853e-13		OR2AG2	248	12372	2175	0.0214839		S100A7L2	5.63996e-07
	PRAMEF11	1.71698e-08		DOCK10	0.000119522		PCDH10	8.03082e-13		CD151	1200	3035	1833	0.0214897		MCHR2-AS1	5.69327e-07
	AHSP	1.75923e-08		CDKL2	0.000120306		ULBP3	8.05637e-13		ASTN1	1210	2540	2174	0.021504		JAM2	5.69905e-07
	OR2G6	1.8061e-08		PSTPIP1	0.000120335		MEG3	8.08797e-13		MT1HL1	269	6639	3775	0.0216524		COLEC12	5.71511e-07
	CDHR1	1.81611e-08		RTN4	0.000120413		PKM	8.19038e-13		INSM2	12536	643	837	0.0216648		HIST1H3E	5.78257e-07
	NXN	1.87817e-08		ALPK3	0.000120731		NPHS2	8.19386e-13		WDR72	260	2658	9806	0.0217385		LCE1F	5.82993e-07
	POTEC	1.90696e-08		CXCR2	0.00012117		MTMR7	8.23225e-13		MATR3	3487	1052	1850	0.0217623		OR13C8	5.83369e-07
	ITGAX	1.91914e-08		FAM150B	0.000121221		KRT5	8.26548e-13		MCHR2-AS1	1791	1884	2012	0.0217687		TUBA1C	5.8419e-07
	DEFB118	1.94038e-08		TLN2	0.000121569		CLEC14A	8.26808e-13		VAX1	3206	1777	1192	0.0217734		SMIM17	5.86736e-07
	DSCAM	1.95326e-08		SLC22A16	0.000121865		TAS2R60	8.28645e-13		ABCC9	3194	450	4731	0.0217954		UCP2	5.91353e-07
	IFT81	1.96467e-08		KMT2C	0.000122935		OR10V1	8.29599e-13		TOX2	3321	7462	275	0.0218323		HIST1H4E	5.93908e-07
	NOX4	1.97153e-08		CRLF1	0.000123326		CSNK1A1P1	8.37412e-13		SNORA10	3332	4633	442	0.0218528		JRKL-AS1	5.97759e-07
	PRODH2	1.98114e-08		C1orf186	0.00012348		AMZ1	8.47495e-13		SLC6A13	1150	9474	627	0.0218725		OR6C68	5.9961e-07
	LHX1	2.00237e-08		ANO9	0.00012383		GRIN1	8.50443e-13		ZNF582-AS1	859	2860	2781	0.0218748		MIR485	6.00263e-07
	WDR76	2.01102e-08		ATF7IP2	0.000124211		SPATA31D5P	8.61974e-13		MFRP	2536	8150	332	0.0219477		MIR4472-1	6.02358e-07
	XKR4	2.02603e-08		DTNA	0.000124294		SPATA19	8.65516e-13		MIR519E	415	15661	1058	0.021983		LCE2C	6.03791e-07
	NRN1	2.03997e-08		PMP22	0.000124456		NCAM2	8.71956e-13		HKR1	1661	1457	2843	0.0219928		ESRRG	6.13566e-07
	KLHDC7A	2.04878e-08		GRIA4	0.000124552		GCSAML-AS1	8.72324e-13		ELSPBP1	1221	3284	1716	0.0219939		MIR379	6.16415e-07
	FMNL1	2.07639e-08		LPPR5	0.0001256		FZD10-AS1	8.79911e-13		COL9A3	948	5242	1386	0.0220107		ANKRD30BP2	6.17673e-07
	ACSM5	2.09244e-08		ZKSCAN4	0.000125613		LINC00700	8.89929e-13		CNTN4	405	4011	4241	0.0220149		OR1S1	6.17743e-07
	CDH23	2.09792e-08		OR5B3	0.000126399		VAX1	8.91453e-13		SNORD1A	2829	690	3533	0.0220324		TBX5-AS1	6.20235e-07
	CPQ	2.11341e-08		OR5H2	0.000128132		IL2RA	9.02189e-13		COL11A1	1718	1028	3906	0.0220372		IFNL2	6.21145e-07
	KIR2DL4	2.13921e-08		ABO	0.000128586		LOC100506388	9.0418e-13		FAM163B	793	10275	850	0.0221044		CLEC17A	6.21395e-07
	UMOD	2.18825e-08		MICU3	0.000129197		LINC00486	9.09038e-13		LILRA4	1418	3746	1305	0.0221192		FLJ26850	6.22448e-07
	LINC00538	2.20979e-08		CD69	0.00012987		MEG8	9.24432e-13		CCL3	1256	1581	3495	0.0221393		CTAGE1	6.23202e-07
	MIR4444-1	2.21031e-08		PCDHA12	0.000130407		HTR3A	9.37325e-13		MIR3185	184	1845	20457	0.0221505		OR8K3	6.24862e-07
	OR3A2	2.229e-08		LOC339862	0.000131057		PRDM11	9.40708e-13		HOXA11-AS	949	444	16576	0.0222474		MIR3194	6.32845e-07
	ASCL4	2.23715e-08		DEF6	0.000131132		C8orf22	9.40782e-13		SLAMF1	6054	704	1640	0.0222603		RXRG	6.36429e-07
	CD151	2.27585e-08		STON1-GTF2A1L	0.000131294		MAGI2-AS3	9.50055e-13		SKOR1	2406	1732	1682	0.0223079		KRTAP20-2	6.37044e-07
	GCSAML-AS1	2.27906e-08		FMO1	0.0001334		KRTAP10-7	9.54526e-13		QRFPR	4765	648	2272	0.0223227		SNORD115-26	6.40826e-07
	SNORD115-11	2.307e-08		MGAT4A	0.000133656		SERPINB3	9.61323e-13		GSC	1217	268	21549	0.0223545		OR3A4P	6.51742e-07
	PRIMA1	2.38118e-08		GRAMD1B	0.000133888		ATXN8OS	9.79942e-13		CCDC144CP	4922	278	5141	0.0223695		SNORD115-16	6.56006e-07
	RHOV	2.38494e-08		RBBP6	0.000134899		SNORD115-14	9.91969e-13		SCN5A	1771	2483	1602	0.0223941		OR8B4	6.66314e-07
	ELAVL4	2.3888e-08		ARID1B	0.000134968		SCART1	1.01943e-12		RESP18	2873	548	4475	0.0223962		AGAP2	6.66553e-07
	LCN8	2.38936e-08		PIK3R1	0.000136062		DBR1	1.05158e-12		RNF219-AS1	2789	855	2955	0.0223987		KRTAP12-3	6.69881e-07
	GRM4	2.40565e-08		CRY2	0.000136109		NIPSNAP1	1.05193e-12		MIR409	2783	6301	402	0.0224056		RNF212	6.75096e-07
	HIST1H2AJ	2.41736e-08		TBX3	0.000137191		GH2	1.05518e-12		SGIP1	2208	666	4806	0.0224495		FAT4	6.88723e-07
	SNORD115-40	2.42397e-08		MYF6	0.000137479		SLC35F3	1.08018e-12		SEMA4D	6135	282	4089	0.0224662		MIR1973	6.98737e-07
	ASTN1	2.43501e-08		MIR423	0.000137506		ACVR1C	1.08967e-12		MIR483	1115	12357	517	0.0225853		ZNF175	7.03251e-07
	SCN4A	2.43843e-08		FAM159A	0.0001377		POTEE	1.09182e-12		RUNX3	3875	1103	1668	0.0225998		PHYHIPL	7.09851e-07
	OR1S2	2.45264e-08		ANGPT1	0.000138394		OR4D9	1.11092e-12		OR10G7	1855	6632	582	0.0226744		CNTN4	7.11618e-07
	ADARB2-AS1	2.46534e-08		SELL	0.000138433		FAM24B-CUZD1	1.12126e-12		MIR4752	1146	7394	846	0.0226953		PAX8	7.22499e-07
	HBB	2.54581e-08		CCDC181	0.000138782		MIR329-1	1.12268e-12		FAM27L	1428	15271	329	0.0227096		SNORD18C	7.4057e-07
	MIR323B	2.58483e-08		NKAPL	0.000139082		RASSF1	1.12705e-12		OR3A2	1198	12301	487	0.0227149		OR52E4	7.41931e-07
	AGGF1	2.62267e-08		GRB14	0.000139145		CABP5	1.12914e-12		KCNK2	1834	1413	2780	0.0227815		C10orf113	7.43286e-07
	GSC	2.63367e-08		PRSS3	0.000140848		AGPAT3	1.14113e-12		PDCD6IPP2	2116	1482	2304	0.0228321		FLG	7.44283e-07
	CLEC14A	2.64176e-08		PREX1	0.000141617		H19	1.14153e-12		ZNF717	2326	1607	1944	0.0229319		TPSAB1	7.44542e-07
	ZNF385B	2.6537e-08		FBXO22	0.000142736		FAM71C	1.14595e-12		LINC00565	406	9012	1987	0.0229409		C17orf104	7.4996e-07
	MUC6	2.66105e-08		PALM	0.000143057		KRT79	1.15585e-12		LOC339975	116	4771	13140	0.0229457		MIR4462	7.51913e-07
	ELSPBP1	2.66384e-08		PRSS55	0.000143878		ADCY3	1.16515e-12		GRIP1	2093	1571	2212	0.0229484		DNAH9	7.75003e-07
	ADRA2C	2.68694e-08		SVEP1	0.000143895		ADGRG3	1.16729e-12		MTRNR2L1	982	21577	344	0.022986		MRGPRG	7.78604e-07
	PCDHGB2	2.70976e-08		PON2	0.000144415		SNORD15B	1.1707e-12		CCL13	6887	1119	949	0.0230454		ZNF544	7.80576e-07
	TRHDE-AS1	2.72057e-08		PDE4D	0.000144436		FAM69C	1.17758e-12		GRIA2	4093	568	3150	0.0230688		SPACA7	7.82155e-07
	MIR1323	2.7341e-08		TAAR6	0.000144457		FAM163A	1.18039e-12		FAM163A	9780	614	1225	0.0231478		SCRN1	7.83373e-07
	MIR663B	2.80033e-08		CSGALNACT1	0.000145152		ZFAT-AS1	1.18103e-12		ZNF578	823	11297	795	0.023233		OR56A1	7.93903e-07
	LOC646214	2.80304e-08		ANP32C	0.000145302		TPRXL	1.18553e-12		FAM65B	12031	426	1444	0.0232554		MIR3185	7.98841e-07
	SLC14A2	2.86778e-08		COPG2	0.000145352		TNFSF14	1.20014e-12		CTXN2	2977	577	4314	0.0232782		ADHFE1	8.02479e-07
	PCDHGA11	2.95619e-08		HTR1B	0.000146087		KLHL1	1.21594e-12		ZNF658	850	2206	3957	0.023301		FREM3	8.05933e-07
	CETN1	2.98715e-08		KRTAP21-1	0.000146125		SNCA	1.21649e-12		LRRC34	16172	392	1172	0.0233251		MIR668	8.12541e-07
	AKAP7	3.01291e-08		ACTR6	0.000147911		ITGA8	1.21771e-12		TPK1	2258	7744	426	0.0233712		OLFM4	8.17606e-07
	OR6Y1	3.0399e-08		OR10T2	0.000147944		VHLL	1.2323e-12		HBE1	1020	1261	5812	0.0234347		ADGRF5	8.17945e-07
	MIR1185-2	3.16543e-08		GPR83	0.000147992		SNORD18C	1.25154e-12		SNORD115-6	1104	15857	428	0.0234756		JAKMIP3	8.21347e-07
	C19orf80	3.2248e-08		GUSBP1	0.000149526		OR9A4	1.25628e-12		COL6A2	2882	4721	553	0.0235509		TUB	8.2351e-07
	LINC00162	3.26111e-08		KATNBL1P6	0.000150568		CASP14	1.26293e-12		BTBD3	1697	359	12422	0.0236553		PREX1	8.28685e-07
	MIR548I2	3.26811e-08		PLEKHA1	0.000151092		OR2C3	1.26428e-12		SLC7A2	7651	932	1066	0.0237354		RBFOX1	8.31352e-07
	ZNF671	3.27638e-08		LOC100128593	0.000151426		WISP1	1.27224e-12		GABRA2	588	2949	4396	0.0237863		OR10V2P	8.33976e-07
	OR52J3	3.28301e-08		LRRFIP1	0.000151507		C9orf170	1.27929e-12		MMP2	4958	98	15696	0.0237952		DCC	8.34031e-07
	CLCNKB	3.28713e-08		IVNS1ABP	0.000153219		MIR3167	1.33164e-12		ZBTB46	12550	16436	37	0.0238086		FAM196A	8.36182e-07
	OR52E4	3.29119e-08		CD226	0.000153867		CHRNA7	1.36064e-12		ARHGEF10L	4410	4242	410	0.0238988		MIR134	8.40764e-07
	SLC16A8	3.2953e-08		HIST1H4J	0.000153986		SIRPD	1.37501e-12		MIR4472-1	550	15142	922	0.0239191		RGS7	8.44892e-07
	GDNF-AS1	3.31797e-08		PVRIG	0.000154964		FAT3	1.37503e-12		NOVA1	1969	3392	1150	0.0239243		LOC441601	8.48382e-07
	CLEC3A	3.33624e-08		GAS6-AS2	0.000155069		SERPINA1	1.37959e-12		ZNF292	1880	465	8810	0.0239743		AGPAT4-IT1	8.67325e-07
	EEF1A2	3.34866e-08		CEACAM21	0.000155095		PTCHD3P1	1.39509e-12		RIMS4	19236	363	1103	0.0239747		LINC01304	8.67679e-07
	WDR59	3.35998e-08		FKBP9P1	0.000155794		ZNF835	1.39997e-12		OR2T4	862	5200	1719	0.0239827		PRLHR	8.70213e-07
	MIR551A	3.36546e-08		TFAP2A	0.000156379		GPR158-AS1	1.41339e-12		PLXNC1	2891	781	3429	0.0240705		PTPRT	8.8589e-07
	LUZP2	3.37123e-08		PDE7B	0.000156538		IL21R	1.43141e-12		PEG3-AS1	1287	1468	4124	0.0241874		ZNF521	8.93974e-07
	OR5P2	3.37813e-08		PRRT3-AS1	0.000156627		LHX8	1.44017e-12		IGSF21	632	3084	3999	0.0241942		KCNJ3	9.01542e-07
	NLRP3	3.39841e-08		VENTXP7	0.000156823		CLEC17A	1.44612e-12		MAGI2-AS3	772	8425	1200	0.0242191		MB21D1	9.04249e-07
	NXNL1	3.47064e-08		EIF5A2	0.000157032		C1orf145	1.45144e-12		LRRC30	344	10390	2186	0.0242385		MIR4283-1	9.04288e-07
	TRIM71	3.47217e-08		SPRR1A	0.000157057		GRASP	1.45768e-12		MIR4327	1614	1368	3542	0.0242561		RASGRP4	9.06082e-07
	MIR4321	3.48236e-08		TM4SF19-TCTEX1D2	0.000157289		CLEC10A	1.4911e-12		FYB	4528	1266	1368	0.0243068		TTYH1	9.08077e-07
	GATA3	3.49603e-08		TM4SF19	0.000157289		DIXDC1	1.50622e-12		NOX4	1183	1925	3444	0.024309		ELAVL4	9.13214e-07
	SBF1P1	3.53564e-08		GRIK1	0.00016063		SCGB1D4	1.5113e-12		HOTAIR	2649	476	6222	0.024315		NOS1	9.14083e-07
	C5orf60	3.54326e-08		WI2-2373I1.2	0.000160786		SEPT9	1.51839e-12		ALOX12P2	2695	749	3887	0.0243165		PROKR2	9.58397e-07
	CCL3	3.55744e-08		TIMM9	0.000161447		CA1	1.53206e-12		FOXP1	1933	2287	1775	0.0243183		VTRNA1-2	9.60369e-07
	SRP68	3.56264e-08		IL2RA	0.000161547		SNORD115-8	1.54308e-12		ZNF285	722	1771	6150	0.0243582		CD151	9.6691e-07
	DCC	3.56705e-08		C11orf70	0.000162661		LOC643406	1.55923e-12		FGD5P1	6210	5292	240	0.0244136		SLC13A3	9.7501e-07
	OR2A25	3.58156e-08		EVA1C	0.000163141		NRG1	1.562e-12		OR8B8	3399	3228	719	0.0244175		LINC00930	9.76757e-07
	MRGPRE	3.58382e-08		ZNF663P	0.000163148		CD1A	1.57914e-12		CCL23	1582	1956	2550	0.0244218		C9orf173-AS1	9.89213e-07
	GSG1L	3.65593e-08		HBE1	0.000163918		PHLDB3	1.61592e-12		ZNF573	2271	2490	1401	0.0244965		HMP19	9.90732e-07
	OR52D1	3.6601e-08		PLEC	0.000164012		ABCA2	1.64005e-12		HOXC11	3713	469	4553	0.0245112		MMP26	9.9227e-07
	MIR3143	3.68597e-08		GM140	0.00016426		TAGAP	1.66734e-12		CD36	8746	111	8183	0.0245478		DIEXF	1.00537e-06
	PRLHR	3.7446e-08		SUCLA2	0.000164804		ADHFE1	1.66942e-12		MIR196B	696	1985	5753	0.0245572		MIR496	1.00574e-06
	FBXL16	3.79877e-08		DNAH8	0.000164936		MIR515-1	1.66993e-12		GRP	431	1559	11832	0.0245623		CD1E	1.0071e-06
	SFRP1	3.80909e-08		FYB	0.000165386		DMRTB1	1.67815e-12		DNM1P46	1949	6669	616	0.024695		FCN1	1.01276e-06
	KIF19	3.85456e-08		LOC389765	0.000165888		LNX1	1.70249e-12		CDRT15P1	10730	244	3066	0.0247431		OR4C11	1.01641e-06
	ZNF790-AS1	3.89386e-08		HYAL2	0.000165922		GABBR2	1.71255e-12		EPHB6	3689	6052	360	0.0247669		JAM3	1.01885e-06
	GTF3C3	3.89756e-08		ANKRD10	0.00016595		GPR25	1.71362e-12		LOC100129620	1974	1338	3050	0.0248101		OR1S2	1.02821e-06
	MIR3914-2	3.91635e-08		KATNBL1	0.000168063		ONECUT1	1.72104e-12		CDHR1	1176	4831	1420	0.0248375		CPAMD8	1.03638e-06
	GHSR	3.92396e-08		ITIH5	0.000168134		MPPED2	1.73179e-12		HS3ST3A1	8730	3554	262	0.0249818		ACPT	1.04181e-06
	CACNA1A	3.94507e-08		UBE3A	0.000168158		POU4F3	1.73352e-12		LOC441601	2773	5554	528	0.0249886		DNM1P46	1.0476e-06
	SOX9	3.96319e-08		PCDH7	0.000168666		AEBP1	1.73587e-12		PABPC3	617	13606	975	0.025113		OR10K2	1.04791e-06
	ZNF782	3.98918e-08		APBA2	0.000168952		HPYR1	1.74152e-12		MAP3K11	2678	297	10301	0.0251317		LOC100130950	1.06956e-06
	DMBT1P1	4.00663e-08		SYCE1	0.000169255		ADAM6	1.75364e-12		LOC339166	2612	4020	781	0.0251495		DEFB119	1.07308e-06
	SARM1	4.06006e-08		CST4	0.000169472		TBC1D3P2	1.78206e-12		DPRX	1453	13850	408	0.0251727		TFAP2A-AS1	1.07374e-06
	FLJ26850	4.0998e-08		APOC4-APOC2	0.000170319		LGR6	1.79476e-12		DKFZp686K1684	7065	2550	457	0.0252254		DNAJB8-AS1	1.08163e-06
	HOXA-AS3	4.10515e-08		TG	0.000170552		SLC8A3	1.79648e-12		MIR520B	635	8296	1566	0.0252637		SNORD55	1.08292e-06
	CCDC178	4.12204e-08		PCDHA4	0.000170869		ZNF763	1.80107e-12		RCN1	7066	2551	458	0.0252777		RAB6C	1.09005e-06
	PDE7B	4.13766e-08		ECM2	0.00017111		PRKAG3	1.8092e-12		MCHR2	1922	2138	2013	0.0253156		CST4	1.09874e-06
	THOC5	4.14004e-08		BAG2	0.0001718		LCE2A	1.81936e-12		CENPB	9466	119	7409	0.0254878		OR2A14	1.10913e-06
	MIR4318	4.15302e-08		ZNF331	0.000172072		SULT4A1	1.85023e-12		OR5AP2	968	6579	1314	0.0255395		MIR124-2HG	1.12718e-06
	CD1C	4.15876e-08		NLRC3	0.000172534		MIR4634	1.86312e-12		LCE3D	1782	2861	1645	0.0255826		ST8SIA5	1.12961e-06
	TCP10L2	4.28353e-08		SNORD114-25	0.000172807		SLC5A7	1.86683e-12		MIR548Y	3142	994	2690	0.0256164		OR2T12	1.15501e-06
	PITRM1	4.3271e-08		C1QL2	0.000173191		KCNA5	1.86836e-12		KCTD15	3215	2354	1111	0.0256324		MICU3	1.15659e-06
	MIR520H	4.35875e-08		TNFRSF13B	0.000173362		CNTNAP4	1.897e-12		SNAR-G1	404	2828	7366	0.0256499		ZNF671	1.15727e-06
	PEG3-AS1	4.36778e-08		PCLO	0.000173942		FAM129C	1.9152e-12		TTYH1	707	2857	4168	0.0256573		MCHR2	1.1618e-06
	MIR329-1	4.37418e-08		ZDHHC11	0.000174072		HGFAC	1.91854e-12		SMIM17	1075	1912	4099	0.0256716		MLNR	1.17613e-06
	TMEM176B	4.37958e-08		FAM174B	0.000175145		VAV1	1.94395e-12		TBC1D3P1-DHX40P1	2052	592	6945	0.0256984		ADRB3	1.19074e-06
	FAT2	4.41282e-08		GABRG2	0.00017535		C18orf32	1.95189e-12		MIR412	3130	6140	440	0.0257432		FRMD1	1.19452e-06
	TNS4	4.41478e-08		MIR758	0.000177304		SNCA-AS1	1.96287e-12		SYNPR	2248	406	9275	0.0257644		PRAC2	1.20243e-06
	APBA2	4.42196e-08		LINC00336	0.000177466		CNTN1	2.00452e-12		MYADML	5282	14850	108	0.0257785		LINC00955	1.21102e-06
	OR5I1	4.42752e-08		SLC16A14	0.000179296		LINC00523	2.04564e-12		MIR369	3318	5912	432	0.0257851		MIR4675	1.21151e-06
	OR10T2	4.43614e-08		CNDP2	0.000179996		KDM4C	2.05429e-12		TBC1D22A	2852	1876	1590	0.0258613		C7orf34	1.22224e-06
	OR51G1	4.44359e-08		SNORD114-28	0.000180003		ZNF177	2.0608e-12		CHRM3	119	7926	9041	0.0259084		OR10J3	1.22956e-06
	SIGLEC8	4.4592e-08		SNORD113-1	0.00018051		PADI3	2.08144e-12		LHFPL4	3517	2396	1012	0.0259094		SMOC2	1.23107e-06
	NSG1	4.46367e-08		NTNG1	0.000180615		MIR548AC	2.08708e-12		CACNA2D4	7041	3852	315	0.0259453		DRD2	1.23856e-06
	C19orf71	4.47435e-08		PCSK7	0.000180804		FLI1	2.09209e-12		LINC00840	1533	2250	2480	0.0259701		APCS	1.24395e-06
	TXNRD1	4.50593e-08		SHPRH	0.000180908		PTGER3	2.11099e-12		OR2A5	1032	10074	824	0.0259988		MIR3156-2	1.24982e-06
	PDGFD	4.61455e-08		MKKS	0.000181085		PDE6B	2.1215e-12		OR8D1	1408	3614	1693	0.02611		NMBR	1.25225e-06
	LRRC18	4.62959e-08		ADAMTSL3	0.000182615		SEMA5B	2.13193e-12		DPP10-AS1	77	7405	15124	0.0261299		LCE2B	1.25627e-06
	SCN11A	4.66406e-08		EIF3A	0.000184482		SLC6A15	2.17701e-12		SNORD46	2034	3015	1407	0.0261413		LINC01122	1.26216e-06
	PFN3	4.66461e-08		MDC1	0.000184621		RMI2	2.18161e-12		SNORD32A	3582	1411	1711	0.0261857		ZNF729	1.26347e-06
	SFTPB	4.66607e-08		UGT3A2	0.000184986		LTBR	2.19329e-12		KRTAP10-8	302	20841	1377	0.0262296		PABPN1L	1.26363e-06
	TMC2	4.70527e-08		ACTL10	0.000185087		LILRA4	2.2275e-12		OR2C3	1411	4989	1236	0.0263077		PRDM16	1.27111e-06
	SLC22A12	4.71664e-08		ADGRE3	0.000185112		SHISA9	2.23982e-12		LOC100133461	368	14802	1604	0.0263913		MRPS31P5	1.2818e-06
	HBG1	4.76367e-08		EPB41L3	0.000185222		PYHIN1	2.24e-12		TMPRSS9	627	8416	1657	0.0264062		FAM138B	1.28866e-06
	ZNF175	4.83583e-08		TDRD9	0.000185534		PWAR5	2.25015e-12		LOC340113	5431	255	6325	0.0264425		ADGRE1	1.29522e-06
	FAM84A	4.83609e-08		PVT1	0.000185756		LINC00518	2.25995e-12		SNCA	2967	2405	1230	0.0264822		SLC6A1	1.29711e-06
	SGCZ	4.8402e-08		KCNN4	0.000186321		NEBL	2.2805e-12		SYNDIG1	475	5525	3347	0.0264981		TMC2	1.29898e-06
	LINC00841	4.84356e-08		RALGDS	0.000186896		LINC01114	2.30633e-12		TAGAP	2973	2343	1263	0.02653		ST8SIA6	1.30008e-06
	GPR12	4.88433e-08		SLC25A21	0.000187703		SNORD115-13	2.34397e-12		MIR323B	1215	2033	3562	0.0265317		DOK7	1.30317e-06
	IFNL3	4.96603e-08		SCIMP	0.000187912		SNORD115-31	2.34451e-12		PARK2	6635	998	1330	0.026551		PEG3-AS1	1.32451e-06
	SNORA63	4.98498e-08		STEAP2	0.000189323		OR5AP2	2.35485e-12		SSTR5	154	8365	6855	0.0266054		GDF10	1.33163e-06
	GRIA4	5.00833e-08		COCH	0.000190387		DNAJB3	2.36527e-12		CLASP2	1737	783	6499	0.0266247		MIR412	1.33283e-06
	AACSP1	5.01186e-08		FAM107B	0.000191074		MIR4298	2.37958e-12		HRH1	1420	2346	2659	0.0266679		EPHB6	1.33614e-06
	MIR124-3	5.0418e-08		MLC1	0.000191207		OR5P2	2.39993e-12		UCP2	4040	3577	615	0.0267351		ITGA2B	1.34201e-06
	DBR1	5.07914e-08		PRKAG2	0.000191364		TG	2.41344e-12		APCS	1702	6203	843	0.0267638		CD1C	1.3479e-06
	FLJ26245	5.16154e-08		GAS6	0.000191594		NR4A1	2.41538e-12		TRIM29	1979	5338	845	0.0268243		TMEM225	1.3711e-06
	ASCL1	5.1817e-08		HTATSF1P2	0.000194509		CCDC40	2.45436e-12		SETBP1	174	4385	11737	0.0268898		SNORD115-44	1.38262e-06
	SOGA3	5.33426e-08		MIR494	0.000194593		LOC283440	2.46197e-12		KRTAP10-2	310	19511	1481	0.0268954		TRIM7	1.4085e-06
	OR9G9	5.33521e-08		TANGO2	0.000194629		MOV10L1	2.4716e-12		SERPINB3	14954	501	1202	0.0270039		SNORD114-8	1.41612e-06
	SLC6A5	5.35336e-08		NAPB	0.000196054		SNORA68	2.47489e-12		HCRTR2	1957	562	8196	0.0270241		TRIML1	1.42343e-06
	PRMT1	5.36614e-08		BTBD9	0.000196762		SNORD33	2.49237e-12		RYR3	2539	762	4661	0.027032		PCDHGB2	1.43002e-06
	C19orf33	5.38699e-08		PCCA	0.000197149		NNMT	2.50195e-12		LRIT1	2375	5022	757	0.0270575		CLDN8	1.44152e-06
	LURAP1	5.44877e-08		SLC35C1	0.000197723		SLC9A3	2.50358e-12		IL11RA	13091	228	3026	0.0270642		KRTAP10-9	1.47874e-06
	MIR137HG	5.45435e-08		FRMD4B	0.000197729		LCE2B	2.57231e-12		SLC25A2	1058	1798	4749	0.0270689		PLIN4	1.48093e-06
	IFNL4	5.45597e-08		NKX6-1	0.000200848		MIR4424	2.60438e-12		NLRP13	471	18753	1023	0.0270732		FCRL2	1.48527e-06
	KRTAP12-2	5.47535e-08		TTLL1	0.000203213		MIR4649	2.60997e-12		OR2AK2	2417	1891	1978	0.0270839		OBP2A	1.48791e-06
	TAC1	5.53522e-08		LRRC4C	0.000203602		PARK2	2.6383e-12		DPYSL2	3705	364	6706	0.0270914		ARPP21	1.52023e-06
	KRTAP8-1	5.59823e-08		CEP128	0.000204646		MIR1539	2.64606e-12		MIR520E	532	15612	1089	0.0270936		DEFB135	1.54713e-06
	DLGAP2	5.66443e-08		LVRN	0.000204739		SNORD116-19	2.70337e-12		KCNN2	3031	2802	1065	0.0270938		SNORD115-24	1.5531e-06
	CTCFL	5.73817e-08		CDCA7L	0.000205387		RALYL	2.70581e-12		KRTAP11-1	346	3360	7785	0.0271066		CSNK1A1L	1.5596e-06
	CNTNAP5	5.77774e-08		MAP1LC3B2	0.000206011		USP30	2.70765e-12		JRKL-AS1	10291	1964	448	0.0271162		HOXA7	1.56737e-06
	TRPC6	5.93301e-08		ABLIM1	0.000206228		C1orf158	2.77486e-12		DNAJB8	814	17119	651	0.0271545		ZNF573	1.5696e-06
	NMBR	5.97457e-08		GDA	0.000206752		MPPED1	2.79612e-12		VSTM2A	2605	746	4690	0.0272512		MRC2	1.58904e-06
	OR56A1	6.04396e-08		VENTX	0.000207036		KRT38	2.82389e-12		LOC283177	2099	20876	208	0.0272513		SLC30A10	1.59824e-06
	TMEM225	6.086e-08		LOC100129620	0.000207827		OR6W1P	2.82429e-12		TRAF2	2795	4988	655	0.0272907		ZNF608	1.60152e-06
	SIGLEC10	6.11168e-08		HOOK1	0.000208645		FLJ42102	2.86054e-12		LEP	5162	3808	465	0.0273106		ITGAX	1.6041e-06
	ZNF334	6.13492e-08		MT1A	0.000209592		SNORD116-18	2.86445e-12		OR13C8	2402	3653	1045	0.0273761		MIR4444-1	1.60518e-06
	EPDR1	6.15877e-08		KIRREL3	0.000210546		NPR1	2.95288e-12		MIR382	725	4480	2831	0.0274343		LINC00347	1.6254e-06
	KRTAP20-4	6.18533e-08		CAPS2	0.000211534		TMEM204	2.97677e-12		OR2M4	941	10324	953	0.0275771		ZBTB46	1.63065e-06
	KCNAB1	6.1896e-08		ANHX	0.000211643		OR4D5	2.98555e-12		MIR490	5426	828	2061	0.0275798		LGALS9C	1.65131e-06
	ZNF730	6.2224e-08		HCK	0.000211713		NYAP1	3.00014e-12		PTPN5	1987	6017	775	0.0275939		KCNA7	1.65475e-06
	OR6P1	6.22377e-08		FN1	0.000211732		MS4A4A	3.00802e-12		LOC649133	2137	2896	1498	0.0276052		FLJ33581	1.65769e-06
	KRTAP20-2	6.23786e-08		SNORA18	0.000213907		CHODL	3.03385e-12		OR51L1	1971	245	19201	0.0276082		KRTAP13-4	1.67221e-06
	MIR496	6.27924e-08		FCHO2	0.000214998		PDE4D	3.05137e-12		ST8SIA5	2225	5533	754	0.0276316		HIST1H4D	1.67637e-06
	MIR3156-2	6.32392e-08		LINC00839	0.000215979		MCEMP1	3.05913e-12		ACTBL2	7704	1425	848	0.0276926		GATA3	1.67957e-06
	WDR66	6.3967e-08		NCRUPAR	0.000216216		PROB1	3.09854e-12		RASSF2	14246	3213	204	0.0277558		LOC649133	1.68e-06
	CRACR2B	6.39718e-08		CREB5	0.000219052		ZSCAN10	3.10674e-12		B3GALT5-AS1	2333	1042	3842	0.027761		HSPB6	1.68394e-06
	SLC22A6	6.58712e-08		IL1R1	0.000220146		CACNA1C-IT3	3.11509e-12		HTRA1	2664	953	3680	0.0277675		TNS2	1.69275e-06
	ZNF418	6.6212e-08		BRMS1L	0.000220387		OR7G2	3.14996e-12		FAM90A27P	538	6172	2819	0.0278076		FAM92A1P2	1.72224e-06
	GPR6	6.68118e-08		MPDU1	0.000220902		ADORA2A	3.15269e-12		SLC25A46	127	7255	10164	0.0278175		LILRB3	1.72283e-06
	CCR6	6.68626e-08		HSD17B6	0.000222052		HAVCR1	3.17396e-12		PLIN4	5242	12821	140	0.0279167		SLC12A5	1.78801e-06
	FZD9	6.72151e-08		TNKS	0.000222173		FEZF2	3.18046e-12		ANP32C	3536	1227	2169	0.0279201		SKAP2	1.78856e-06
	TRHDE	6.76856e-08		UEVLD	0.000225064		ZNF404	3.19313e-12		KIRREL3	1609	1341	4370	0.0279615		CDHR1	1.79395e-06
	LCE2A	6.91906e-08		GRTP1	0.000225704		FOXI2	3.1948e-12		LELP1	1057	5138	1739	0.0279957		ZNF705G	1.79664e-06
	C17orf102	6.9739e-08		OR5P3	0.000226264		DNAJB8-AS1	3.20483e-12		TMEM240	275	8875	3870	0.0279978		S100A8	1.80309e-06
	GRID2	7.05713e-08		SYS1	0.0002273		SIRPB2	3.27528e-12		LOC284933	690	5751	2381	0.0280047		RCVRN	1.80357e-06
	FRMD4A	7.11599e-08		SYS1-DBNDD2	0.0002273		IGDCC3	3.28569e-12		OR51M1	2245	570	7389	0.0280205		AKAP10	1.82975e-06
	MIR3976HG	7.161e-08		OR10G9	0.000227812		FAM95A	3.29932e-12		RIMS1	3428	826	3343	0.028044		C9orf170	1.83002e-06
	AGBL1-AS1	7.16353e-08		TBPL2	0.000227919		KCNT2	3.31127e-12		OR10H5	1439	12907	510	0.0280586		MIR521-1	1.83367e-06
	PRLH	7.18559e-08		CASC3	0.000227965		RXRA	3.33018e-12		UFSP2	5243	155	11687	0.0281154		LOC283440	1.84135e-06
	C18orf42	7.18666e-08		ERCC5	0.000228218		ANXA2P3	3.33081e-12		KRTAP10-7	829	9570	1201	0.0281838		BEND4	1.8647e-06
	PRAP1	7.2971e-08		SLC6A1	0.00022975		ZFHX4	3.36836e-12		SMG1P2	2434	611	6408	0.0281875		MIR5190	1.89036e-06
	PITX2	7.30199e-08		HLA-DQA2	0.00023092		LCE2D	3.38767e-12		MIR5196	278	11957	2869	0.0282029		SKOR1	1.89847e-06
	MIR655	7.44491e-08		PLEKHM3	0.000230947		CGB5	3.38859e-12		LOC407835	8540	778	1437	0.0282273		SNED1	1.91995e-06
	LCN9	7.48296e-08		MIR4327	0.000231916		FYB	3.3967e-12		SLC7A5P1	2435	612	6409	0.0282345		MIR369	1.94113e-06
	LINC01122	7.51954e-08		C17orf107	0.00023269		PIK3R6	3.41797e-12		LINC00052	2608	1705	2150	0.0282557		LINC00565	1.95157e-06
	TGIF1	7.55249e-08		MFSD6	0.000232901		KRT84	3.43215e-12		CRHR1	1492	11222	571	0.0282559		LINC00668	1.95188e-06
	OR51S1	7.59997e-08		COTL1	0.000233185		OTOP1	3.46072e-12		JAKMIP2	2538	389	9692	0.0282746		NPBWR1	1.95949e-06
	KCNA7	7.63885e-08		INPP5F	0.000234159		SNORD99	3.49011e-12		OSM	19119	301	1664	0.0282909		SNORD12B	1.96004e-06
	PDE4D	7.77228e-08		BMPR1A	0.000235258		SNORD115-32	3.54999e-12		OR52A5	975	2641	3727	0.0283376		MC2R	1.96234e-06
	GATA6-AS1	7.81442e-08		EPS15	0.000236074		PAX6	3.56977e-12		SMAD3	1597	824	7294	0.0283408		FAM95A	1.96692e-06
	MIR548X	7.87308e-08		IQGAP2	0.000236155		AVPR1B	3.57337e-12		RTN1	7101	680	1991	0.0283755		MPDZ	1.9742e-06
	MIR518A2	7.87737e-08		TSSK6	0.000236346		KRTAP10-9	3.58145e-12		OR14I1	1007	2686	3559	0.0284034		GRIA4	1.99111e-06
	MYH8	7.93893e-08		USP54	0.000236824		KRTAP10-8	3.64688e-12		TRPC6	1335	1171	6166	0.028432		CCL16	2.01683e-06
	CYP2D6	7.95476e-08		PARVG	0.000237198		TYR	3.66115e-12		FAM20C	7912	9000	136	0.0285326		MIR548I4	2.03484e-06
	HOXD13	8.00255e-08		GRK6	0.000238099		BST1	3.66831e-12		ZCCHC14	9369	129	8024	0.0285627		RXFP2	2.03825e-06
	CCDC155	8.00596e-08		C5orf42	0.000238236		OR10G8	3.67835e-12		MAP3K14-AS1	2635	4213	875	0.0285979		GREM1	2.05941e-06
	LAMP5	8.01769e-08		RHD	0.000238561		PVT1	3.77751e-12		KRTAP20-4	1342	1079	6714	0.0286165		OR14I1	2.06077e-06
	SNORA81	8.03812e-08		TNKS1BP1	0.000240334		LAMB1	3.85466e-12		MSX2P1	915	10492	1013	0.0286232		FAM129C	2.06716e-06
	NPHS1	8.05595e-08		ADGRF5	0.000240587		OTOF	3.91751e-12		LOC100505715	1765	2416	2287	0.028684		PDGFD	2.07712e-06
	SIGLEC14	8.13932e-08		MIR204	0.000241675		MRPS21	4.03073e-12		ALX4	228	18883	2271	0.0287398		ZAP70	2.07824e-06
	PKIA	8.2392e-08		HMCN1	0.0002418		PIK3R5	4.04762e-12		LINC00961	4032	1156	2098	0.0287428		ZNF528	2.08241e-06
	LINC00917	8.29902e-08		NES	0.000241989		COL9A3	4.0547e-12		SLC35G3	1429	5915	1158	0.0287634		BARHL2	2.09046e-06
	SERHL2	8.33438e-08		MLKL	0.000242568		MIR302F	4.05811e-12		PCDHA3	1780	3452	1594	0.0287776		PCDHA3	2.09942e-06
	KIF6	8.36941e-08		SGPP2	0.000242753		SLC35E2B	4.09743e-12		DNAH14	1451	473	14278	0.0287885		PEAR1	2.10729e-06
	C2CD4C	8.43884e-08		C17orf62	0.000243563		FLG	4.11998e-12		HCG9	1540	445	14305	0.0287972		KCNC1	2.10746e-06
	C11orf44	8.48521e-08		LOC391322	0.000244381		TPBGL	4.12807e-12		MIR3182	861	7021	1625	0.0288417		LACRT	2.12757e-06
	MIR4675	8.48714e-08		ZNF783	0.000249559		MRGPRD	4.1317e-12		FAM69C	2086	3849	1224	0.0288511		ZNF594	2.12859e-06
	MIR127	8.4898e-08		LOC155060	0.000249559		SLC6A1	4.13583e-12		POTEH	1975	10985	453	0.0288522		MIR196B	2.15272e-06
	DEFB119	8.53225e-08		DCDC5	0.000249796		SLC13A4	4.19329e-12		OBP2B	3336	6757	437	0.0289023		GNAL	2.16208e-06
	CGB	8.61362e-08		IKZF2	0.000250196		HOXA10	4.21028e-12		FRMD1	1902	6398	811	0.0289432		C9orf50	2.17201e-06
	NAPRT	8.72171e-08		PDZD2	0.000250368		MIR4788	4.21928e-12		KLK3	1475	2701	2479	0.0289592		ASCL4	2.17907e-06
	GPR146	8.72279e-08		ALPK2	0.000250631		LRFN4	4.28713e-12		ADGRE1	2186	4732	956	0.0289875		CADM2	2.2252e-06
	ZNF521	8.8952e-08		SLIT2	0.000251961		MIR129-1	4.30933e-12		CERS3	2047	1422	3398	0.0289919		KRTAP12-2	2.27451e-06
	FLJ25758	8.9698e-08		ZNF268	0.000252037		GRM8	4.32777e-12		CFLAR	2559	672	5758	0.0290157		NKX2-2	2.2766e-06
	RNA5SP411	8.9822e-08		LINC00457	0.000252403		FZD5	4.35469e-12		TACR3	3431	765	3773	0.0290186		GRM5	2.28568e-06
	CDH6	9.00013e-08		UBR7	0.000252483		PID1	4.35918e-12		SARM1	1276	1699	4568	0.0290186		SLC5A7	2.33679e-06
	ACSL1	9.07062e-08		SNORD114-4	0.000255153		ZNF573	4.3928e-12		FCRL1	824	2676	4525	0.0291838		FAM69C	2.34769e-06
	OR52R1	9.14818e-08		GDF10	0.000255392		ARHGEF10	4.40312e-12		MIR665	2994	10615	314	0.0291873		LOC200726	2.35649e-06
	MIR3612	9.15718e-08		SNORD5	0.00025554		SRR	4.41934e-12		ZNF521	1397	1976	3622	0.0292295		OR51Q1	2.36326e-06
	CYP27A1	9.30525e-08		SNORD114-20	0.000256921		ACSM4	4.4976e-12		FLG	2145	3356	1389	0.0292305		MIR548I2	2.36799e-06
	MIR516B1	9.38938e-08		OPRM1	0.000257241		HLA-G	4.50634e-12		MIR498	1156	11768	736	0.0292604		SPAG16	2.3701e-06
	OR10Q1	9.53591e-08		UNC13B	0.000257807		OR2L1P	4.62002e-12		LOC283585	1693	10208	581	0.0293233		SIGLEC8	2.37858e-06
	PELI1	9.59217e-08		COMTD1	0.000259379		SNORD46	4.66107e-12		ZNF804A	557	6896	2617	0.0293479		SLC22A8	2.38077e-06
	OR8D1	9.73856e-08		KIAA1456	0.000260923		OR52N2	4.66597e-12		FLJ26245	1319	17564	435	0.0294042		PTPRN	2.40217e-06
	CD300LB	9.86351e-08		FSTL5	0.000261492		OR6K3	4.69016e-12		C8orf34	2296	733	5988	0.0294042		OR8B12	2.46189e-06
	CLSTN3	9.87619e-08		MED1	0.000262033		ALPP	4.77873e-12		MIR410	4108	5446	451	0.0294312		SNORA68	2.46325e-06
	OR2C3	9.88534e-08		SNORD32A	0.000263004		CYP1A2	4.78651e-12		LHX6	8124	179	6941	0.0294394		EGR4	2.49457e-06
	RNLS	9.89285e-08		FSIP2	0.000263022		GRXCR2	4.79549e-12		TTYH2	113	5791	15461	0.0294919		ADAM12	2.49957e-06
	OR51E1	9.9155e-08		KCNK2	0.000263661		CD8B	4.80885e-12		SFTPB	1304	2220	3499	0.0295178		ZNF80	2.50457e-06
	SNORD115-4	9.94878e-08		PART1	0.000263749		TSPYL5	4.87089e-12		AGAP2-AS1	5553	534	3428	0.0295967		CSTF2T	2.51792e-06
	OR4F6	1.0047e-07		UBE2QL1	0.000264198		SNORD12B	4.89844e-12		HIST1H3I	12363	105	7863	0.029689		SNORD115-2	2.53356e-06
	MIR1324	1.01752e-07		KRTAP8-1	0.000265828		GTF2A1L	4.93064e-12		GRM1	1623	1072	5867	0.0296904		ADCYAP1R1	2.57249e-06
	CD163	1.0242e-07		NSRP1	0.00026593		PLEKHH1	4.93958e-12		FENDRR	317	17350	1860	0.0297391		GDF6	2.58177e-06
	LILRA4	1.04892e-07		ARHGAP15	0.000267731		CYP26C1	4.941e-12		NCRUPAR	9097	1349	835	0.0297766		MIR4318	2.60228e-06
	OR4F15	1.04982e-07		SLC19A1	0.000269556		NWD2	4.98743e-12		GPR45	2631	16638	235	0.0298643		PNLIP	2.60381e-06
	HRH1	1.05693e-07		ADAM2	0.000270783		CDHR1	5.02171e-12		OR2T6	1908	1979	2729	0.0299026		C8orf88	2.60835e-06
	GCLC	1.05844e-07		GLYATL1	0.000270883		FAM71F2	5.12595e-12		ASCL4	1199	3008	2860	0.0299253		SNCA	2.64877e-06
	PROSER3	1.06336e-07		CERS3	0.00027283		POTEA	5.1328e-12		MIR372	877	11107	1059	0.0299268		KCNA5	2.66054e-06
	MIR516B2	1.0649e-07		TMEM235	0.000273558		TCL1A	5.17405e-12		NKX2-2	3071	5834	576	0.0299359		VAX1	2.66709e-06
	EOMES	1.07714e-07		PRMT2	0.000273949		RNU6-64P	5.19866e-12		SLC43A3	3448	1475	2035	0.0300013		CCL13	2.67341e-06
	TMEM202	1.10767e-07		ACTBL2	0.000277207		STAG3	5.2321e-12		ENG	6596	516	3044	0.0300248		OR52N2	2.68764e-06
	HOXD10	1.12945e-07		VNN3	0.000277242		MTL5	5.28057e-12		COX7A1	2710	2013	1900	0.0300348		TCF4	2.68771e-06
	TRAM1L1	1.1398e-07		TTN	0.000277502		NLRP5	5.32166e-12		FOXF1	279	12773	2912	0.030062		LINC00710	2.70668e-06
	FAM27L	1.13993e-07		UNC79	0.000277518		SPDEF	5.35891e-12		SNORD33	3300	2378	1324	0.0300895		KLHL1	2.72539e-06
	SLC35G3	1.14422e-07		DCAF12	0.000278055		ATP1A2	5.35911e-12		MIR1973	3716	4526	618	0.0300981		OR4D1	2.76075e-06
	MIR3914-1	1.14722e-07		BNC2	0.000278974		PTX4	5.4074e-12		CTAGE1	4737	5215	421	0.0301118		NCAM2	2.78004e-06
	CELF4	1.17326e-07		NDRG4	0.000279656		ASB10	5.41531e-12		DRD5	1131	2811	3274	0.0301307		PDE6B	2.79688e-06
	KRTAP13-4	1.17641e-07		DERA	0.000279996		HOXD-AS2	5.42077e-12		SNORD115-39	1059	10855	907	0.030169		MUC2	2.85523e-06
	CRHR2	1.18667e-07		LOC284648	0.00028022		NFATC2	5.46132e-12		CD8A	4152	1602	1572	0.030234		LAMA1	2.86169e-06
	MIR4636	1.1872e-07		SNX2	0.000280488		INA	5.47256e-12		C7orf34	3722	7274	387	0.0302807		PTPRO	2.87419e-06
	OBSL1	1.18891e-07		SLC35A5	0.000281958		NBPF22P	5.51503e-12		KRTAP10-11	370	12474	2279	0.0303697		SNORD115-3	2.88207e-06
	OR5D18	1.19925e-07		SSH3	0.000284156		COL22A1	5.51725e-12		ZNF154	2343	5137	874	0.0303719		STMN2	2.89278e-06
	COL21A1	1.20312e-07		MTHFD2	0.00028484		LOC407835	5.51961e-12		FAM110C	833	1447	8738	0.0304		CACNA1G	2.89932e-06
	C9orf106	1.21058e-07		USHBP1	0.000285681		SLC26A1	5.60989e-12		USP17L7	295	15212	2362	0.0305461		CD1B	2.91686e-06
	OR10H5	1.22606e-07		MOV10L1	0.000286194		LTBP2	5.65645e-12		VDAC1	6180	339	5060	0.0305487		SNORD81	2.92132e-06
	LINC01544	1.26886e-07		CELF2	0.00028704		LOC100130992	5.65855e-12		PPP3R2	5456	2201	885	0.0306071		FCRL4	2.94413e-06
	LOC440173	1.2693e-07		MYBPC1	0.000287502		MYO1F	5.6822e-12		ATP11B	9588	158	7024	0.0306353		PCDHB3	3.02823e-06
	PAX4	1.2731e-07		RPS6KA5	0.000288319		PRKCB	5.70313e-12		RIMBP2	1480	3486	2064	0.0306528		MIR2052HG	3.04728e-06
	RPH3A	1.28279e-07		HERPUD1	0.0002884		DLX6-AS1	5.70903e-12		FGFR2	909	960	12204	0.0306549		SNORD115-7	3.0528e-06
	BHLHA9	1.28724e-07		TNFSF13B	0.000289046		FAM65B	5.72461e-12		LVRN	5345	1332	1496	0.0306573		DMRT1	3.08105e-06
	WNT3A	1.28737e-07		NME2	0.000289281		AGXT2	5.73096e-12		SCNN1A	3966	2313	1164	0.0307158		ZNF705B	3.0818e-06
	LOC388849	1.31383e-07		FILIP1	0.000289726		MIR411	5.77541e-12		LAMC3	3097	6110	566	0.0307861		AQP7P1	3.08727e-06
	RELN	1.31545e-07		FAM110C	0.000290779		OR5M8	5.82298e-12		PRKAR1B	300	13972	2557	0.0308027		RASGRP2	3.09166e-06
	PRR25	1.3237e-07		HTR2B	0.00029109		LOC648987	5.83213e-12		C5orf58	2239	21196	226	0.0308191		KCNK2	3.09273e-06
	ASTN2	1.32732e-07		HOXA10-AS	0.000294696		CAMKK1	5.9539e-12		ROBO1	870	3047	4052	0.0308536		HS3ST4	3.09401e-06
	CES5A	1.32899e-07		DEFA5	0.000295635		IRF7	5.97088e-12		MIR4760	674	3367	4735	0.0308622		CCDC8	3.10385e-06
	DNAH14	1.33603e-07		ATP6V0CP3	0.000295661		LRRC3B	6.02509e-12		ACSL5	7031	468	3268	0.0308795		ZNF804A	3.11953e-06
	HIST1H2BE	1.35375e-07		BTN3A3	0.000295943		FBXO17	6.06305e-12		SEL1L2	3712	5128	565	0.0308826		OR8D1	3.12046e-06
	DPRX	1.35522e-07		OR6Y1	0.000297693		OR2L2	6.08761e-12		MIR1225	455	1863	12695	0.0308962		NTSR2	3.12517e-06
	PTCHD3P1	1.36093e-07		FUT9	0.00029823		DRD2	6.11303e-12		IGF2-AS	156	20664	3346	0.0309502		AGBL1-AS1	3.12993e-06
	LIN28A	1.36456e-07		CCSER1	0.000298513		APOB	6.11634e-12		SENCR	699	823	18765	0.0309696		MIR675	3.13037e-06
	ERF	1.36747e-07		RASAL3	0.000299003		RAB6C	6.14299e-12		LOC644554	2544	2625	1620	0.0310199		ZNF728	3.18805e-06
	TSPAN18	1.37421e-07		HKR1	0.000300821		CCDC175	6.29083e-12		CES5A	1450	3462	2158	0.0310514		TPSD1	3.20406e-06
	TUBBP5	1.39005e-07		MIR4699	0.000301582		COL20A1	6.33624e-12		MDS2	5176	559	3746	0.0310636		PRR5L	3.22557e-06
	YIPF4	1.39248e-07		LTA	0.000304829		FCRLB	6.35113e-12		TRIM15	2409	1986	2267	0.0310794		CLEC2L	3.23964e-06
	FREM1	1.40733e-07		IGSF10	0.00030483		NTSR1	6.37236e-12		MIR136	4226	13954	184	0.0310891		SV2C	3.24329e-06
	TNNT2	1.41418e-07		MIR1304	0.000305698		ANKLE1	6.41228e-12		IL12RB1	4620	2154	1091	0.0311034		GDNF-AS1	3.26457e-06
	ADAMTS8	1.41909e-07		FMNL1	0.000307642		LCE3E	6.47175e-12		ARPP21	914	3822	3111	0.0311263		GRM4	3.3542e-06
	GLT6D1	1.42167e-07		CCNA2	0.000308228		CC2D2B	6.48086e-12		TTN	3737	1427	2040	0.0311501		HLA-H	3.35943e-06
	MKRN3	1.42227e-07		FOXO3	0.000308328		GRID1	6.54576e-12		SMC1B	1921	699	8107	0.0311656		HLA-G	3.35943e-06
	GDF10	1.42601e-07		HMGN2P46	0.000308754		KCNC1	6.67725e-12		SP9	12659	5852	147	0.0311741		SYT1	3.35949e-06
	LINC00710	1.42955e-07		KIAA1109	0.000309188		SNORD34	6.71139e-12		MIR1185-2	1233	4746	1862	0.0311875		KRTAP5-5	3.37111e-06
	KRTAP10-9	1.45543e-07		KEL	0.000310376		KRT75	6.82427e-12		GAS5-AS1	1081	6615	1532	0.0313145		ANGPT1	3.38221e-06
	LACRT	1.45909e-07		PEG3-AS1	0.000310387		FBXL21	6.8631e-12		SPRR4	1798	7705	791	0.0313213		KCNH5	3.39597e-06
	ZAN	1.46321e-07		CD8B	0.000312051		MC2R	6.88274e-12		HOXC9	13035	881	955	0.0313403		MIR4417	3.4171e-06
	HOXA3	1.46364e-07		LGALS9C	0.000312293		IL1R2	6.88453e-12		OR5P3	2565	1358	3153	0.0313741		H2AFY2	3.42371e-06
	COL6A6	1.46917e-07		EFHD1	0.000312474		KIAA1217	6.89298e-12		TMEM249	1070	3433	2995	0.0314145		GRAMD4	3.42662e-06
	LOC400685	1.4826e-07		RORC	0.000312914		OR8D4	6.96507e-12		FRZB	2383	1543	2998	0.0314618		KRTDAP	3.42889e-06
	LINC00304	1.48666e-07		HLX	0.000314544		CLCNKA	6.97076e-12		CRHBP	984	9767	1149	0.0315029		FAM90A27P	3.44218e-06
	ZSCAN10	1.49088e-07		GREM1	0.000315419		FCN2	7.00029e-12		SLC6A3	9350	5273	224	0.0315052		MYH8	3.4679e-06
	KLK3	1.4968e-07		SLC43A3	0.00031564		ZFP2	7.02958e-12		ASIC2	2462	4129	1087	0.0315185		IGLL1	3.47648e-06
	VSNL1	1.50528e-07		RNPEP	0.000315829		UNC5D	7.12226e-12		LOC401010	6458	15652	110	0.0316662		KRTAP20-3	3.49782e-06
	CAMTA1	1.51808e-07		GRAMD1A	0.000317568		OR6F1	7.1308e-12		LOC200726	2310	2235	2163	0.0317698		IL17F	3.53675e-06
	SNTN	1.52704e-07		C20orf194	0.000318061		CCDC166	7.30014e-12		CSMD3	3098	2210	1632	0.0317834		GALNT8	3.56361e-06
	SERPIND1	1.5303e-07		THSD4	0.000318517		FOXE3	7.58847e-12		GDA	3650	1336	2292	0.03179		MAP2	3.56857e-06
	RIMBP2	1.53517e-07		RRBP1	0.000318884		OR1L1	7.59744e-12		COL6A5	965	3831	3024	0.0317959		SNORD115-14	3.59321e-06
	ANGEL2	1.54017e-07		USP40	0.000321034		KRTAP10-2	7.59953e-12		DEFB119	1393	4659	1724	0.0318157		SEL1L2	3.61895e-06
	OR51E2	1.54128e-07		PDCD6IPP2	0.000321078		JAM3	7.64063e-12		LOC388849	1446	15144	511	0.0318184		DRD5	3.62566e-06
	HNRNPCL2	1.55069e-07		EIF3IP1	0.000321391		FCRLA	7.64844e-12		LCE2D	1663	4930	1366	0.0318383		LFNG	3.63457e-06
	LAMA3	1.56479e-07		UBXN7	0.000321432		HDAC9	7.66333e-12		RXRG	559	2403	8340	0.0318461		KCNC2	3.64224e-06
	SNORD115-44	1.56524e-07		LINC00282	0.000322541		TMEM220	7.78465e-12		NRXN3	1537	3807	1916	0.0318638		SNORD18B	3.643e-06
	LINC01115	1.5889e-07		ZNF385B	0.00032462		ATOH1	7.79728e-12		SLC22A16	5651	1181	1680	0.0318655		GLB1L3	3.65662e-06
	SERTM1	1.59064e-07		DSTN	0.00032641		OR2L8	7.80497e-12		CYP46A1	1785	6257	1004	0.0318685		SNORD115-1	3.66575e-06
	SNORA4	1.59947e-07		ERG	0.000327353		SULT2A1	7.87847e-12		ADRB3	2041	3130	1756	0.0318781		MS4A2	3.66603e-06
	DCAF4L2	1.60157e-07		C1QTNF3	0.000328755		ANAPC1P1	7.92885e-12		XKR6	688	4960	3288	0.0318831		CES5A	3.70815e-06
	CST11	1.61078e-07		LRRC10	0.000329899		TNFSF11	7.95468e-12		RFPL2	1610	7737	901	0.0318898		ZSCAN10	3.73476e-06
	TENM2	1.61462e-07		RPLP1	0.000330614		TAS2R40	8.26684e-12		SLC9A3	4466	1896	1326	0.0318995		CYYR1	3.74876e-06
	CRHR1	1.64486e-07		ADIRF	0.000332887		AXIN1	8.60452e-12		PTPRT	1494	3492	2156	0.0319423		OR10S1	3.77885e-06
	OR4D2	1.65109e-07		TNFRSF10A	0.0003345		SPTBN4	8.65008e-12		KANK4	3377	723	4624	0.0320316		CCDC60	3.78737e-06
	PTPRT	1.65748e-07		TBC1D3P2	0.000334954		DLGAP4	8.82336e-12		SNORD114-7	3842	740	3973	0.0320438		AADACL3	3.86683e-06
	NTRK3-AS1	1.6675e-07		ZNF728	0.000335942		DKFZp434J0226	8.9351e-12		NKX2-3	469	2526	9550	0.0320828		LINC00927	3.86825e-06
	AADACL3	1.67601e-07		ANKRD62	0.000336592		LVRN	9.00287e-12		LPPR5	2718	1190	3498	0.0320832		OR52E8	3.91203e-06
	LRRC27	1.71673e-07		ADAMTS18	0.000337231		PARVB	9.08113e-12		MIR134	783	4590	3156	0.032144		SP9	3.91587e-06
	CLDN11	1.72891e-07		MIR548H4	0.000337583		LOC649133	9.10586e-12		CACNA1C-IT3	769	10920	1351	0.0321492		LOC644554	3.9177e-06
	RCN3	1.75813e-07		BMI1	0.000338087		ISLR	9.3328e-12		UBXN11	13131	300	2882	0.0321664		NPHS1	3.94938e-06
	SIGLEC6	1.76144e-07		FRK	0.000341231		SNORA51	9.34211e-12		NAV1	6331	478	3756	0.0321949		HOXB-AS1	3.9568e-06
	PTGER4	1.76591e-07		APBB2	0.000341345		PLIN5	9.54225e-12		OR8B4	1571	13397	541	0.032237		CA1	4.01846e-06
	MLNR	1.78081e-07		LEF1-AS1	0.000341761		LRG1	9.54225e-12		ZNF835	664	13780	1245	0.0322485		TBC1D22A	4.03586e-06
	PRR23C	1.80715e-07		SOWAHA	0.000341863		KRTAP13-4	9.82032e-12		NSG1	1297	12943	679	0.0322629		OR2T6	4.04291e-06
	LINC00927	1.81069e-07		PSG1	0.000342282		RGSL1	9.89457e-12		LRRN1	117	8194	11909	0.0323027		HIST2H2BF	4.05401e-06
	PSMG3	1.83528e-07		UGT8	0.000342609		LINC00051	9.90573e-12		TCL1A	1615	4969	1423	0.0323077		SORCS1	4.0668e-06
	SYT14	1.8705e-07		DDX5	0.000342761		ASPG	9.92159e-12		AQP7P1	4791	2504	952	0.0323105		LINC00466	4.10695e-06
	MORC1	1.89505e-07		SRGN	0.000346671		PRPS1L1	1.00335e-11		RNASE2	8469	848	1591	0.0323218		MYT1	4.12534e-06
	SLC27A6	1.91109e-07		CST2	0.000347488		NT5C	1.01056e-11		MIR371B	911	11458	1095	0.0323298		MYT1L-AS1	4.14378e-06
	MIR520C	1.93937e-07		ART3	0.000347765		SNORD115-24	1.01601e-11		SYTL3	3274	6094	573	0.032335		PKNOX2	4.1661e-06
	ITPRIPL1	1.98001e-07		SACS-AS1	0.000348544		LILRA5	1.0295e-11		C8orf34-AS1	1985	582	9899	0.0323428		LRRC7	4.19923e-06
	OR2M7	1.98379e-07		FBXO7	0.00034877		PRAM1	1.03909e-11		ADGRE2	4064	3701	761	0.0323642		CRHR1	4.20166e-06
	CADM2	1.99212e-07		PATE4	0.000349511		CSH2	1.04061e-11		GALNT8	1051	10961	994	0.0323744		LILRP2	4.20403e-06
	HIST1H2BH	2.00208e-07		NLN	0.000351804		UNKL	1.05488e-11		MSLN	592	8745	2214	0.0323979		ZFPM2	4.20419e-06
	INHBA	2.02801e-07		RRAS2	0.000352665		CLIP2	1.05576e-11		SYT9	565	4536	4485	0.0324667		GRIN2B	4.2083e-06
	HBG2	2.02939e-07		EPB41L1	0.000354837		KALRN	1.05867e-11		ABCA7	5658	829	2453	0.0324909		TRIM29	4.29713e-06
	A1BG	2.07233e-07		KLHL29	0.000356006		HIST1H2BJ	1.06012e-11		THSD4	5005	1479	1561	0.0325956		MUC6	4.3385e-06
	LAMA1	2.0862e-07		UCN	0.000356903		ARHGAP9	1.06626e-11		LOC440040	1665	1037	6694	0.0326014		MIR548F4	4.37758e-06
	KCNH8	2.097e-07		CENPC	0.000357452		OR3A1	1.06734e-11		SMO	17823	4956	131	0.0326299		SNCA-AS1	4.39547e-06
	LOC642366	2.14522e-07		ART4	0.000361172		MS4A2	1.07078e-11		CCDC27	1079	11633	926	0.0327395		PRODH2	4.39826e-06
	ATP2B4	2.14535e-07		TBC1D30	0.000363123		DPEP1	1.08486e-11		SNORD115-4	1414	15872	518	0.0327444		CLCNKA	4.40013e-06
	ZNF735	2.14891e-07		MCM3AP	0.000363538		LIMD2	1.09971e-11		HIC1	6808	797	2143	0.0327495		MIR323B	4.40637e-06
	STYK1	2.1643e-07		SBF2	0.000364738		SLCO4A1-AS1	1.10075e-11		TG	6905	1278	1318	0.0327557		INSM2	4.45038e-06
	EPCAM	2.16472e-07		ADAM12	0.00036559		ENO1	1.10118e-11		FAM43B	2602	5324	840	0.0327679		USP17L4	4.47952e-06
	MIR548AX	2.17825e-07		PCDHA1	0.000365981		SIGLEC5	1.10457e-11		LINC00659	8997	9672	134	0.0328186		ZNF287	4.51744e-06
	LOC645949	2.18844e-07		FCRL2	0.00036742		NPHS1	1.11159e-11		KRTAP10-10	694	17851	943	0.0328648		MUC5B	4.5258e-06
	PLXNA4	2.20042e-07		SYNPO2	0.000368119		TMC8	1.1239e-11		SNORD55	2051	2345	2436	0.032936		UPK1A-AS1	4.52694e-06
	PCDHA8	2.21506e-07		CNTN1	0.000369633		SLC12A5	1.12606e-11		OR6T1	669	7485	2343	0.0329704		UBTFL1	4.53336e-06
	UAP1L1	2.21649e-07		SERF2	0.000369908		MIR296	1.12802e-11		RGS14	6436	493	3700	0.0329861		AP3B2	4.54419e-06
	SPAG11B	2.23179e-07		LINC01268	0.00037004		UTF1	1.12848e-11		GREM1	4513	1474	1781	0.0332127		RNU6-52P	4.54421e-06
	BAGE3	2.24068e-07		CTSC	0.00037005		SLC37A2	1.13022e-11		PWRN1	2628	885	5095	0.0332176		CSH2	4.54444e-06
	SNORD115-27	2.24917e-07		WHAMMP3	0.000373029		PCDHB4	1.13392e-11		TLR6	3934	475	6358	0.0332828		LCE4A	4.62948e-06
	LINC00871	2.25172e-07		KIAA1549L	0.000373337		GAS5-AS1	1.13507e-11		AK3	6246	172	11114	0.0334068		MIR3612	4.64416e-06
	LINC00840	2.25965e-07		PRLHR	0.000375982		MITF	1.14569e-11		SELPLG	12148	267	3682	0.0334125		FAM71C	4.66628e-06
	URI1	2.26062e-07		PARP14	0.000377309		KCNN3	1.16639e-11		KCNA5	1619	5744	1285	0.0334277		CWH43	4.67215e-06
	ZNF890P	2.26565e-07		C4orf29	0.000378862		TCL1B	1.21875e-11		FLJ25758	1398	4792	1784	0.0334309		HOXD10	4.68903e-06
	NCAM2	2.27266e-07		SNORA15	0.000380611		FAM83G	1.22035e-11		FSIP2	4852	1412	1745	0.0334385		C9orf92	4.69051e-06
	NRXN3	2.27279e-07		ZAN	0.000380886		ALX3	1.22563e-11		CPT1C	619	4035	4799	0.0335041		TBCD	4.74033e-06
	DPEP1	2.27616e-07		LOC100130849	0.00038427		STPG1	1.24432e-11		ZNF728	1837	1495	4366	0.0335127		RAB11FIP4	4.75871e-06
	REREP3	2.27821e-07		SPG11	0.000384447		ECEL1P2	1.24721e-11		RNA5SP411	1399	17863	480	0.0335231		CHRNA4	4.77063e-06
	HCG9	2.28922e-07		DEFA9P	0.000385364		OR1C1	1.25217e-11		ACACA	4669	576	4462	0.0335325		IL12RB1	4.77169e-06
	SNHG6	2.30652e-07		RORB	0.000385376		KRTAP5-3	1.26548e-11		SOSTDC1	2679	657	6830	0.0335778		HBBP1	4.78486e-06
	CD1E	2.31628e-07		KIAA0319	0.000385386		MIR622	1.27442e-11		ZNF844	18303	9831	67	0.0336495		TRAF2	4.79284e-06
	KIAA1456	2.33253e-07		FRZB	0.000385459		CNIH3	1.27879e-11		GGTLC1	3197	442	8537	0.0336655		MEGF8	4.81022e-06
	MYT1L-AS1	2.33841e-07		MIR920	0.000386116		TMEM132C	1.30423e-11		RASGRP2	2651	13757	331	0.0336825		SPATA8-AS1	4.8599e-06
	APBB1IP	2.34458e-07		MIR34B	0.000386891		FAM153B	1.30481e-11		OR1A2	2230	8170	664	0.0337368		NDRG4	4.90686e-06
	KRTAP20-3	2.40243e-07		PTPRG-AS1	0.000388707		SLC6A18	1.31371e-11		CLDN10	9819	603	2047	0.0337838		OR10A2	4.91002e-06
	OR51G2	2.41508e-07		BRINP1	0.000389225		MIR1204	1.32507e-11		LOC339807	5929	6795	301	0.0337975		MIR605	4.9175e-06
	DIEXF	2.4338e-07		OR2G2	0.000392353		MAP6	1.37896e-11		C1orf87	3403	486	7334	0.0338035		AATK-AS1	4.93404e-06
	NTM	2.44309e-07		RASL11B	0.000393857		SLC16A3	1.38024e-11		SNORD115-27	1531	7417	1070	0.0338471		TRPC6	4.97494e-06
	PILRB	2.44512e-07		ADHFE1	0.00039394		GAL3ST2	1.38787e-11		ANGPTL6	6058	348	5764	0.0338498		LUZP2	4.97724e-06
	MYH6	2.44655e-07		DNAJC13	0.00039531		GPR62	1.39628e-11		MIR675	898	13320	1016	0.0338522		HMGCLL1	4.9859e-06
	GJD4	2.46873e-07		KIDINS220	0.000396693		MSI2	1.40665e-11		MRC2	286	7974	5350	0.0339529		LOC100506585	4.99797e-06
	DAAM2	2.47692e-07		PVR	0.000399206		OR7G3	1.40744e-11		MIR518A2	1376	15662	567	0.0339912		RIMBP2	5.01525e-06
	C1S	2.49149e-07		GALNTL6	0.000399223		ANKRD30BP2	1.42973e-11		PCDHGB3	6233	1098	1790	0.034056		P2RX2	5.02032e-06
	STPG1	2.49276e-07		LYPD8	0.000400131		KIAA1211	1.43289e-11		BAIAP2L2	2600	2428	1942	0.0340747		OR5B12	5.02195e-06
	PLCB1	2.56009e-07		NAALADL2	0.000400502		ZNF568	1.4395e-11		SLC5A7	1861	5132	1284	0.0340821		RAD1	5.03132e-06
	LOC650226	2.61976e-07		SENP6	0.000401857		SLC2A5	1.44262e-11		OR5M8	846	10028	1447	0.0341089		LINC00547	5.06551e-06
	LINC00261	2.62561e-07		FOXB2	0.000402378		LINC00960	1.44859e-11		RUSC1	2643	975	4767	0.0341262		PRMT8	5.07196e-06
	KIR2DL3	2.65659e-07		GRP	0.000403562		ZNF705G	1.45469e-11		FOXO3	3681	1464	2280	0.0341318		LOC100507651	5.11573e-06
	TRPC7	2.65678e-07		SNORA33	0.000405909		PIWIL1	1.47465e-11		PRSS3	5566	1217	1814	0.0341335		CD300LB	5.12091e-06
	B4GALT4	2.66821e-07		MIR1193	0.000406436		THSD4	1.48145e-11		TRIM71	1251	1002	9804	0.0341369		TAS2R60	5.18175e-06
	KATNAL2	2.67282e-07		MTNR1B	0.000410756		PTPRO	1.49077e-11		MAG	195	16549	3815	0.0341824		SNORD4B	5.18723e-06
	CTDSPL2	2.67819e-07		MSC	0.000410944		FABP4	1.49448e-11		ADGRL2	4751	552	4700	0.0342131		EPHA8	5.19928e-06
	SPRR2G	2.69044e-07		CD38	0.000411951		RBFOX1	1.51231e-11		RNF212	792	4778	3259	0.0342269		OR2M7	5.2144e-06
	OR10A2	2.70372e-07		OR51F2	0.000412268		MIR329-2	1.51242e-11		SLIT1-AS1	1882	16008	411	0.0343299		OR2L2	5.22573e-06
	DLEC1	2.70896e-07		CYP2B6	0.000415688		MIR520B	1.52091e-11		GTF2A1L	472	18573	1416	0.0343944		UBQLN3	5.25005e-06
	IRAK2	2.72801e-07		PGAP1	0.000416455		FCRL4	1.53214e-11		LINC00472	14921	142	5860	0.0344001		LOC100130451	5.25306e-06
	MIR1193	2.73012e-07		DICER1	0.000417346		SATB2	1.53643e-11		RCVRN	1938	16094	399	0.0344599		OR4D6	5.29626e-06
	FPGS	2.74133e-07		ANK1	0.000417862		MMEL1	1.54775e-11		CSRP1	2215	641	8768	0.0344683		SEPHS2	5.30151e-06
	OR52E8	2.77302e-07		ITPK1	0.000418522		PLAC8	1.56736e-11		GCSAML-AS1	1201	8726	1189	0.0344926		ZSCAN31	5.31702e-06
	OR8B4	2.77774e-07		GRIP1	0.000418685		CHIT1	1.57657e-11		MIR770	3873	11489	281	0.0345816		SNORD47	5.32477e-06
	TUSC1	2.7845e-07		VPS13C	0.00042001		CD8A	1.58093e-11		TBX15	403	12257	2534	0.034609		TBC1D29	5.32654e-06
	CDC7	2.84466e-07		AGBL2	0.000420644		PTTG3P	1.581e-11		SNORD115-28	1151	13112	832	0.0346909		AKR1B1	5.46679e-06
	UPK1A	2.85366e-07		MTRNR2L6	0.000421512		LOC729683	1.58446e-11		MIR4526	4679	822	3271	0.034741		MYO15B	5.52326e-06
	LINC00152	2.87469e-07		RAPGEF2	0.000422484		SYT6	1.59559e-11		LFNG	638	6825	2890	0.034748		PSG4	5.53604e-06
	PDX1	2.90854e-07		TFCP2	0.000422768		SNORD35A	1.61948e-11		LRRTM1	352	10758	3340	0.0348799		SLC25A2	5.54707e-06
	RAP1GAP2	2.93025e-07		MIR103B1	0.000424207		LOC339529	1.63044e-11		C14orf177	1041	2957	4116	0.0349254		UNC5D	5.61453e-06
	ESRRB	2.93863e-07		MIR103A1	0.000424207		TAS1R2	1.63689e-11		OR7E156P	841	20498	735	0.0349264		RSU1P2	5.62503e-06
	LOC338963	2.97025e-07		CSN3	0.000424801		OR2V1	1.64691e-11		C9orf170	4739	2166	1238	0.035003		OR5AR1	5.67629e-06
	LOC392196	2.99053e-07		NCOA3	0.000425028		GDNF-AS1	1.65725e-11		STK33	920	1795	7696	0.0350061		MOK	5.67966e-06
	ZSCAN5B	2.99572e-07		CCL3	0.000425714		HIST1H2AG	1.68411e-11		ARHGAP24	3301	510	7558	0.0350366		DEFB121	5.68198e-06
	CCL23	3.00286e-07		FXYD4	0.000425954		SHANK1	1.69334e-11		CLVS2	936	1145	11886	0.0350664		IQUB	5.69308e-06
	CNTN5	3.007e-07		MRPL3	0.000427174		TMEM220-AS1	1.70679e-11		LGR6	2206	4528	1277	0.0351018		ADGRE4P	5.74017e-06
	RXFP4	3.01855e-07		BIN1	0.000429364		MRPL23-AS1	1.71014e-11		TRIM67	1895	16919	398	0.0351117		EBF3	5.74828e-06
	HIST1H2AH	3.02728e-07		DNAJB4	0.000430547		LINC00905	1.72159e-11		SCRN1	600	3319	6441	0.0352477		MTNR1A	5.75949e-06
	MIPOL1	3.04418e-07		SP140L	0.000430613		KLF11	1.75005e-11		LINC01194	201	3091	20648	0.0352514		LOC100996291	5.77253e-06
	OR7G2	3.0469e-07		PGAM1P5	0.000430689		OR52J3	1.81522e-11		SLC39A12	1095	6585	1783	0.035309		CACNA1C-AS4	5.77971e-06
	LPL	3.04947e-07		ATP12A	0.000430894		DYRK4	1.83788e-11		RCAN1	5256	535	4574	0.0353202		MIR218-1	5.78186e-06
	PDE1C	3.07208e-07		OBSCN	0.000431038		SPN	1.84544e-11		LOC146513	9325	650	2122	0.0353203		LINC00661	5.79506e-06
	TUBA1C	3.07554e-07		DMC1	0.000431344		TBC1D22A	1.84632e-11		ARHGEF10	3004	3061	1402	0.0353814		OR2A25	5.79811e-06
	RGR	3.09426e-07		HSPB8	0.00043349		RNASE2	1.85679e-11		LOC100506384	980	7110	1851	0.035393		C9orf62	5.81052e-06
	ZKSCAN5	3.10108e-07		SNORD113-2	0.000434337		TAC4	1.87078e-11		SNORD38A	2414	8825	606	0.0354188		CDC7	5.82831e-06
	OR2L8	3.10821e-07		OTOA	0.00043442		CDH8	1.87086e-11		MBP	8130	2372	670	0.0354404		SNORA64	5.85826e-06
	PLEC	3.11108e-07		ADARB2	0.000434502		PCDHA3	1.87925e-11		SNORD115-11	1202	13365	807	0.03553		IFNL4	5.86923e-06
	SMIM22	3.11906e-07		BCRP3	0.00043466		LOC650226	1.88527e-11		TSPEAR-AS2	556	12021	1941	0.035548		CLVS2	5.87659e-06
	DLX5	3.15796e-07		UBR3	0.000435236		MCF2L	1.89853e-11		DEFB135	2548	3041	1678	0.0356072		RRN3P2	5.93711e-06
	SMAD3	3.18557e-07		LOC100652999	0.000435283		OR4K14	1.9011e-11		ZNF729	887	8184	1793	0.0356355		FAM66A	6.0525e-06
	LCE2C	3.18872e-07		MIR4492	0.000437428		SPOCK1	1.90164e-11		SIX3	75	14668	11843	0.0356615		SNORD4A	6.07369e-06
	CAPN12	3.22008e-07		SNORA72	0.000438519		PTPRS	1.9236e-11		TPD52	3743	6587	529	0.0356903		TYR	6.12963e-06
	CD5L	3.2225e-07		IL6R	0.000438955		SNORD115-9	1.9264e-11		STPG1	1555	5471	1538	0.0357758		SEZ6	6.14672e-06
	PRMT6	3.23463e-07		KLHL3	0.000440522		EZR	1.93035e-11		TDRD9	1867	1308	5373	0.0358506		MACROD2	6.19572e-06
	RPP25	3.23829e-07		CD8A	0.000441946		SCN5A	1.93119e-11		GNG4	6065	594	3645	0.035872		ZBTB32	6.19591e-06
	ALOX12B	3.24315e-07		SIPA1L1	0.000442		ZSCAN1	1.93802e-11		CDC14C	781	7636	2205	0.0359097		FAM180A	6.20113e-06
	LINC00982	3.25035e-07		HIST1H3C	0.000443389		LOC100133461	1.9497e-11		MYO16	2456	9027	594	0.0359487		OR8B2	6.2342e-06
	MIR5587	3.30281e-07		NEK9	0.000446287		KIAA1644	1.96151e-11		SHISA6	2990	521	8454	0.0359495		TMEM176B	6.30379e-06
	KCNA4	3.32469e-07		KCNJ6	0.000446337		OR10H2	1.96255e-11		C8orf48	807	3231	5054	0.0359665		MIR1185-1	6.38249e-06
	GPC5	3.34287e-07		ZNF717	0.000446463		IFNL2	1.98704e-11		KIR3DX1	445	3749	7909	0.0360006		CDO1	6.41648e-06
	HBBP1	3.34908e-07		KCNJ10	0.000446493		SHANK3	1.99862e-11		ARHGAP15	4559	1418	2043	0.0360265		SNAR-F	6.43399e-06
	KIRREL3	3.3721e-07		PTPN13	0.000448498		TMEM246	2.0534e-11		PPM1L	11969	626	1763	0.0360308		OR2AK2	6.45214e-06
	RFPL2	3.38082e-07		MIR323A	0.00045048		MB21D1	2.0656e-11		DZIP1	1830	4128	1754	0.0361137		PSMG3	6.59913e-06
	MIR4273	3.38103e-07		PBX2	0.000450707		EPB41L3	2.07625e-11		DST	3513	898	4210	0.0361768		KCNQ5	6.6241e-06
	CLEC17A	3.39794e-07		SLC4A4	0.000452023		LCE1F	2.0805e-11		PCDHGB2	1223	3782	2873	0.0361922		CNGB3	6.70707e-06
	IGDCC3	3.42968e-07		GRM5	0.000452272		MOB3A	2.08984e-11		SOGA3	1321	2047	4915	0.0361959		LINC00473	6.76605e-06
	MIR4327	3.46088e-07		AP2A1	0.000452367		KRTAP12-4	2.12091e-11		NR4A1	4225	2390	1319	0.0362535		SNORD115-30	6.79097e-06
	TCL1A	3.46174e-07		ADAMTSL4	0.000452954		OR5M1	2.12776e-11		RGS10	10781	290	4265	0.0362851		PPM1L	6.7965e-06
	HIST1H2BK	3.46251e-07		SLMAP	0.000454393		RNF32	2.15177e-11		PABPN1L	1010	17984	738	0.0364281		ZNF71	6.81206e-06
	NMRK2	3.47196e-07		PDE10A	0.000455565		C15orf27	2.15794e-11		TRAPPC3L	3921	755	4535	0.0364692		MIR129-1	6.81479e-06
	ADAMTS17	3.47247e-07		SERPINB7	0.000458943		CHRNA9	2.16112e-11		ITGAL	4174	983	3273	0.0364774		OR10Z1	6.84032e-06
	KCNA5	3.4742e-07		LIMD2	0.000459708		F2RL2	2.16122e-11		MET	2875	2402	1946	0.0364963		LINC00944	6.8499e-06
	ADCY2	3.49323e-07		LINC00538	0.000460044		LOC644554	2.162e-11		MC2R	821	11175	1469	0.0365753		OR4D2	6.85034e-06
	DMRT1	3.51882e-07		C9orf84	0.000460298		HAPLN2	2.16323e-11		TUB	2045	7884	836	0.0365775		CST2	6.90627e-06
	LAIR1	3.53793e-07		SLC27A1	0.000461198		NMUR2	2.18554e-11		VENTX	1866	1337	5409	0.0366098		SOX14	6.91142e-06
	GRM1	3.58253e-07		CCDC102B	0.000462619		ZNF880	2.19062e-11		LAMA1	1517	2302	3869	0.0366431		METTL7A	6.92272e-06
	MAB21L2	3.59534e-07		FOXN3-AS2	0.00046298		LINC01591	2.19079e-11		OR2L8	1593	5708	1487	0.0366633		STXBP6	6.93217e-06
	SNORD115-32	3.63226e-07		PPIC	0.000463126		MIR3182	2.20201e-11		ADAMTS19	2335	2655	2182	0.0366756		MIR539	6.96051e-06
	LILRB1	3.78917e-07		ITGA1	0.0004654		DAB1	2.20508e-11		LBX1	3884	697	4999	0.0366875		KCNV1	6.9619e-06
	SIGLEC17P	3.81604e-07		IPO8	0.000465466		SCN8A	2.22565e-11		DGKB	4090	1091	3033	0.0366891		SLIT2-IT1	7.02237e-06
	SATB1	3.82948e-07		PRR23C	0.000467372		ZNF709	2.23209e-11		MRGPRG	614	4804	4594	0.0367233		MTNR1B	7.116e-06
	KRTCAP3	3.84184e-07		DNAJC28	0.00046821		SNORD116-5	2.30551e-11		LINC01102	1751	7207	1074	0.0367285		CSMD1	7.14778e-06
	ST8SIA6	3.85843e-07		ARHGDIG	0.000471289		ZNF217	2.31803e-11		GNA15	15240	355	2506	0.0367379		LOC285889	7.2149e-06
	RIC3	3.87462e-07		PDIA2	0.000471289		FAM167A	2.34965e-11		ZKSCAN4	3009	1191	3787	0.0367654		SPRR2G	7.28475e-06
	KCNQ5-AS1	3.89635e-07		CCKBR	0.000474774		CSMD3	2.36336e-11		HMGN1	4239	1836	1744	0.0367687		OR5I1	7.31293e-06
	LINC00700	3.90651e-07		CEP170B	0.000475001		TSSK6	2.42937e-11		CDYL	3391	784	5107	0.0367768		LEP	7.34737e-06
	LMO3	4.05513e-07		CCL20	0.00047502		MIR139	2.43121e-11		MIR605	1789	1905	3989	0.0368121		LINC01016	7.38345e-06
	IL20RA	4.0907e-07		TTC39C	0.000476561		GALNTL6	2.49799e-11		LTBP3	3305	1778	2314	0.0368183		OR4D9	7.43422e-06
	PRDX1	4.13147e-07		SPATA13	0.000478582		PATE1	2.50393e-11		CNTNAP5	1334	3754	2716	0.0368254		CCL3	7.43905e-06
	ISL1	4.14063e-07		LOC729683	0.000478793		MIR200C	2.52739e-11		JPH3	3040	14168	316	0.0368437		DDX11L5	7.46296e-06
	ADD1	4.18851e-07		SUCLG2	0.000478799		NIPAL3	2.53424e-11		LILRA5	1096	8230	1510	0.0368639		FOXE3	7.47646e-06
	PPP2R2C	4.21073e-07		BMP7	0.000480774		MAS1L	2.53802e-11		PTP4A2	1678	1080	7516	0.0368648		OR51B2	7.52913e-06
	MIR487A	4.22193e-07		STK32B	0.000484254		SLAMF1	2.54839e-11		SNORD4A	5849	4282	547	0.0370242		TMEFF2	7.59534e-06
	OXT	4.22675e-07		MRPS21	0.000484703		RXFP3	2.55522e-11		ZFHX4-AS1	2491	902	6102	0.0370456		SLC35F4	7.60051e-06
	POM121L10P	4.2311e-07		LILRB2	0.000486846		PSMB11	2.55855e-11		APBA2	1292	1274	8330	0.0370472		OR2L3	7.64235e-06
	CA3	4.31243e-07		LINC00577	0.000488216		MIR4647	2.57585e-11		C9orf92	876	2266	6919	0.0370937		MRGPRG-AS1	7.75169e-06
	OR52N1	4.31639e-07		SIT1	0.000490023		S100A7L2	2.58558e-11		CYB561A3	4484	385	7960	0.0371084		CCL4	7.76165e-06
	LCE4A	4.35784e-07		CCDC36	0.00049119		LCE3D	2.59453e-11		RPS7P5	274	19726	2544	0.0371255		SNORD33	7.77507e-06
	ANHX	4.39209e-07		FAM66B	0.000491511		GAPT	2.63109e-11		PNPT1	8478	430	3772	0.0371272		DNAH10	7.7906e-06
	ZNF536	4.39285e-07		CD27	0.000491903		OR2A14	2.65168e-11		MIR4318	1282	1995	5378	0.0371347		PWAR4	7.90752e-06
	LIF	4.41107e-07		ABI3BP	0.000492338		SLC2A14	2.6617e-11		IL2RA	9173	1257	1193	0.037137		STAG3L2	7.96864e-06
	C15orf26	4.42813e-07		TANGO6	0.000492777		MIR516B1	2.70146e-11		DLK1	2868	4749	1010	0.037138		LINC00681	8.16423e-06
	TMEM173	4.43816e-07		FAM66C	0.000493256		RUNX1T1	2.70921e-11		C3orf20	7361	1121	1673	0.037236		LOC338963	8.23718e-06
	OR2AG1	4.46405e-07		MCTP2	0.000494711		NMI	2.74541e-11		SOX5	2513	3099	1773	0.0372414		C16orf96	8.24444e-06
	OR2L2	4.48603e-07		DOCK2	0.000494876		SNORA45B	2.75956e-11		ZSWIM2	5554	458	5440	0.037302		XKR6	8.27643e-06
	SIGLEC9	4.4958e-07		MIR107	0.000496772		MMP9	2.76678e-11		ADGRE3	4510	1306	2354	0.0373568		C18orf42	8.29223e-06
	MIR329-2	4.49768e-07		GSTO2	0.000497662		CCDC105	2.76704e-11		CCDC166	2483	3779	1478	0.0373633		MIR377	8.32533e-06
	FGF14-IT1	4.50758e-07		POSTN	0.000500348		LOC390705	2.77209e-11		CSGALNACT1	1681	1226	6773	0.0375439		DEFB136	8.40303e-06
	DNAH9	4.51064e-07		FGF4	0.000500473		UVSSA	2.79059e-11		MIR30B	2585	498	10852	0.0375671		OR8B8	8.42659e-06
	MIR124-2HG	4.63309e-07		ZNF26	0.000502166		TMPRSS9	2.83345e-11		CST2	3862	1508	2399	0.03757		COL11A1	8.43219e-06
	SNORD115-26	4.65411e-07		NTSR1	0.00050422		ADRA1B	2.85255e-11		LINC01020	1049	6196	2173	0.0378742		LOC339568	8.44013e-06
	RSU1P2	4.67454e-07		LCAT	0.000504499		MIR381	2.87992e-11		LINC00051	442	21258	1505	0.0379089		HMOX2	8.53634e-06
	ADAMTSL2	4.67896e-07		RNF135	0.000507226		KAZN	2.89261e-11		HSPB6	1054	13456	998	0.0379353		SNORD80	8.55381e-06
	HKR1	4.69594e-07		FBLN7	0.000507227		FAM13C	2.90085e-11		LOC284661	1778	8979	887	0.037948		CERS3	8.61794e-06
	EMX2	4.74624e-07		BTLA	0.000507409		GABRG3	2.9052e-11		MIR517C	1851	8908	862	0.0380529		KCTD1	8.66112e-06
	LCE2D	4.75469e-07		MIR548C	0.000509117		MRPS31P5	2.95853e-11		MIR521-1	1711	11754	708	0.0381035		HIST1H2AJ	8.73013e-06
	CACNA1C-AS4	4.75707e-07		HOXD3	0.000509249		OSM	2.96282e-11		LINC00837	7996	6935	257	0.0381286		MIR935	8.74684e-06
	LOC440040	4.75902e-07		MIR596	0.00050963		NRXN2	3.00069e-11		MIR526A2	610	11811	1979	0.0381423		TUBA3E	8.76432e-06
	BSCL2	4.78784e-07		VGLL4	0.000514928		HLA-DPB1	3.02812e-11		OR4D9	4020	2933	1212	0.0382063		ANP32C	8.76536e-06
	ZFHX4	4.81083e-07		RPS6KA1	0.000516926		MYEOV	3.06643e-11		MAP3K13	2779	433	11899	0.0382617		ACTL6B	8.79519e-06
	TARM1	4.83685e-07		TNNT2	0.00051812		RUNX3	3.07464e-11		TBC1D24	1961	10603	691	0.03836		PRLH	8.81825e-06
	PIK3CD-AS1	4.83882e-07		MIR34C	0.000520073		GCNT2	3.16981e-11		SNORD115-47	2468	1170	4979	0.038379		SNORD32A	8.83519e-06
	OR52N4	4.84341e-07		GFRA2	0.00052017		NXPE1	3.17228e-11		ZFPM2	597	12025	2007	0.0384404		LINC00961	8.87752e-06
	INPP4B	4.85472e-07		OR3A3	0.000521146		CDKN2A-AS1	3.1933e-11		ZNF438	7164	514	3916	0.0384637		TMEM249	8.92819e-06
	ZNF14	4.88874e-07		MIR515-1	0.000521747		GAL	3.21242e-11		LCE2A	1357	8303	1281	0.0384903		ADD1	9.02933e-06
	IRX5	4.91015e-07		FAM83A	0.000523179		C3orf20	3.23982e-11		NKAPL	3067	1215	3879	0.0385329		ZNF782	9.11085e-06
	BAGE	4.93081e-07		PCYOX1	0.000524879		SLC7A14	3.29062e-11		SLC26A1	1129	8907	1438	0.0385444		LINC00602	9.1231e-06
	RGS11	4.97419e-07		SLC19A3	0.000525833		ZNF560	3.32581e-11		MIR4675	1391	4103	2535	0.0385591		SCN4A	9.165e-06
	SPRR2B	4.99509e-07		TMX3	0.000526063		SPRR1A	3.33433e-11		SEMA5B	1067	10435	1301	0.0385939		B3GALT5	9.21587e-06
	CCL11	4.99811e-07		CCDC126	0.000527149		PDGFA	3.34341e-11		ANHX	1646	1343	6558	0.0386166		PDE4C	9.22527e-06
	PTP4A2	5.0053e-07		MIR3913-1	0.000530291		DEFB135	3.39512e-11		WBP1L	2205	597	11031	0.0386643		TNFSF14	9.25674e-06
	RASGRF1	5.0343e-07		ADAMTS12	0.000530846		KRTAP12-1	3.40422e-11		TFAP2B	603	5209	4632	0.0387201		C1orf68	9.25807e-06
	C1orf68	5.04809e-07		ACADM	0.000532871		SLC22A16	3.47145e-11		PAX5	4083	923	3875	0.0388271		LIF	9.27748e-06
	CSGALNACT1	5.07261e-07		ANAPC1P1	0.000533895		HDAC4	3.50215e-11		RABGAP1L	2010	1160	6268	0.0388491		TMTC1	9.28746e-06
	LOC644189	5.15759e-07		PLEKHA7	0.00053392		SKOR1	3.51305e-11		ABLIM1	2282	1335	4800	0.038866		CD1A	9.33794e-06
	REG3G	5.15793e-07		CENPU	0.000534081		NPBWR1	3.51735e-11		TIPIN	3538	1051	3935	0.0388838		MIR410	9.34115e-06
	PHOX2A	5.18852e-07		PKP4	0.000534092		CELF4	3.53521e-11		KCTD1	3282	6705	666	0.0389308		MIR595	9.34644e-06
	ASIC3	5.18866e-07		LOC389641	0.000534938		GPR55	3.57482e-11		MYT1L-AS1	1544	3334	2849	0.0389504		H19	9.38095e-06
	OR10Z1	5.23355e-07		MEP1B	0.000536237		CCRN4L	3.59647e-11		IL1R1	1846	1351	5884	0.0389674		DCDC5	9.40163e-06
	KIAA1549L	5.24444e-07		TFDP2	0.000538572		PTPRU	3.63941e-11		TNRC18	529	4543	6125	0.0390572		PALM	9.42549e-06
	KCNH5	5.27317e-07		OR2AP1	0.000538947		SPACA7	3.6498e-11		NTSR1	6088	1658	1460	0.0390911		HIST1H2BM	9.46118e-06
	CD1A	5.31714e-07		MIR523	0.000539497		SNORD115-25	3.70206e-11		RNASET2	2457	869	6905	0.0391029		LINC00675	9.46247e-06
	OR10K2	5.33134e-07		NINL	0.000539562		AKR1B15	3.71845e-11		PDE4C	994	6138	2417	0.0391097		LINC00052	9.56556e-06
	GNAI1	5.39946e-07		CDH17	0.000539956		OR51B2	3.71993e-11		MED24	1145	2817	4572	0.0391103		DBX2	9.5707e-06
	LINC00547	5.40319e-07		ADAMTSL2	0.000540072		OR5AS1	3.72423e-11		AA06	787	18518	1014	0.0391711		KCNJ16	9.71962e-06
	LOC283585	5.45432e-07		SIMC1	0.000540092		OR8D1	3.7602e-11		MYO1G	1909	3693	2101	0.0392385		PPP3R2	9.72707e-06
	KRTAP10-12	5.51668e-07		TCTEX1D1	0.000540824		KANK3	3.76091e-11		ZEB1	10032	4551	325	0.0392899		CCM2L	9.91763e-06
	GRM5	5.58112e-07		UGT3A1	0.000541857		CYP2W1	3.77461e-11		SCT	2713	2238	2454	0.0394115		OR51I1	1.0213e-05
	LRBA	5.58313e-07		MEMO1	0.000543809		CLPTM1L	3.84868e-11		KRTAP21-1	2332	1230	5196	0.0394195		KRTAP20-4	1.02587e-05
	BTBD3	5.58718e-07		RASSF5	0.000544659		UGT1A3	3.87323e-11		PAX8	789	5480	3458	0.0395126		ISM1-AS1	1.02594e-05
	OR6A2	5.60282e-07		AOX1	0.000545978		GLT1D1	3.87464e-11		IQSEC3	1923	7896	990	0.039671		PAX7	1.03125e-05
	PLGLA	5.61216e-07		SARM1	0.000548228		GRM5	3.95548e-11		LOC100499484	2660	615	9229	0.0397993		OR7A17	1.0356e-05
	RNF223	5.64283e-07		POLR3K	0.000549103		LINC00301	3.9701e-11		MIR496	1347	13236	847	0.0398059		PRAC1	1.04512e-05
	CELF5	5.66698e-07		MIR5194	0.000553239		GML	3.99772e-11		TRIML1	353	6947	6159	0.0398109		RIMS4	1.04762e-05
	APCS	5.72461e-07		GGT8P	0.000556144		LOC339568	4.0121e-11		CECR1	2687	2158	2609	0.0398594		DZIP1	1.05e-05
	PSMG3-AS1	5.7303e-07		HFE2	0.000556198		ATP4A	4.03971e-11		KCNJ2	273	13118	4225	0.0398637		PTCHD3P1	1.05483e-05
	FGF14-AS2	5.74086e-07		ARHGEF16	0.000557214		SV2A	4.04713e-11		ZAN	1469	1537	6702	0.0398666		KCNJ10	1.06111e-05
	PCSK1	5.77268e-07		LINC00052	0.000557407		SLC30A10	4.05337e-11		FCN2	657	15640	1474	0.0398939		SIGLEC17P	1.06571e-05
	OR5F1	5.77908e-07		ASF1B	0.000558367		LOC100507651	4.06654e-11		SEPP1	5069	569	5252	0.0398979		SNORD115-10	1.07267e-05
	LILRB4	5.83404e-07		CADM3	0.000558867		TBC1D1	4.16585e-11		SLC14A2	1228	1797	6865	0.0398998		GPR149	1.07743e-05
	KLKP1	5.90927e-07		SPHAR	0.000559141		RFX4	4.16878e-11		CXCR5	7125	722	2945	0.0399012		ITK	1.08626e-05
	SYNDIG1L	5.96504e-07		GAS2	0.000560707		LOC388942	4.18158e-11		OSBPL9	6488	585	3992	0.0399046		PRAMEF11	1.08975e-05
	LINC00943	5.98156e-07		COIL	0.000561149		CHAT	4.18203e-11		CA8	7272	549	3798	0.0399267		MYO18B	1.09128e-05
	MIR521-1	6.01267e-07		LPL	0.00056212		SNORD32A	4.18741e-11		MIR5704	5483	270	10264	0.0399894		OR51M1	1.09174e-05
	CCDC184	6.05327e-07		MRFAP1L1	0.000566178		MIR935	4.20084e-11		SLC6A12	912	9535	1748	0.0400002		LCE3E	1.10021e-05
	DMRT2	6.07853e-07		CRTAC1	0.00057234		GSC2	4.34081e-11		C11orf21	19468	269	2914	0.0401169		MIR526A1	1.10132e-05
	SIX6	6.21583e-07		ZNF710	0.000573357		UCN	4.38413e-11		OR3A4P	2217	6456	1067	0.0401396		COX7A1	1.10557e-05
	PAK7	6.22204e-07		PRPF4B	0.000573799		KRT78	4.39361e-11		TIMD4	7593	2048	983	0.0401673		SLC6A10P	1.11471e-05
	BIRC8	6.23104e-07		FEZF2	0.000577051		ELSPBP1	4.41494e-11		CRTAM	4214	774	4687	0.0401696		CCL23	1.12932e-05
	IFFO1	6.27093e-07		ATP13A1	0.00058622		MIR3675	4.42756e-11		CCM2L	1926	3629	2191	0.0402214		SNORD93	1.1435e-05
	COL11A1	6.28669e-07		BCL6	0.000587066		OR9A2	4.47235e-11		FMO9P	4656	712	4622	0.0402377		PPP2R2C	1.14424e-05
	SFRP2	6.39039e-07		CDR2L	0.0005875		OR2T4	4.57496e-11		SNORD4B	7012	5261	416	0.0402845		TNNT2	1.14829e-05
	MIR154	6.39082e-07		PPM1M	0.000587623		SRD5A2	4.59504e-11		MIR4255	2760	2356	2361	0.0402967		MAT2B	1.16044e-05
	FUT9	6.40214e-07		LAIR1	0.000589203		CYP4F3	4.59641e-11		LINC00221	5522	387	7210	0.0404043		SRRM4	1.16339e-05
	RFPL4AL1	6.54373e-07		ZNF254	0.000589362		LOC440300	4.60078e-11		PCDHA7	1121	2173	6351	0.0405263		MIR4255	1.16798e-05
	NCAN	6.60312e-07		RFC4	0.000589585		SNORA40	4.62858e-11		LOC728613	946	1988	8232	0.0405474		KCNT1	1.1705e-05
	HMX3	6.61914e-07		SGK1	0.000590643		DEFB119	4.70762e-11		HSPA2	2932	2850	1855	0.0405848		SGCZ	1.17464e-05
	FOXD3	6.63553e-07		ACTA2	0.000590858		RSPO2	4.71498e-11		KCNJ10	1072	1608	8997	0.0406005		LINC00426	1.18247e-05
	ATG4C	6.65785e-07		VOPP1	0.000593168		SNORD115-38	4.72244e-11		HBBP1	1608	4478	2155	0.040617		PSMG3-AS1	1.18698e-05
	PRSS57	6.67315e-07		MIR1197	0.00059346		KCNG1	4.74194e-11		SRR	1035	10689	1403	0.0406252		PDIA2	1.19084e-05
	OR1S1	6.70752e-07		GPR146	0.000593487		LINC00200	4.75993e-11		LILRB1	1626	840	11390	0.0406938		SPATS1	1.20502e-05
	SH3GL2	6.75453e-07		A1BG-AS1	0.000595784		FGF3	4.85775e-11		CLDN8	830	7633	2460	0.0407483		CCZ1B	1.20596e-05
	MIR4314	6.76357e-07		FAM129C	0.000596477		PAK7	4.93544e-11		GPR39	3663	7660	556	0.0407784		ADAMTS19	1.21691e-05
	TMEM196	6.78413e-07		NFATC3	0.00059713		LINC00466	4.95029e-11		MIR124-2HG	1657	4406	2138	0.0407947		TLX2	1.22845e-05
	NPAP1	6.81197e-07		SKOR1	0.000598065		PADI2	5.0436e-11		ARHGEF37	11587	126	10715	0.0408615		HEPN1	1.23081e-05
	DOK7	6.83578e-07		DHRS9	0.000600015		CNNM1	5.10166e-11		ABCA2	6947	1789	1262	0.0409406		NADK	1.23125e-05
	SNORD115-13	6.93216e-07		ZFP57	0.000600564		RBMS3	5.11413e-11		CACNG7	531	16900	1750	0.0409792		KIRREL3	1.23949e-05
	SNORD115-25	6.98492e-07		GPX3	0.000605188		KDM2A	5.14312e-11		AIM2	5954	734	3600	0.0410343		LINC00999	1.24388e-05
	LINC00487	7.11802e-07		ATP5L2	0.000607326		TRPC7	5.14334e-11		OR52E4	1240	3784	3365	0.041143		IRF7	1.2594e-05
	CLASP2	7.13549e-07		MLLT4	0.000609411		MYO7B	5.24122e-11		UGT3A1	2507	1695	3718	0.0411624		MYH3	1.26967e-05
	SULT2A1	7.14377e-07		FZR1	0.000610754		WNT3	5.24494e-11		LOC644189	1682	14581	645	0.0412003		C17orf62	1.28428e-05
	BTNL3	7.15504e-07		RFX6	0.000612961		LELP1	5.27127e-11		ZNF287	8156	11565	168	0.0412536		CDRT15P1	1.29768e-05
	TNFRSF10C	7.23027e-07		TTF2	0.000613143		SLC22A24	5.28446e-11		MECOM	5386	627	4704	0.0413289		REG3G	1.30286e-05
	POSTN	7.28816e-07		RGS7	0.000613693		ZFR2	5.30665e-11		KRTAP12-1	498	19018	1679	0.0413602		TCL1A	1.31139e-05
	ZNF541	7.30787e-07		TRIM28	0.000614743		LINGO1-AS1	5.32338e-11		FLJ37505	506	14508	2167	0.0413723		FAM110C	1.31286e-05
	BDNF	7.46201e-07		IL21R	0.000615054		MAEA	5.32891e-11		OR10V2P	1996	17880	446	0.0413897		PELI1	1.31548e-05
	BDKRB1	7.50898e-07		SYK	0.000615981		HMGN1	5.38139e-11		HOXB7	1754	1990	4562	0.041402		LINC-ROR	1.32379e-05
	KRTAP13-3	7.57423e-07		SP100	0.000616353		FSIP2	5.3991e-11		RASA3	237	7678	8779	0.0415012		RHOF	1.32551e-05
	B4GALNT4	7.58576e-07		SNORD114-15	0.000620366		NKG7	5.41212e-11		FIGLA	2720	909	6462	0.0415054		NEUROG1	1.32998e-05
	PP12613	7.60978e-07		NUCB2	0.000621392		HOXD3	5.42719e-11		NRG1	5204	2439	1259	0.0415107		RASSF2	1.33968e-05
	BARHL1	7.70057e-07		MSTO1	0.000622953		SLC6A12	5.44869e-11		CNIH3	888	11730	1543	0.0416881		ZNF876P	1.34261e-05
	CHCHD5	7.73582e-07		HIST1H2BB	0.000623815		MIR2682	5.46141e-11		AASDHPPT	5307	365	8299	0.0416945		HPVC1	1.34958e-05
	SNORD38B	7.7798e-07		C17orf85	0.000624224		CACNG7	5.5273e-11		PRSS1	623	12272	2104	0.0417145		SNORD42A	1.35796e-05
	LINC01102	7.88495e-07		GNE	0.000625094		LINC00379	5.63168e-11		VAV3-AS1	8961	112	16030	0.0417187		TARP	1.38823e-05
	SRMS	7.93491e-07		LINC01216	0.000626948		TMEFF2	5.70661e-11		LRFN4	579	19925	1396	0.041751		ZNF439	1.38983e-05
	GPC6	7.98737e-07		DUOX1	0.000630866		AMPD3	5.72492e-11		CACNA1C-AS4	1664	5258	1841	0.0417557		S1PR4	1.39129e-05
	HOXB7	8.02373e-07		DUOXA1	0.000630866		DZIP1	5.7281e-11		KRTAP15-1	640	10795	2332	0.0417631		CASP8	1.40257e-05
	CMAHP	8.0573e-07		LOC257396	0.000631146		LINC00904	5.75622e-11		ITGA2B	2039	7490	1055	0.0417645		GPM6A	1.40991e-05
	ZIM3	8.12042e-07		HK3	0.000633829		ADRB3	5.75656e-11		LOC100130331	726	12030	1846	0.0417846		ABCA2	1.41845e-05
	CNDP1	8.20297e-07		GABBR2	0.000635197		DOCK1	5.76245e-11		IL17F	8975	3112	579	0.0418786		OR8I2	1.42761e-05
	SCNN1D	8.23437e-07		CDHR2	0.000637555		OR9Q2	5.78135e-11		LHX2	5112	599	5300	0.0419887		CDH6	1.42764e-05
	EBF1	8.42651e-07		MACROD2	0.000637819		LPO	5.80631e-11		DGKG	3394	412	11623	0.042034		SLC6A11	1.43431e-05
	OR51B4	8.46988e-07		TNS1	0.000643565		SEPT1	5.81894e-11		C10orf113	8644	7620	247	0.0420655		OR8B3	1.44173e-05
	C8orf22	8.50514e-07		ATP8A2	0.000644721		SNORD36C	5.82253e-11		USP30	964	12675	1334	0.0421239		LILRA4	1.44688e-05
	ZNF687	8.51851e-07		NEO1	0.000645822		HLA-DPA1	5.84304e-11		LYNX1	6336	856	3010	0.0421723		NDUFA13	1.45069e-05
	C17orf67	8.55873e-07		SIN3B	0.000654087		PPM1L	5.86173e-11		SLC8A1	1820	1776	5055	0.0421996		YJEFN3	1.45069e-05
	OR6C75	8.5989e-07		DPYS	0.000654463		GJA5	5.87529e-11		KCNH7	17754	882	1044	0.0422161		THOC5	1.45327e-05
	LOC100505715	8.61821e-07		LYST	0.0006562		CXCL6	5.87838e-11		LRRK2	5870	730	3818	0.04224		TMC8	1.45515e-05
	DOCK6	8.65085e-07		UIMC1	0.000656207		KCNH2	5.88933e-11		RNF44	8669	946	1996	0.0422561		TCEB3B	1.46362e-05
	SLC8A2	8.65909e-07		SEPT7P9	0.000659498		NTSR2	5.93177e-11		DCDC5	5012	1393	2349	0.0423155		WTH3DI	1.46391e-05
	ADAM33	8.73723e-07		TEKT4P2	0.000660574		CCDC69	5.93724e-11		NPTX2	2638	7403	842	0.0423984		SPATA8	1.47297e-05
	HMGCLL1	8.88629e-07		DHX9	0.000660815		MS4A6A	5.9554e-11		LOC650226	1557	6640	1595	0.0424867		C2orf40	1.48578e-05
	TRIM42	8.91093e-07		ZNF112	0.000661377		LINC00208	5.98188e-11		PCED1B-AS1	7393	645	3464	0.0425403		SYT8	1.48822e-05
	SCN5A	8.91968e-07		ZNF285	0.000661377		RNF5P1	5.98746e-11		ARID4A	2461	309	21734	0.0425585		OR51V1	1.49983e-05
	SORCS2	8.92866e-07		ALOX5AP	0.000661576		SF3B3	6.00374e-11		SNCA-AS1	4664	2748	1291	0.0425942		OR8H2	1.51184e-05
	CFHR2	8.95172e-07		SHC1	0.000661674		SOX5	6.13163e-11		KRTAP13-4	1432	7690	1503	0.0426034		SERPINE1	1.51305e-05
	CYBA	8.97101e-07		LOC154449	0.00066366		SYCE1	6.13411e-11		FUT9	1721	1454	6630	0.0426782		SPATA19	1.52574e-05
	STMN4	9.10647e-07		RMND5A	0.000664502		FOXP1	6.25349e-11		DAPP1	5801	831	3443	0.0426914		SOX8	1.53114e-05
	KRTAP19-7	9.10782e-07		SLC8A1	0.000667503		MIR208B	6.28439e-11		PRR23C	1503	1628	6788	0.0427142		ANKRD20A4	1.5346e-05
	NLRP2	9.12078e-07		VAX1	0.000668274		OR2W3	6.30904e-11		HIST1H3H	10778	96	16065	0.0427386		HN1L	1.56231e-05
	LOC284661	9.12864e-07		LTBP3	0.0006738		OR4D1	6.34367e-11		MTUS2	775	3944	5454	0.0428306		SNORD37	1.56548e-05
	KCNC2	9.14802e-07		PIK3C3	0.000674725		AKR7A2P1	6.38618e-11		BAGE3	1530	11053	986	0.0428375		DLK1	1.57325e-05
	PCDHA3	9.20702e-07		HOXB9	0.000674785		C22orf42	6.45113e-11		HCN1	330	13281	3806	0.0428495		KHDRBS3	1.58804e-05
	TMEM229A	9.23315e-07		PTPRO	0.000675404		GREM1	6.47195e-11		ZNF671	1237	11541	1170	0.0428922		RIC3	1.61244e-05
	LCE3D	9.31394e-07		SPATA2L	0.000677762		GPR26	6.50047e-11		RARRES2	3799	262	16798	0.0429235		MIR154	1.63639e-05
	SNORD115-7	9.35818e-07		COX14	0.000678945		SLC39A12	6.52088e-11		DUSP2	8708	845	2278	0.043004		POTEE	1.643e-05
	KAT8	9.42197e-07		SNORA37	0.00068025		FLJ25758	6.53419e-11		CDH18	10715	211	7422	0.0430381		ASRGL1	1.65882e-05
	CYP46A1	9.5504e-07		ST14	0.000681274		THEG5	6.55451e-11		SNORD34	3750	3053	1466	0.0430452		LOC100129345	1.65939e-05
	FHL2	9.57804e-07		TSPYL5	0.00068662		DIEXF	6.60927e-11		ASCL2	12856	17227	76	0.0431359		B3GNTL1	1.66206e-05
	KLHDC7B	9.589e-07		CCDC82	0.000686679		CCM2	6.61774e-11		WFDC3	5170	571	5710	0.0431824		CACNA1A	1.66495e-05
	LOC286114	9.60676e-07		CRISP2	0.000690692		PDX1	6.97305e-11		LINC00681	2141	2123	3710	0.0431954		PCDHA7	1.66501e-05
	MIR605	9.65087e-07		ABCA2	0.000692688		MIR516B2	7.01918e-11		HOXD-AS2	844	13960	1432	0.0432123		GRIK4	1.68354e-05
	NEIL3	9.68236e-07		HBS1L	0.000694662		PCDHGB3	7.04235e-11		FAM180A	3833	2245	1962	0.0432332		HRH1	1.69749e-05
	MCHR2-AS1	9.69919e-07		LOC100134868	0.000696097		HN1L	7.07324e-11		SNORD18C	2324	5896	1233	0.0432554		PTPRCAP	1.70229e-05
	HOXD9	9.71051e-07		TBC1D16	0.000698135		RP1L1	7.08193e-11		NEUROG3	2898	846	6892	0.0432596		CTNNA2	1.70307e-05
	CNGB3	9.91888e-07		SAP30	0.000698775		ZNF729	7.14292e-11		FGF14	4157	1923	2116	0.0432936		LCE1D	1.70435e-05
	OR51A7	1.01285e-06		MAS1L	0.000699766		RACGAP1P	7.22917e-11		ZMIZ1	578	6589	4443	0.0433045		LINC01139	1.71027e-05
	LOC645513	1.03045e-06		STK33	0.000699791		GLT6D1	7.26505e-11		MMP23B	778	4568	4766	0.0433366		TTN	1.71887e-05
	TP53BP1	1.04086e-06		CCR8	0.000701998		PRKXP1	7.30233e-11		SNORD115-26	1658	14541	703	0.0433568		MIR2682	1.71992e-05
	BCAT1	1.05934e-06		SLC14A2	0.000702631		LOC440173	7.324e-11		SNED1	2972	3081	1854	0.0434097		OR5M1	1.72429e-05
	SPRR4	1.06096e-06		SLC25A2	0.000703224		ABLIM2	7.33183e-11		RNU6-64P	5004	2387	1424	0.0434709		LOC100129620	1.73073e-05
	ZNF783	1.07282e-06		BCL9L	0.000707467		OR5T1	7.36551e-11		LOC100287010	2240	7889	963	0.0434869		PRDX1	1.7347e-05
	LOC155060	1.07282e-06		C1QTNF6	0.000708146		TSPAN32	7.38254e-11		PRLR	7547	6772	333	0.0434898		ACSM5	1.73808e-05
	OR52H1	1.0765e-06		PEBP1	0.00070915		C7orf13	7.39487e-11		SLC19A1	5927	1419	2031	0.0436076		ARHGEF10L	1.75692e-05
	ZNF518B	1.07938e-06		SCAI	0.000711207		NRXN1	7.45644e-11		JAM3	1085	10627	1482	0.0436196		FOXI1	1.75703e-05
	SPTA1	1.08914e-06		CPED1	0.000712579		ASZ1	7.52708e-11		KRTAP12-4	762	13903	1614	0.0436402		ACKR1	1.76222e-05
	C16orf92	1.09918e-06		CLNK	0.000715361		SLC52A3	7.57906e-11		SNORD114-10	5920	505	5749	0.0438065		ZNF177	1.76443e-05
	AKNA	1.10517e-06		MIR574	0.000715827		SPO11	7.58479e-11		PRR13	3463	1928	2580	0.0438791		C1QTNF8	1.7782e-05
	ADGRB1	1.12352e-06		FPGS	0.000716382		ASIC4	7.6089e-11		CXCL14	782	3645	6050	0.0439149		SNORD114-14	1.78095e-05
	NCKAP1L	1.13134e-06		MMP19	0.000716822		PTGER4	7.73501e-11		ADD2	5419	805	3955	0.04393		LOC728613	1.78881e-05
	TLX2	1.13514e-06		MIR548AR	0.000718543		TTLL6	7.80555e-11		SNORD114-14	2228	772	10032	0.0439343		ANO4	1.79704e-05
	LINC00698	1.13605e-06		MFSD1	0.000720031		SORBS1	7.81397e-11		ZC3H12D	7060	950	2575	0.0439631		QRFPR	1.82018e-05
	C20orf85	1.14089e-06		ZMYND11	0.000721364		ECRP	7.85863e-11		HMOX2	1894	3009	3034	0.0440014		OR10P1	1.82699e-05
	IFNL2	1.1563e-06		NLRP12	0.000721963		ZNF879	7.96242e-11		OR7E37P	8414	3952	520	0.0440018		VSTM2A	1.83144e-05
	HTR5A-AS1	1.16045e-06		GLIPR1L1	0.00072435		TRIM7	8.11063e-11		SSTR5-AS1	157	8518	12930	0.0440027		DEFB104B	1.84071e-05
	PWRN2	1.1626e-06		CARD10	0.000726094		MAGI2	8.1831e-11		SEZ6	2055	8000	1052	0.0440088		ERVV-1	1.84211e-05
	GRXCR1	1.1685e-06		LINC01158	0.000727339		PRSS3	8.23231e-11		TFR2	384	10687	4220	0.0440524		GATA3-AS1	1.85922e-05
	ZNF788	1.18092e-06		IRAK3	0.000733223		KRT9	8.2842e-11		GPR83	4773	1233	2946	0.0440889		TRIM51HP	1.86571e-05
	PROB1	1.19956e-06		FAM98A	0.000736133		OR1L6	8.28837e-11		CACNA1G	1093	7138	2229	0.0441878		RBMS3	1.87246e-05
	CELF2-AS2	1.20431e-06		PRKCDBP	0.0007364		CD4	8.48842e-11		DPEP1	1538	7459	1520	0.0442759		MTO1	1.89085e-05
	KIR3DL3	1.2213e-06		GSTM2P1	0.000737942		OR5A1	8.49385e-11		LCE1F	573	18918	1612	0.0443447		LZTS3	1.90429e-05
	C2orf40	1.23477e-06		LOC100288974	0.000739406		NTRK2	8.56784e-11		TBC1D3P2	9169	1494	1276	0.0443544		SMIM21	1.91951e-05
	SLC8A1	1.26555e-06		CLIP4	0.000740338		SNORA61	8.61686e-11		IFNL2	1811	6054	1607	0.0446152		ZNF154	1.92385e-05
	MIR124-1	1.26744e-06		MIR548X	0.000740836		EFEMP2	8.64234e-11		RASGRP4	1116	14605	1081	0.0446163		SNORD115-13	1.93085e-05
	ACR	1.28237e-06		PYY2	0.000743783		PLAT	8.66492e-11		SOWAHA	3595	1503	3263	0.0446377		FUT9	1.95111e-05
	HCAR1	1.28509e-06		FANCL	0.000744851		ADARB1	8.78565e-11		GML	643	16165	1701	0.0447299		KIF6	1.9576e-05
	CTHRC1	1.29552e-06		FCRLB	0.000745471		FMN2	8.85078e-11		ZNF577	2376	2326	3200	0.0447387		SCT	1.97581e-05
	VENTXP7	1.29747e-06		LINC00305	0.000750852		TMEM216	8.86642e-11		CPAMD8	7008	13082	193	0.0447553		TMEM204	1.98531e-05
	CCDC158	1.30272e-06		ACP1	0.000758732		TPTE2P1	8.97398e-11		TINCR	1958	21560	420	0.0448226		KCNN2	1.99269e-05
	BEST2	1.30714e-06		NANOGNB	0.000761058		OR4D11	9.01673e-11		AKT2	6145	686	4211	0.0448622		MIR302F	2.00857e-05
	FOXP2	1.31559e-06		CCDC88A	0.000761724		RBM24	9.08873e-11		MAGI2	923	10614	1813	0.044881		MIR2392	2.01301e-05
	SYT3	1.33191e-06		YPEL1	0.000762807		USP3-AS1	9.29544e-11		H19	1033	14127	1218	0.0449053		CLDN17	2.03492e-05
	DZIP1	1.34621e-06		FZD3	0.000762879		OXT	9.31769e-11		PRKACG	17872	3364	296	0.0449452		MYO7B	2.05302e-05
	SMG9	1.3509e-06		PHACTR3	0.00076311		TARP	9.33953e-11		YJEFN3	7826	1972	1154	0.0449705		LOC440040	2.06266e-05
	TYR	1.35449e-06		APOC3	0.000763376		KRT85	9.39029e-11		PDZRN3	2246	3270	2427	0.0449991		SSTR5	2.0627e-05
	MCC	1.35897e-06		GRID2	0.000769421		CD151	9.39801e-11		TJP1	13129	251	5411	0.045011		ACTBL2	2.07973e-05
	KCNK2	1.37753e-06		ZNF879	0.000769519		HOXB5	9.44607e-11		LINC00668	1118	3120	5112	0.0450113		SSTR5-AS1	2.08135e-05
	SNORD113-2	1.39009e-06		MFSD9	0.000772909		OR10G3	9.45426e-11		CCRN4L	11759	901	1686	0.0450698		CNTNAP3B	2.08964e-05
	TMEM155	1.39286e-06		HMGN1	0.000773349		MIR141	9.45793e-11		OR52E6	800	2909	7687	0.0451186		OR2C1	2.09508e-05
	ZNF728	1.40416e-06		ABCA13	0.000774572		RFPL4A	9.54394e-11		SSH3	4454	1436	2799	0.0451428		B3GALT5-AS1	2.09606e-05
	SPATA8-AS1	1.4234e-06		MIR7-3HG	0.000775364		SMAD9	9.54904e-11		MARCKS	18674	57	16820	0.0451452		SNORD115-22	2.11378e-05
	HERC5	1.42509e-06		GBP4	0.000775815		PGLYRP4	9.69005e-11		SPATA31E1	5244	13611	251	0.0451672		MIR4636	2.11495e-05
	ANKRD34C	1.43125e-06		TEX36-AS1	0.000777152		KCNG2	9.78549e-11		CLCNKA	1915	6355	1473	0.0451872		LHX1	2.12103e-05
	SNORD113-9	1.4434e-06		JAM2	0.00077845		CACNA1C-AS4	9.83213e-11		SLCO1A2	8655	667	3118	0.0453239		EDNRB	2.13985e-05
	LOR	1.44755e-06		PTPN14	0.000779254		OR7D4	9.87597e-11		ACER1	842	8430	2542	0.0454044		CYTH4	2.14297e-05
	SNORD81	1.44876e-06		WDR78	0.00078031		KLHL21	9.95118e-11		CD1C	1283	6863	2059	0.0455649		LHX5	2.1434e-05
	OR52B2	1.4543e-06		ENO1-AS1	0.000782677		SNORD116-22	1.00451e-10		DHX9	2881	1769	3563	0.0456182		MBP	2.15528e-05
	LPPR1	1.46546e-06		MIR3185	0.000782765		LOC100506688	1.00638e-10		COL20A1	2480	5038	1458	0.045725		OR52A5	2.15758e-05
	IL1R1	1.46795e-06		PALM2	0.000785208		LOC100130331	1.01127e-10		SNORD12B	1159	11149	1415	0.0458498		FOXD4L1	2.17908e-05
	ADCYAP1R1	1.48421e-06		PALM2-AKAP2	0.000785208		SNORD18B	1.01802e-10		CTNNA2	1000	5319	3438	0.0458545		LOC440910	2.18214e-05
	ASH2L	1.49598e-06		DDX42	0.00079216		ARHGEF33	1.02372e-10		DACH1	889	970	21226	0.045886		DEFB108B	2.19099e-05
	LOC100288069	1.50624e-06		ADAMTS15	0.000792514		SNHG4	1.02388e-10		MIR4510	8537	721	2977	0.0459231		TNFSF11	2.19375e-05
	LCP2	1.5081e-06		ECHDC2	0.000793404		MATR3	1.02388e-10		CD52	20365	308	2924	0.0459537		LCN9	2.19806e-05
	MIR517C	1.51833e-06		CCT2	0.000794897		LOC100506384	1.03048e-10		TRPV3	4637	891	4445	0.0459984		LOC90768	2.20088e-05
	DLK2	1.52379e-06		PFN3	0.000797603		PNMAL1	1.03259e-10		LMO2	5348	6617	519	0.046001		LOC100129083	2.20936e-05
	ZPBP	1.53791e-06		PIK3R3	0.000800138		SARS2	1.04497e-10		PRR5	4379	3647	1151	0.0460296		IFFO1	2.22086e-05
	TGDS	1.54668e-06		WNT5A	0.000807735		SNED1	1.04789e-10		ACTL10	900	1305	15683	0.0460995		TMBIM1	2.22928e-05
	OR10G7	1.54771e-06		NEDD4	0.000808085		HSPA2	1.06631e-10		SNORD115-30	1973	18175	514	0.0461215		PRR23C	2.23615e-05
	EDAR	1.57161e-06		NASP	0.000809166		LY6K	1.08364e-10		ADSSL1	508	18935	1918	0.0461538		KRTAP23-1	2.2393e-05
	NOP14-AS1	1.57388e-06		PAPSS1	0.000809774		ZBTB32	1.08382e-10		RNF148	6863	341	7897	0.0462127		LTBP3	2.2421e-05
	NPPB	1.58208e-06		PTPN7	0.000810596		MIR3131	1.10098e-10		ONECUT1	17830	821	1270	0.046414		BARHL1	2.26433e-05
	HIST1H3F	1.5971e-06		PPIG	0.000810745		PADI6	1.10631e-10		LINC00839	4652	1348	2967	0.0464414		GPR32	2.27406e-05
	SUMO1P1	1.60005e-06		FBXW10	0.000811291		FENDRR	1.11388e-10		DEFB136	2900	11840	543	0.0465124		SERPINB3	2.29219e-05
	SLC5A7	1.60447e-06		ADGRG5	0.00081245		HCCAT5	1.12522e-10		PDE6B	836	17160	1300	0.0465217		GRXCR2	2.30193e-05
	MMP21	1.60632e-06		NPSR1-AS1	0.000812715		MIR1185-2	1.12578e-10		EPS8L2	2849	1147	5709	0.0465334		MOXD2P	2.31555e-05
	MIR9-2	1.61081e-06		MIR1225	0.000815151		LOC100286922	1.1314e-10		ATP11A	3772	8532	580	0.0465519		OR1M1	2.31647e-05
	DTNA	1.6535e-06		CWH43	0.000815945		NTM	1.1487e-10		SPATS1	1881	5204	1912	0.0466436		SLCO1B3	2.33521e-05
	SYCP2	1.66298e-06		PRAM1	0.000815967		ARHGEF16	1.16374e-10		PNOC	6751	2642	1050	0.0466654		SLCO1B7	2.33521e-05
	VENTX	1.66537e-06		MYO15B	0.000817803		PTPRN	1.16762e-10		SNAPC5	11167	847	1981	0.0466824		CADM3-AS1	2.34464e-05
	TDRD9	1.67239e-06		OR52I2	0.000818174		SLC13A3	1.1827e-10		ARHGEF16	5909	1704	1865	0.0467581		TSNARE1	2.36045e-05
	DPY19L2P1	1.67938e-06		GULP1	0.000820108		RLTPR	1.19295e-10		THEG5	598	17618	1785	0.0468082		LOC100506990	2.36366e-05
	IPP	1.68119e-06		ZNF761	0.00082131		ADD1	1.20299e-10		LOC100507651	2263	4873	1706	0.0468212		PRKACG	2.3677e-05
	DMRT3	1.68562e-06		DDX12P	0.000821932		CD84	1.21991e-10		PRDM2	3185	664	8905	0.046857		ASB18	2.37449e-05
	MYH1	1.70478e-06		MIR632	0.000823315		EPHA5-AS1	1.22121e-10		HHLA1	521	8849	4085	0.046858		KCNH8	2.39595e-05
	DOPEY2	1.70593e-06		SNORA8	0.00082934		C2orf40	1.2269e-10		MIR539	299	15384	4102	0.0469224		PAK7	2.4084e-05
	DNAJC15	1.71632e-06		LYPLA2P2	0.000832422		FZD10	1.23939e-10		CD300LB	1409	4591	2922	0.046983		SERPINB11	2.41005e-05
	TLX1	1.71993e-06		STOX2	0.000835965		IFITM5	1.24175e-10		CCDC181	1884	1214	8286	0.0470741		CNGA4	2.41651e-05
	OR5AR1	1.72196e-06		GGT1	0.000835969		TRIM51	1.26152e-10		MIR337	4260	12300	362	0.0471043		USP29	2.42737e-05
	GPR149	1.73487e-06		TBC1D22A	0.000838779		POSTN	1.26472e-10		TSNARE1	6177	20485	150	0.0471267		NOX4	2.44392e-05
	TMEM233	1.73801e-06		FOXP2	0.00084029		LOC93432	1.26877e-10		CA1	3720	4063	1256	0.0471326		LILRA1	2.4654e-05
	SEC16B	1.75118e-06		MIR143	0.000842662		OR10W1	1.26987e-10		IRF7	3756	3488	1450	0.0471558		NCAN	2.4686e-05
	ANO2	1.75844e-06		ADRA2C	0.000843195		CTSLP8	1.27335e-10		KCNQ5	333	12078	4728	0.0471915		MYEOV	2.47049e-05
	ZNF292	1.7599e-06		ZNF330	0.000845615		NDRG2	1.28111e-10		TPTE2	2901	2473	2652	0.0472097		CYP2E1	2.47538e-05
	SPATS1	1.76883e-06		MKRN3	0.000846773		KRT82	1.28343e-10		SNORD80	2342	2742	2966	0.047248		INA	2.48557e-05
	SLIT1-AS1	1.77034e-06		CNGB3	0.000847229		MIR548I1	1.32151e-10		C8orf88	2106	4040	2241	0.0472845		EEF1A2	2.49512e-05
	SLC4A3	1.77138e-06		FRMD6	0.000847979		APCDD1L-AS1	1.32236e-10		LHX3	7999	285	8366	0.0472938		SNORD115-38	2.52416e-05
	CCDC181	1.78163e-06		MCHR2-AS1	0.000850549		TRIM51HP	1.32708e-10		GRIK1	1168	1254	13034	0.0473274		UTS2R	2.52677e-05
	ECE1	1.79428e-06		ADAM6	0.000852884		AFG3L1P	1.33384e-10		KIR3DL1	2104	857	10588	0.0473292		IRF8	2.55141e-05
	KIAA0125	1.79859e-06		OR9G9	0.00085358		ZNF781	1.3518e-10		PYHIN1	1001	14603	1307	0.0473541		OR52R1	2.55312e-05
	C16orf96	1.80546e-06		PTGDS	0.000854027		EHMT1-IT1	1.35421e-10		TMC2	1305	4656	3148	0.0473947		CNTN5	2.57446e-05
	NLRP7	1.82467e-06		YAP1	0.000854951		MIR154	1.35648e-10		FBXL21	3470	3758	1468	0.047423		GON4L	2.5854e-05
	OR4S2	1.83546e-06		MIR30D	0.000856075		RAX	1.36227e-10		GRXCR1	1814	2689	3927	0.0474452		BBS5	2.5893e-05
	MIR541	1.83607e-06		IFNB1	0.000857956		LINC01098	1.37638e-10		SOX8	701	8236	3318	0.047447		KLHL41	2.5893e-05
	HOXA5	1.83742e-06		OR2AK2	0.000865788		GFRA2	1.37719e-10		FAM19A2	2618	3243	2257	0.047458		C17orf107	2.59036e-05
	LINC00906	1.83795e-06		OR2L5	0.000867117		UNC80	1.37931e-10		TNFRSF25	6479	1167	2538	0.0475079		MIR516B1	2.59077e-05
	EIF5A2	1.84066e-06		OR13G1	0.000875056		LBX2-AS1	1.3849e-10		TTLL2	12096	401	3960	0.0475409		KLHDC7B	2.60112e-05
	HMOX2	1.84596e-06		CD37	0.000876652		BOD1L2	1.39891e-10		OR52E8	1570	13539	905	0.0475935		ZNF781	2.60465e-05
	TRIM67	1.84659e-06		MIR4268	0.00087738		APLNR	1.40764e-10		TCL6	4320	6414	695	0.0476307		TRIM14	2.66113e-05
	TNC	1.85423e-06		SLC9A3	0.00088087		KRT3	1.41862e-10		MUC6	1220	21323	742	0.0477124		OR10J1	2.66369e-05
	CLDN3	1.85759e-06		SUGP2	0.00089097		LINC00222	1.4398e-10		LOC646999	6001	668	4816	0.0477184		ELANE	2.67545e-05
	LRRC9	1.88081e-06		LY6G6C	0.000895833		CCL4	1.456e-10		DEFA5	2044	1450	6543	0.047875		CORO2B	2.68397e-05
	PRR35	1.88463e-06		IFI27L2	0.000903346		RASGRF2	1.46748e-10		DBR1	1318	12208	1206	0.0478978		TBR1	2.69638e-05
	OR4D1	1.8932e-06		ACVRL1	0.000904151		COX7A1	1.49525e-10		IFNL4	1328	5178	2825	0.0479359		NEBL	2.7036e-05
	SORCS1	1.89491e-06		ALKBH8	0.000906341		TFF3	1.49674e-10		ST8SIA6	1630	2422	4922	0.0479461		LYPLAL1	2.72295e-05
	FRMD1	1.89547e-06		CHCHD10	0.00090991		OR4N2	1.49787e-10		SNORD81	1843	4352	2426	0.0479948		MIR1324	2.72944e-05
	DEFB121	1.90945e-06		LOC100133050	0.000910445		LINC01119	1.51052e-10		CADM2	1512	5691	2265	0.0480519		SPRR2A	2.80933e-05
	LRRC3B	1.91912e-06		TAF4	0.000916761		PHOX2B	1.51418e-10		OR51Q1	1084	3757	4791	0.0480915		C5orf60	2.81268e-05
	HSF4	1.92074e-06		MIR605	0.000917656		ZFP82	1.51481e-10		ZIK1	582	16822	1993	0.0480924		HSPA2	2.81747e-05
	LINC00208	1.92851e-06		CBFA2T2	0.000919725		MYO1A	1.52249e-10		SNORD115-1	2337	14181	589	0.0481065		LINC01114	2.82341e-05
	HAS2	1.93541e-06		CLEC14A	0.000922536		KCNT1	1.52577e-10		USP29	2503	7031	1110	0.0481325		RPL31P11	2.83524e-05
	OR2T6	1.96505e-06		TBX1	0.00092341		MTSS1L	1.5362e-10		KCNA7	1372	19123	745	0.048154		OR4D11	2.83783e-05
	MYO1G	1.96944e-06		ZNF534	0.00092776		PIK3CD-AS1	1.54014e-10		FLT1	2639	963	7693	0.0481618		SCGB2A2	2.84046e-05
	ANAPC4	1.97086e-06		MYOF	0.000928918		PCDHGB6	1.54124e-10		SCIMP	13345	1313	1116	0.0481688		ACKR4	2.8433e-05
	CNTD2	1.9715e-06		QRSL1	0.000934111		PDYN	1.5427e-10		PCBP2	3786	1962	2641	0.0482828		LOC341056	2.85268e-05
	PTCHD2	1.97923e-06		SMIM17	0.000934271		SPATS1	1.54708e-10		ABLIM2	3497	3124	1798	0.0483275		PLEKHG4B	2.86527e-05
	HPDL	1.99422e-06		MROH6	0.000936742		SEMG1	1.56854e-10		CCL16	5477	4724	760	0.0483659		ATP4A	2.88416e-05
	KLK8	2.01134e-06		NAF1	0.000936884		FABP9	1.57319e-10		OR6B1	2511	11820	663	0.0483913		MIR490	2.89157e-05
	CLCNKA	2.02556e-06		CD1D	0.000937894		ALPL	1.57341e-10		TRPC7	1560	7280	1736	0.048459		OR9Q2	2.89405e-05
	KCNT1	2.03468e-06		KIAA1257	0.000938372		NRXN3	1.57432e-10		KCNS2	7282	9781	277	0.0484842		HIVEP3	2.93681e-05
	CCDC172	2.05178e-06		TSHB	0.000939326		ACTA1	1.59758e-10		P2RX2	634	5036	6186	0.0485228		SYCE1	2.94302e-05
	MS4A3	2.06032e-06		MBL1P	0.000940281		ADSSL1	1.60574e-10		SLC18A2	8452	639	3675	0.0486977		TRIM71	2.96935e-05
	CALB1	2.06833e-06		POU4F2	0.000940336		SLC16A1	1.60713e-10		SEPHS2	2727	8656	841	0.0487044		ASTN2	2.97329e-05
	IKZF2	2.07459e-06		DRD2	0.000941016		CALD1	1.61938e-10		NAALAD2	5260	356	10604	0.0487132		GPR162	3.02255e-05
	SMC1B	2.10283e-06		SEMA3C	0.000942184		CERKL	1.62133e-10		NFATC2	3908	3556	1433	0.0488166		MIR516B2	3.03621e-05
	MCHR2	2.10882e-06		MICA	0.000945432		NEUROD1	1.62133e-10		FKBP9P1	5564	1245	2875	0.0488192		TCL6	3.04158e-05
	IQSEC3	2.11539e-06		FGF14	0.000946252		MS4A15	1.62654e-10		MTRNR2L5	612	6175	5270	0.0488196		ZNF292	3.05372e-05
	OR2C1	2.12001e-06		CEP76	0.000949562		EMILIN3	1.63697e-10		AKR1B15	5233	2252	1690	0.0488202		S100A7	3.06469e-05
	OR10J3	2.12059e-06		NOX4	0.000949942		SPATA3	1.63895e-10		MIR379	660	7682	3931	0.0488462		OR4L1	3.07364e-05
	CCM2L	2.12388e-06		C6orf203	0.000950315		OR10K2	1.65086e-10		ASGR2	5268	10904	347	0.0488494		SNORA51	3.08789e-05
	SPRR3	2.13322e-06		THEMIS	0.000953473		FAM83B	1.65635e-10		CD5L	1600	2236	5579	0.0488978		MEG8	3.0933e-05
	MIR377	2.13558e-06		PRR13	0.000953751		KCNG3	1.67097e-10		RGS3	2800	3173	2249	0.0489366		DEFA10P	3.10143e-05
	SIGLEC5	2.17395e-06		TMEM232	0.000959005		KCTD8	1.67215e-10		ZNF404	2325	6341	1356	0.048955		LYPLAL1-AS1	3.11708e-05
	FAM129C	2.18743e-06		CALB1	0.000959804		OR1I1	1.67555e-10		CPEB4	3051	926	7078	0.0489652		ZNF788	3.14556e-05
	UBQLN3	2.2001e-06		EGFL7	0.000960336		ZNF833P	1.67674e-10		MIR1185-1	3121	3087	2078	0.0490075		LOC100130992	3.15037e-05
	REG1P	2.21254e-06		ADORA2A	0.000961239		SCGB1A1	1.68277e-10		C9orf84	1055	1621	11713	0.0490263		OR1N1	3.1986e-05
	FOXP1	2.21776e-06		HPDL	0.000965342		MAST3	1.70459e-10		OR2L1P	1026	13890	1406	0.0490372		LRRC10	3.20287e-05
	MIR670	2.23159e-06		GPR55	0.000967464		OR1J1	1.70482e-10		SYS1	5878	1359	2514	0.0491182		RNF135	3.2132e-05
	SERINC4	2.2467e-06		HACE1	0.000967871		MIR137HG	1.71142e-10		PDIA2	3492	1631	3532	0.0491791		RNF219-AS1	3.22141e-05
	SLC4A8	2.25764e-06		ANK3	0.000968831		OR10J1	1.72594e-10		PDE11A	3881	646	8028	0.0491986		GRIK1	3.23072e-05
	MIR5089	2.263e-06		SRD5A2	0.000974725		FCHO1	1.72746e-10		KRTAP5-5	1141	5600	3152	0.0492215		HLA-DQA2	3.23503e-05
	RCVRN	2.26435e-06		SYT16	0.000976583		TXNRD2	1.73995e-10		OR51V1	2226	2853	3175	0.0492639		SEMA5A	3.27198e-05
	OR10S1	2.2747e-06		SLC25A25	0.000976606		SLC36A3	1.75047e-10		CHTOP	7201	918	3058	0.0493556		OR2M5	3.29723e-05
	MIR494	2.2869e-06		TSPAN13	0.000978384		SERPINA3	1.75782e-10		SPACA7	1984	6038	1688	0.0493667		SNORD115-8	3.34251e-05
	NUPL2	2.30216e-06		TPI1P3	0.00097965		TSPEAR-AS2	1.76135e-10		WDR17	970	2453	8504	0.0493905		LINC00840	3.34894e-05
	HLA-G	2.3115e-06		ZMYM6	0.00098085		BAIAP2L2	1.76927e-10		MIR548AU	2412	2476	3396	0.0494741		ZAR1	3.3515e-05
	SLC7A10	2.31327e-06		KRTAP19-5	0.000981878		CLPB	1.77955e-10		SYPL2	3322	2553	2400	0.0496048		SNORD115-25	3.3655e-05
	RNH1	2.31815e-06		NR2F1-AS1	0.000982		ZNF717	1.79289e-10		C17orf107	2970	1369	5012	0.0496474		RYR3	3.37755e-05
	ATXN8OS	2.32679e-06		SNX29P2	0.000982867		SPATA3-AS1	1.80918e-10		OPRM1	2148	1405	6758	0.0496774		LINC00700	3.38354e-05
	NPS	2.38059e-06		URGCP	0.000985022		MET	1.81637e-10		RNF126P1	9198	528	4204	0.049716		OR4F15	3.4305e-05
	GRIK1-AS1	2.4208e-06		OR8U8	0.000988748		ZNF74	1.81671e-10		PCDHA9	2725	6983	1073	0.0497175		NRXN3	3.43403e-05
	FBXO15	2.43492e-06		LRIT3	0.000988762		PTPN6	1.81953e-10		MIRLET7A2	3026	816	8270	0.0497223		LYNX1	3.44316e-05
	DNM1P46	2.44709e-06		MIR3141	0.000988881		NGB	1.82116e-10		MIR129-2	3770	669	8098	0.049729		PRR23A	3.44581e-05
	MIR3976	2.44844e-06		ZNF500	0.000991924		TRIML2	1.8399e-10		MIR663A	238	16915	5076	0.0497479		HIST1H4A	3.44772e-05
	PRG3	2.4675e-06		UPF2	0.000994318		DUXA	1.85284e-10		COIL	4413	1710	2710	0.0497755		LOC100287010	3.45303e-05
	SH2D4B	2.50329e-06		SLC30A8	0.000995939		SERPINB4	1.85488e-10		RAB25	1037	17014	1160	0.0498043		ADAMTSL2	3.47652e-05
	LOC349160	2.53158e-06		CES1P2	0.000996877		LINC01122	1.90124e-10		TRIM48	3390	773	7814	0.0498219		ADAMTSL1	3.49996e-05
	TCAP	2.54032e-06		PRRC2B	0.00100107		EXD3	1.90909e-10		SIGLEC17P	1627	4875	2582	0.0498274		CGB	3.53509e-05
	FGF12	2.57071e-06		LOC340074	0.00100408		KCNJ16	1.91489e-10		LINC00930	1124	9254	1970	0.0498479		PCDHA9	3.53912e-05
	SPRR2A	2.5734e-06		CCL23	0.00100484		MOK	1.92197e-10		SNORD47	2028	3594	2818	0.049934		KCTD15	3.56176e-05
	HCRTR2	2.58443e-06		SSTR3	0.00100628		SYT14P1	1.92571e-10		NPHS2	15982	1094	1177	0.0500045		PDZRN3	3.57403e-05
	TINCR	2.60645e-06		ZNF385D	0.00100751		EPHA5	1.93155e-10		FPGS	1569	1806	7268	0.0500324		ABCB1	3.61962e-05
	CST13P	2.61897e-06		CPB1	0.00100973		TGM7	1.93323e-10		ZNF229	570	12013	3019	0.0501703		OXT	3.62655e-05
	PLEKHA5	2.63354e-06		LOC100289561	0.00101027		FGL1	1.93863e-10		EFHD1	5061	1471	2777	0.0501733		LCN8	3.65484e-05
	TBC1D24	2.63757e-06		LOC100630923	0.00101027		ADAM11	1.94654e-10		NTSR2	2121	5520	1767	0.0501979		KRTAP6-2	3.65729e-05
	TM2D3	2.65145e-06		PCBP2	0.00101386		FAM180A	1.96882e-10		RNF135	5030	1660	2481	0.0502475		TBC1D3P2	3.65805e-05
	MIR518D	2.65344e-06		SAA4	0.00101412		SECTM1	2.01332e-10		TCF3	4451	852	5463	0.0502497		KATNAL2	3.70261e-05
	CNTNAP2	2.68338e-06		JRKL-AS1	0.00101464		ZBTB8B	2.02133e-10		HMGCLL1	1769	2060	5690	0.0502817		SNORD34	3.70712e-05
	DKFZP434H168	2.69623e-06		ZNF207	0.00101796		ZBTB8A	2.02133e-10		FOXL1	1098	2116	8928	0.0502957		LINC01056	3.71777e-05
	KRTAP22-1	2.72971e-06		AGL	0.00101846		LPCAT1	2.03857e-10		OR51F2	903	1565	14681	0.0503029		LOC646214	3.73199e-05
	SNORD115-14	2.74514e-06		MIR4303	0.00102027		ADRA2C	2.05702e-10		SEPSECS	7556	581	4727	0.0503111		SULF1	3.73519e-05
	LDB2	2.74523e-06		FAIM3	0.00102895		GPX6	2.07034e-10		MIR596	2153	1665	5810	0.0504451		SPDYE4	3.73546e-05
	NOVA1	2.78554e-06		LINC00317	0.00102915		DAO	2.08429e-10		NDUFA13	8250	2191	1153	0.0504699		ZNF501	3.74097e-05
	SNX29P2	2.78599e-06		MEGF10	0.00103037		LINC00930	2.08445e-10		BRINP3	2023	809	12737	0.0504772		LCE6A	3.75225e-05
	OR51L1	2.80033e-06		SUSD3	0.00103375		ADAMTSL2	2.10323e-10		DOK3	21509	2237	434	0.0505422		MEG3	3.77534e-05
	LINC00424	2.8259e-06		YJEFN3	0.00103485		OR14A16	2.14669e-10		CORO2B	5923	5754	613	0.0505588		SDHAP2	3.77861e-05
	SNORD115-30	2.87451e-06		AKAP1	0.00103653		TNR	2.153e-10		LAMB1	13004	1164	1382	0.050607		PPAN	3.78155e-05
	LOC100129620	2.88565e-06		LOC100335030	0.00103662		ZSCAN5B	2.16226e-10		ZC3H12A	2486	2711	3104	0.0506082		PPAN-P2RY11	3.78155e-05
	POTEH	2.96078e-06		HOOK2	0.00104003		ADAMTS17	2.16268e-10		ZNF132	446	13896	3378	0.0506365		UGT3A1	3.78228e-05
	TMC6	3.01357e-06		ZNF521	0.00104071		SERGEF	2.17374e-10		NUP210L	996	4340	4855	0.0507264		LOC339807	3.78681e-05
	LOC100129345	3.05273e-06		ANKH	0.00104198		HIST1H2BA	2.18192e-10		CC2D2B	5142	2790	1463	0.05073		LINC00477	3.79826e-05
	NPY6R	3.06368e-06		MOCS2	0.00104264		OR2AK2	2.18677e-10		MIR548I4	2934	3218	2225	0.0507638		HNRNPCL2	3.80575e-05
	TRIM29	3.07433e-06		OR2T6	0.00104367		MIR526A2	2.20033e-10		SPATA13	3539	1636	3629	0.0507702		SNORD113-7	3.81482e-05
	OR10A5	3.07444e-06		LINC01346	0.00104484		VENTXP7	2.20258e-10		LINC01346	654	1980	16247	0.0508185		LINGO2	3.83074e-05
	TMC8	3.07642e-06		OXCT1	0.00104672		SNAPC5	2.23041e-10		TICAM1	3244	1024	6334	0.0508222		PCDHA6	3.86948e-05
	LINC01530	3.08011e-06		ZNF124	0.00104922		CCDC88B	2.2437e-10		OR2A14	2415	5291	1647	0.0508298		LINC01239	3.89544e-05
	PTGES3	3.11017e-06		PPP1R3C	0.0010517		LRRC3-AS1	2.2673e-10		RASA4CP	3950	1088	4910	0.050929		ZNF114	3.90578e-05
	SPACA7	3.13156e-06		SNRNP25	0.00105328		AADACL4	2.26841e-10		HENMT1	3191	2619	2530	0.0510041		TWIST1	3.92384e-05
	C8orf34-AS1	3.1655e-06		MIR196B	0.00105582		IL22	2.30131e-10		MIR663AHG	250	16231	5211	0.0510061		OR5L1	3.94615e-05
	OR6C6	3.20572e-06		TRIM15	0.00106197		LINC00605	2.32353e-10		DDX12P	2616	1870	4323	0.0510111		OR10X1	3.94864e-05
	PTPN5	3.20855e-06		KCNB2	0.00106199		LINC00565	2.35691e-10		KCNC2	1779	4553	2613	0.051041		LINC00152	3.9504e-05
	SSUH2	3.22045e-06		LOC728613	0.00106444		WTIP	2.35811e-10		ATP2B2	2510	2501	3375	0.0510795		SOGA3	3.96667e-05
	MTO1	3.24333e-06		TYR	0.00106672		RAPGEF3	2.37969e-10		CADM3-AS1	5437	7169	544	0.0511101		FBXO15	3.98436e-05
	IGF2BP3	3.2582e-06		HOXB7	0.00106744		FAM162B	2.38241e-10		UNC80	5400	2084	1892	0.0512647		NELFCD	4.00357e-05
	HELB	3.2759e-06		FGGY	0.0010686		RTN1	2.3924e-10		OR12D2	9055	366	6429	0.0512906		SNHG18	4.0731e-05
	LPP	3.28111e-06		CDK1	0.00106955		PKP3	2.43132e-10		MAP1LC3A	5023	5323	797	0.0512962		SPATA31D5P	4.07511e-05
	HIST1H4H	3.28563e-06		ADGRG3	0.00107353		ZIK1	2.43581e-10		PSMG3	1505	3335	4246	0.0512991		ADRA2B	4.07913e-05
	LCE1C	3.33665e-06		GJB7	0.00107504		TBX4	2.439e-10		ADD1	1638	6967	1869	0.0513299		OR6C65	4.08785e-05
[truncated: 19,996 more rows]

## Sheet: Table S3
	Table S3. Gene rankings obtained by DSS using three cancer/normal lung samples when matched information is known (DSS-SINGLE) using the method of rank products (DSS-SINGLE-RP), or when matched information is considered to be
	unknown (DSS-GENERAL). Genes with the same score are ranked randomly. Highlighted entires in DSS-SINGLE-RP indicate genes whose promoters have been found by DSS to contain less than 5 differentially methylated CpGs.
	DSS-SINGLE			DSS-SINGLE			DSS-SINGLE			DSS-SINGLE-RP						DSS-GENERAL
	lungcancer-1-VS-lungnormal-1			lungcancer-2-VS-lungnormal-2			lungcancerl-3-VS-lungnormal-3			lungcancer-VS-lungnormal						lungcancer-VS-lungnormal
	GENE	SCORE		GENE	SCORE		GENE	SCORE		GENE	RANK 1	RANK 2	RANK 3	SCORE		GENE	SCORE
	IRX1	521		HOXA5	252		DIO3	682		AATK	11	8	6	1.24029e-09		DIO3	616
	IRX2	506		HOXA-AS3	172		MIR1247	659		HOXA5	124	1	5	1.52178e-09		MIR1247	614
	C5orf38	420		LRBA	160		SALL3	635		HOXA-AS3	168	2	53	9.24559e-08		AATK	403
	WBSCR17	382		DENND1C	155		SOX1	490		ZNF667	35	12	75	1.79222e-07		SALL3	368
	TMEM132D	337		RAVER1	155		HOXA5	460		ZNF667-AS1	36	13	82	2.24219e-07		SOX1	367
	ZIC1	331		PROB1	142		AATK	385		LRBA	1119	3	24	5.13311e-07		CACNA1H	327
	VWC2	314		MAP3K11	128		NKX2-4	367		PROB1	197	6	71	5.3692e-07		LRBA	257
	SLIT2	313		AATK	125		FGFR3	367		MAB21L2	941	9	30	1.78315e-06		COL6A1	249
	SOX1	300		MAB21L2	122		POU3F3	355		SOX1	9	7673	4	1.94925e-06		MAB21L2	244
	BAHCC1	299		LINC00982	114		PCDH8	324		MARCH11	101	33	88	2.0776e-06		MARCH11	237
	AATK	297		PLCB2	114		HOXA4	321		HOXB3	89	73	58	2.70877e-06		GATA6	231
	MIR3187	292		ZNF667	112		FBXW5	308		TUBA1C	137	51	97	5.00894e-06		VWC2	220
	DPP6	276		ZNF667-AS1	110		REPIN1	299		ASB3	110	63	121	6.24608e-06		MIR3187	215
	NETO1	275		KLHDC7B	110		CACNA1H	296		GPR75	111	64	122	6.46302e-06		ZNF667	215
	RADIL	270		MIR1225	109		PAX9	279		HMHA1	48	25	856	7.70067e-06		ZIC1	214
	ZIC4	266		MEIS3P1	108		EVX2	279		GATA6	26	513	95	9.55214e-06		ZNF667-AS1	212
	FAT1	266		NR2F6	105		ANKRD30BL	271		HOXA2	27	554	135	1.53529e-05		NETO1	211
	DNAAF5	261		AGAP2	103		MIR663B	271		LINC00982	3418	10	73	1.90112e-05		TRIM58	206
	MIB2	251		RGS3	102		ERICH1-AS1	270		ANKRD30BL	356	441	17	2.03447e-05		ZIC4	204
	TRH	249		RUNX3	101		HOXD9	268		MIR663B	357	442	18	2.16581e-05		TBX4	198
	COL6A1	244		S1PR4	99		LINC00577	267		CACNA1H	22	9382	14	2.20362e-05		SKOR2	196
	CACNA1H	242		PRRT3-AS1	94		GHSR	266		KLHDC7B	304	14	725	2.35357e-05		PFN3	196
	GPR25	239		SHANK3	93		FOXE3	254		TRIM58	33	3283	29	2.39656e-05		PAX9	192
	ANO9	239		RGS14	87		LRBA	254		CACNA1B	1438	50	55	3.01609e-05		GPR25	191
	PLEKHG5	237		HMHA1	86		PENK	253		ABR	354	212	57	3.26154e-05		RADIL	190
	GATA6	237		KCNJ12	85		MTA3	252		FMNL1	177	44	554	3.28947e-05		KCNG2	186
	HOXA2	234		ARHGAP9	82		KCNG3	252		DPP6	13	1273	288	3.63139e-05		PCDH8	183
	TBX4	233		MIRLET7BHG	82		SKOR2	250		MIR1225	423	15	872	4.20964e-05		POU3F3	183
	TCERG1L	231		HIST1H3E	80		TRIM58	248		ZNF577	196	136	210	4.25847e-05		KCNC1	182
	KNDC1	226		ECEL1P2	79		MAB21L2	241		MIR5189	66	104	852	4.44659e-05		TCERG1L	180
	GRM6	221		EBF4	79		MIR433	235		MAP3K11	738	7	1144	4.49296e-05		HOXB3	177
	MIR3186	219		ZNF732	79		DCHS2	229		MIB2	19	34	9302	4.56738e-05		HOXD12	177
	TRIM58	217		MARCH11	79		FLJ36000	228		POU3F3	50	13456	9	4.60196e-05		KNDC1	174
	CBLN4	211		MIB2	74		KCNC1	223		NEFM	448	203	76	5.24255e-05		PCDH17	172
	ZNF667	205		ZCCHC14	71		PTF1A	220		KIAA1875	107	558	128	5.78638e-05		HOXA2	172
	ZNF667-AS1	202		ACP1	68		FOXB2	220		MAFK	106	190	391	5.95887e-05		IRF2BP1	171
	HOXD12	198		SH3YL1	68		CBFA2T3	219		VWC2	7	19891	61	6.41704e-05		DPP6	171
	LY6K	198		LPPR2	67		PFN3	210		ZNF732	121	32	2231	6.52417e-05		JMJD8	170
	CELF2	197		ZNF677	67		MIR127	209		TCERG1L	29	5127	60	6.73273e-05		LRFN1	168
	SSTR5	197		MTSS1L	64		JAKMIP3	208		CSGALNACT1	277	41	808	6.92102e-05		PLEKHG5	166
	SSTR5-AS1	197		CSGALNACT1	64		KCNG2	208		TBX4	28	778	435	7.14151e-05		HOXA5	166
	CFAP46	194		CMYA5	63		CNGA3	206		MIR3187	12	11722	68	7.20702e-05		PROB1	163
	SAP25	192		CIT	62		LSP1	205		DENND1C	14457	4	173	7.52942e-05		CFAP46	162
	HCN1	185		FMNL1	62		SLC6A3	204		PLEC	291	55	655	7.88031e-05		FSCN2	161
	MEOX2	185		CDC25B	62		LOC375196	203		SALL3	328	11560	3	8.53133e-05		HOXA-AS3	161
	FAM135B	184		CENPB	62		C1orf145	199		KLHL33	380	93	357	9.43298e-05		BRSK2	159
	TBC1D30	182		NKAPL	62		ECEL1	199		SBNO2	618	149	145	9.9648e-05		BHMT2	158
	HMHA1	180		ZKSCAN4	62		PNPLA2	198		RBFOX1	139	148	677	0.000103796		DMGDH	158
	IRF2BP1	180		LTBP3	61		FOXD3	195		FUT7	2319	78	77	0.000103801		PRKAR1B	150
	POU3F3	180		CACNA1B	55		SP9	193		LSP1	1452	226	43	0.000105116		EVX2	149
	LINC01194	177		TUBA1C	54		NPTX2	193		ANO9	24	729	813	0.000105934		SSTR5	148
	PLCH2	176		MIR193A	54		EN2	192		AGAP2	1283	18	660	0.000113238		SSTR5-AS1	148
	TMEM240	175		SLC44A2	54		HOXA-AS3	191		GPR39	311	158	328	0.000119494		KCNF1	146
	LRFN4	175		INTS1	54		ASCL2	190		TTBK1	167	861	114	0.000121451		FUT7	146
	MRC2	175		PLEC	54		CACNA1B	190		AJAP1	65	2262	112	0.00012199		LINC01194	145
	SOX11	175		SLC9A3R2	52		JMJD8	188		KNDC1	30	4740	119	0.000125226		GRM6	144
	ADGRL3	175		ARHGAP39	51		ABR	187		DIO3	11078	1603	1	0.000131165		LSP1	143
	KCTD8	173		UBXN11	50		HOXB3	185		NETO1	14	11697	109	0.000131814		MIR3186	143
	MEST	171		CD52	49		HOXD12	183		BTBD11	125	996	152	0.000139414		POM121L12	141
	ZMIZ1	170		BIN2	49		TCERG1L	181		ZNF385C	415	69	664	0.000140047		NPBWR2	139
	TMEM132C	167		MAD1L1	48		VWC2	181		PLCB2	1140	11	1518	0.000140202		HMHA1	138
	GABRA5	166		MMP21	47		TSPYL5	181		UCN	827	87	269	0.000142449		ASB3	138
	JMJD8	166		ASB3	46		TNNI2	180		TRH	20	16196	70	0.000165717		GPR75	138
	RYR2	165		GPR75	46		BHMT2	179		POM121L12	94	2106	117	0.000169111		TAS1R3	137
	AJAP1	162		MAP1LC3A	44		DMGDH	179		TAS1R3	78	2235	134	0.000170491		FLJ36000	137
	MIR5189	162		PRKCH	43		GNAL	178		IRX1	1	1217	19269	0.000171118		C2CD4C	137
	HAS1	161		EPHA10	40		LTBP3	176		CFAP46	42	5131	110	0.000172888		CBFA2T3	135
	PFN3	161		SLC7A2	40		MIR3187	175		SCT	371	730	90	0.000177533		AEBP1	134
	ANKRD20A5P	159		ZNF385C	39		BCAT1	174		ADAMTS5	87	1881	167	0.000197916		DNAAF5	133
	LRFN1	159		HYAL2	39		TRH	174		MLNR	1223	169	137	0.000204686		SCT	132
	AEBP1	159		RCCD1	38		PROB1	174		MIR3186	32	632	1419	0.000207299		ANKRD30BL	130
	BRSK2	158		CCDC8	38		MYOD1	173		RUNX3	2781	20	525	0.000210735		MIR663B	130
	YBX3P1	157		HOXB3	37		LINC00982	172		HOXD12	37	13624	59	0.000214426		NKX2-4	130
	AMZ1	157		ARMT1	37		RIMS2	172		RGS14	5958	24	208	0.000214434		HAS1	129
	MESTIT1	157		RMND1	37		ZNF667	171		COL6A1	21	15197	94	0.000216183		ZNF732	129
	C9orf50	157		GUCY2D	36		NEFM	171		SHANK3	2682	23	487	0.00021647		LRFN4	127
	ULBP1	156		TAPT1-AS1	35		FUT7	171		NKX2-4	290	14879	7	0.000217583		TUBA1C	127
	TAS1R3	155		FUT7	34		MIR431	170		LTBP3	9363	49	67	0.00022122		NBR2	127
	TTC34	154		USP6	32		ACTN2	169		BRSK2	72	5166	83	0.000222127		BRCA1	127
	PCDH17	152		TTYH1	32		ADRA2A	169		PRKAR1B	120	464	575	0.000229894		MIR657	127
	NRG3	151		ZBTB7A	32		DSC3	168		NKAPL	2291	47	307	0.000236939		SBNO2	127
	RASGEF1C	151		NABP1	32		ZNF667-AS1	165		RGS3	865	19	2046	0.000240784		BTBD11	126
	FSCN2	149		SLC15A4	31		BRSK2	163		ZMIZ1	60	4518	125	0.000242531		ABR	126
	HIST1H3C	149		LTBP2	31		PCDH17	163		ZKSCAN4	2295	48	308	0.00024283		ADAMTS5	126
	GLT1D1	148		NACAD	31		RGS22	163		PERM1	262	120	1099	0.00024703		MRGPRG-AS1	124
	NPBWR2	147		HIST2H2BA	30		MYT1L	161		JMJD8	63	9817	56	0.000247581		MRGPRG	124
	ADAMTS5	147		UCN	30		SNORD37	160		PLEKHG5	25	3363	425	0.00025496		ADSSL1	124
	TMEM249	147		FGD3	30		MARCH11	160		MIR1247	11363	1618	2	0.000261924		SPPL2C	123
	HOXB3	145		ABCA2	30		TCF24	158		AGAP2-AS1	1133	116	283	0.000264759		AIRE	123
	CDH7	145		CRISP2	29		SCT	157		MB21D1	421	91	1058	0.000287004		MYOD1	120
	FOXI2	144		MB21D1	29		DCAF4L2	156		NFATC1	301	790	171	0.00028786		TRH	120
	ADSSL1	144		TUNAR	27		ZEB1	155		ECEL1P2	160	30	8580	0.000291321		ZNF577	115
	CBLN2	144		KLHL33	27		ZEB1-AS1	155		PLCH2	52	2248	356	0.000294175		SEC31B	114
	POM121L12	143		EPS15L1	27		COL6A1	154		HOXA10	395	241	452	0.000303515		MIR4649	114
	TP73	141		GRAMD4	27		GATA6	153		NPR2	138	128	2474	0.00030795		SAP25	114
	ZNF454	141		LINC00208	27		CRMP1	151		TP73	95	2255	204	0.000307957		AKR7L	112
	DLEU7	140		C8orf58	27		TUBA1C	149		FOXD2-AS1	279	101	1568	0.000311136		FOXG1	112
	C2CD4C	140		LCN10	27		FOXG1	149		HSPB6	270	434	380	0.000313398		LY6K	112
	EXOC3L2	139		LCN6	27		MIR4456	149		S1PR4	13896	21	158	0.000323761		SYDE1	111
	ADAMTS1	138		FOXD2	26		MIR1193	148		PRRT3-AS1	17064	22	123	0.000324209		GAS6	110
	MARCH11	138		FOXD2-AS1	26		FSCN2	148		PFN3	68	18618	38	0.000336855		PLCH2	109
	MIR4649	138		RHOF	26		VSX1	148		ZAP70	553	437	206	0.000347757		KLHDC7B	108
	PCDH10	137		PSEN1	26		MIR4648	148		PCDH17	80	7603	84	0.000356265		NKAPL	107
	MRGPRG-AS1	136		MIR5189	26		TFAP2E	147		PEAR1	492	475	222	0.000361381		ZKSCAN4	107
	MRGPRG	136		LOC100631378	26		TSHZ3	146		MIR4648	447	1259	103	0.000400553		CD151	106
	MAFK	136		CFAP44	26		LTB4R	145		SKOR2	178	11650	28	0.00040118		NFATC1	106
	KIAA1875	135		HECA	26		INSM2	145		LRFN4	54	5554	199	0.000411531		MEOX2	106
	ASCL4	134		ELMO1	26		CACNA1E	144		STK32C	442	178	791	0.000427761		MIR338	105
	SYT10	134		NOTCH1	26		NETO1	144		CYP2R1	493	167	757	0.000428344		NPR2	105
	ASB3	134		PTPN7	25		CFAP46	143		SEPT9	263	622	400	0.00044804		MIB2	104
	GPR75	134		PTPN6	25		PDZRN3	143		CDC25B	1058	45	1430	0.000464728		LINC01197	104
	CLIC3	134		ARHGEF15	25		AJAP1	142		SLC9A3R2	3569	56	341	0.000465176		ZSCAN18	104
	AIRE	133		CLEC4G	25		EID3	142		HS3ST2	406	761	230	0.000483419		MIR3065	103
	IRF4	132		KIF12	25		TTBK1	141		GRM6	31	18631	124	0.000486892		BAHCC1	103
	DLX6-AS1	132		SH2D3C	25		TCF15	140		SLC35E2B	670	176	631	0.000504294		HS3ST2	102
	FMN2	131		AGAP2-AS1	24		TRPM2	140		EVX2	330	14293	16	0.000510882		COX7A1	101
	MDGA2	131		AVP	24		POM121L12	139		TFAP2E	6513	119	104	0.000542677		PCBP3	101
	MIR663AHG	131		SLC51A	24		CCDC166	139		ACTRT2	264	2251	139	0.000554973		ACTRT2	99
	MIR663A	131		TFAP2E	23		KNDC1	138		MTNR1B	169	726	674	0.000555545		HOXB-AS3	99
	PRKAR1B	131		PERM1	23		C2CD4C	138		AKR7L	145	3426	168	0.000560223		TTBK1	99
	ZNF732	129		NUP210	23		ASB3	138		COX7A1	426	803	244	0.000560282		LOC389641	99
	LINC00925	128		AMIGO3	23		GPR75	138		MAD1L1	3338	61	410	0.000560382		NEFM	99
	F2RL3	128		TNIP1	23		PRRT3-AS1	138		OBSCN	200	3225	130	0.000562632		TNFRSF10A	99
	HOXA5	128		RGS10	22		GRM6	136		LDLRAD4	384	787	280	0.000567342		CYP11B1	99
	BTBD11	127		SLC39A13	22		ZMIZ1	134		KCNA3	173	323	1569	0.000586026		FZD8	98
	LINC01197	125		MIR21	22		SPPL2C	134		ZIC1	6	16245	902	0.000587513		LTBP3	97
	KIF2C	124		CCER2	22		TLX2	134		MIR21	529	126	1323	0.00058913		FAM228A	97
	HIST1H2BI	124		NPR2	22		KIAA1875	134		IRF2BP1	49	12929	140	0.000592236		FAM50B	97
	HIST1H2BB	123		RARG	21		GBX2	133		FSCN2	83	10739	101	0.000600343		RBFOX1	96
	KHDRBS2	123		C17orf107	21		OBSCN	132		YBX3P1	73	509	2537	0.000626062		PDCD1	96
	HOXD4	122		ARHGAP27	21		LOC339166	132		RARG	1282	129	602	0.000657926		CBLN4	96
	ADCY8	122		HLA-DPB1	21		ST8SIA5	132		MUC1	135	3933	189	0.000662682		TP73	93
	CYP2D6	121		HLA-DPA1	21		MEGF8	132		FAM50B	309	1237	263	0.000663742		GALNT9	93
	WNT3A	120		LOC728392	20		TAS1R3	131		HOXB-AS3	161	296	2196	0.000688405		ZNF831	93
	MUC1	120		PPP1R37	20		HOXA2	131		GPR25	23	3104	1497	0.00070163		AQP1	93
	SORCS3	120		ZNF577	20		FZD8	130		PAX9	900	7984	15	0.000707039		AJAP1	91
	TUBA1C	120		TPTEP1	20		MLNR	130		NNAT	1987	249	219	0.000710417		SYCE1	91
	NPR2	120		FAM198B	20		MIR657	130		ZNF876P	752	284	537	0.000747855		MTNR1B	91
	RBFOX1	119		CDYL	20		ACTRT2	129		GUCY2D	462	76	3389	0.000773163		PIP5K1A	90
	UTS2R	119		CCM2	20		IRF2BP1	129		KCNG2	251	11563	41	0.000773164		H19	90
	MIR10B	119		GBP2	19		PDCD1	128		LRFN1	70	12829	142	0.000822868		MIR675	90
	HIST1H1B	119		CHRNE	19		LRFN1	127		ABCA2	6308	89	235	0.000848399		GPR162	90
	NBR2	118		HSBP1L1	19		TOR4A	127		BHMT2	2482	852	64	0.000868031		CDH4	90
	BRCA1	118		MIR935	19		ATHL1	126		SLC13A3	282	198	2438	0.000872571		ZNF876P	90
	AKR7L	117		LY6G6C	19		SBNO2	126		FAM83A	603	880	257	0.000873986		GHSR	87
	ADARB2	117		DOK2	19		KCNF1	126		LCN6	2169	99	643	0.00088373		SPRNP1	86
	HIST1H3G	117		CRIP2	18		ONECUT2	125		DMGDH	2486	856	65	0.000885158		TPO	86
	SEC31B	116		RBFOX1	18		PRDM14	125		PTCHD2	261	204	2623	0.000892824		SNORD55	85
	RTP5	116		SBNO2	18		FZD7	124		AIRE	113	1878	685	0.000925404		SNORD46	85
	WRNIP1	116		C1QTNF6	18		KIF2B	123		C2CD4C	98	12475	120	0.000933022		HTR1B	85
	CHRM3	115		MFNG	18		AZU1	123		LOC407835	944	202	771	0.000934809		MIR4648	85
	CPT1C	115		C6orf25	18		BTBD11	122		RADIL	15	20280	492	0.000949822		ASIC3	85
	ST6GAL2	115		EHMT1	18		TBC1D24	122		ZIC4	16	16805	558	0.00095191		SMIM22	84
	MOS	115		GJC2	17		NEU4	122		CACNA1C	350	989	468	0.00101927		LINC01191	83
	HOXB5	114		IRF8	17		ADCY3	122		MRGPRG-AS1	104	5181	301	0.00102032		LOC100499194	83
	ZNF571-AS1	114		GALR1	17		ZNF831	122		SARM1	1025	329	484	0.00102609		LRRIQ4	83
	ZNF540	114		KCTD15	17		LZTS3	122		RCAN1	578	346	829	0.00104046		SLC18A3	82
	SIX3	113		GPR39	17		S1PR4	121		CELF2	39	1417	3124	0.00107855		SLC2A14	82
	ELAVL4	112		GNAS	17		SIX6	120		ARHGAP9	5061	27	1310	0.00111372		KLHL33	82
	ECEL1P2	111		SLC35A5	17		HSPA2	120		SH2D3C	6297	115	248	0.00111693		MIR5189	82
	HOXB-AS3	110		ATG3	17		MIR494	120		MRGPRG	105	5842	302	0.00114801		WSCD1	82
	TBX20	110		SPOCK3	17		C17orf104	120		DOK2	3011	146	429	0.00116629		ZNF454	82
	ADAMTS20	109		PLEKHA2	17		C17orf62	120		LCN10	3019	98	642	0.00117368		CRACR2B	81
	DPP10	109		TSPAN32	16		DOK3	120		MMP21	1047	62	2957	0.00118462		AMZ1	81
	DPP10-AS1	109		C11orf21	16		ANKRD9	119		HOXB5	155	297	4171	0.00118495		HKR1	80
	THOC5	109		RHOG	16		MT1JP	119		CASP8	658	341	859	0.00118892		KLHL29	80
	TTBK1	108		CYP2R1	16		ADAMTS5	119		GHSR	4467	1972	22	0.00119466		GPR39	80
	HOXA-AS3	108		NCOR2	16		AKR7L	117		HOXB1	1784	379	291	0.00121073		YDJC	80
	MTNR1B	107		MLNR	16		DDI1	117		FOXD2	457	100	4355	0.00122302		PCDHGB2	80
	PCSK4	107		HSF5	16		WSCD1	117		GABPB2	1074	901	212	0.00125609		CHAT	79
	HOXD3	107		CFLAR	16		NFATC1	116		BAIAP2	530	427	918	0.00127011		DMPK	79
	KLHDC7A	105		BHMT	16		TMEM259	116		TNNT3	675	719	431	0.00127775		SYTL1	78
	KCNA3	105		HIST1H2BG	16		DENND1C	116		SYCE1	257	1455	560	0.00127898		CACNA1C	78
	SLC18A3	105		ANGPT2	16		TRPC7	116		CDYL	1252	139	1207	0.00128245		MDGA2	78
	CTCFL	105		MIR661	16		GATA4	116		MDGA2	117	8413	215	0.00129091		HOXB1	78
	HIST1H2AL	105		SLC35E2B	15		PUS3	115		ANO1	610	964	374	0.00133522		ELFN1	78
	FMNL1	104		DCAF8	15		MIR133A2	115		PCDH8	2842	7813	10	0.00134648		TNNT3	77
	SKOR2	104		STK32C	15		FAM153B	115		TSPAN32	1838	164	754	0.00137423		LEP	77
	PRDM8	104		MSLN	15		FOXE1	115		GRAMD4	2274	95	1053	0.00137529		LOC645166	76
	HOXA9	104		LAT	15		DDX25	114		GNAS	1351	159	1081	0.00140026		C1orf145	76
	HSPB9	103		BCKDK	15		CLEC14A	114		INTS1	6128	54	708	0.0014112		SLC9A3R2	76
	UQCRH	102		TRPV3	15		DGKE	114		MIR935	2645	144	622	0.00142499		UTS2R	76
	WDR66	101		TMC6	15		C17orf67	114		FAM135B	46	1293	4000	0.00143026		ANKRD30B	76
	BTN1A1	101		APCDD1	15		MIR338	114		OTX2	327	420	1767	0.00145524		DLX6-AS1	76
	EPHA7	101		DPF1	15		MIR4745	114		HIST1H2BG	6049	173	234	0.00146671		CSGALNACT1	76
	ZNF470	100		SUMO1P1	15		NDUFA13	114		FOXD3	1913	2614	49	0.00146751		KIF2B	75
	NR2F1-AS1	100		CYB5R3	15		YJEFN3	114		HIST1H3E	19468	29	449	0.00151156		MRC2	75
	ELFN1	100		TAPT1	15		TSSK6	114		FBXW5	948	22317	12	0.00151356		ZC3H4	75
	GALNT9	99		MZB1	15		MUC1	113		CHD5	433	1367	440	0.00154751		ATHL1	74
	SMIM17	99		MAFK	15		FAM228A	113		MEST	59	1269	3493	0.0015531		FANCA	74
	ZNF385D	99		GRID2IP	15		YDJC	113		ADARB2	146	1438	1259	0.00156753		FMNL1	74
	DLX6	99		DOCK8	15		MIR432	112		NRG3	81	4533	737	0.0015998		SETDB1	73
	KDM2B	98		IL2RA	14		HIC1	112		MGAT5B	1233	275	822	0.00164126		LINC00925	73
	KAT2A	98		PITPNA	14		TPO	112		INS-IGF2	843	973	345	0.00166296		MSRB1	72
	HIST1H4D	98		LOC284412	14		BHLHA15	112		UQCRH	182	2558	614	0.00167752		SECTM1	72
	ZNF577	97		PPDPF	14		KCNS2	112		KCNC1	1597	5267	34	0.00167821		ATCAY	72
	PROB1	97		NOL4L	14		HIST1H2BI	111		MIR675	207	5830	237	0.00167835		FSD1	72
	ANKRD30B	96		SLC13A3	14		CRACR2B	110		H19	206	5829	241	0.00169543		SLC26A1	72
	GALNT13	96		PART1	14		LRFN4	110		SCART1	231	4747	272	0.00174022		KCTD8	72
	OBSCN	95		PDE4D	14		MIR3065	110		NMI	994	524	590	0.00178556		SLC25A2	72
	SHCBP1L	95		HILPDA	14		LBX2	110		SIX6	2579	752	159	0.00179086		IRF4	72
	ZNF418	95		LOC407835	14		ZBP1	110		MRC2	55	10632	545	0.00184231		ULBP1	72
	TCF21	95		NEFM	14		CELSR1	110		LTBP2	1606	84	2390	0.00186079		CYP11B2	72
	SFRP4	95		PTCHD2	13		TP73	109		CACNA1E	976	3067	108	0.00186507		PLEC	72
	TNFRSF18	94		WBP1L	13		LEPR	109		RPL26	1966	331	500	0.0018754		LCN10	72
	H19	94		NFE2	13		ZAP70	109		TNFRSF25	348	266	3525	0.00187999		LCN6	72
	MIR675	94		ASB2	13		ZBTB46	109		RAVER1	14505	5	4540	0.00189461		RTN4R	71
	GAS6	94		MFGE8	13		RGS14	109		BIN2	10198	60	542	0.00190631		FAM83A	71
	ZAR1	94		SNX20	13		FLT4	109		PSMG3	646	320	1611	0.00191314		FBXW5	71
	CHAT	93		EPN2-IT1	13		ZNF577	108		SLC18A3	174	1425	1363	0.00193736		SNORD38A	70
	ZNF382	93		WFIKKN2	13		LRRIQ4	108		KLHL29	641	1797	294	0.00194078		SNORD38B	70
	ZNF529	93		ABR	13		GABPB2	107		ACTN2	1323	3258	79	0.00194991		SHCBP1L	70
	FAM217B	93		LSR	13		PRLHR	107		GAS6	208	7897	214	0.00200359		NMI	70
	PPP1R3D	93		TMEM259	13		GAS6	107		MIR657	228	11367	138	0.00203341		PCDH10	70
	HAND2	93		KIAA0930	13		MDGA2	107		GALNT9	189	7480	253	0.00203351		POU4F2	70
	IKZF1	93		FHIT	13		FGF6	106		PIP5K1A	278	2863	454	0.0020513		HCN1	70
	ZNF568	92		SUCLG2	13		MIR543	106		NBR2	143	619	4153	0.00208156		PEAR1	69
	ZNF829	92		HIST1H2AE	13		VAMP5	106		TMC6	2625	183	781	0.00211793		ANO9	69
	PHOX2B	92		TNF	13		NNAT	106		BRCA1	144	627	4169	0.00212387		IRF7	69
	HIST1H2AG	92		PACSIN1	13		IGFALS	105		GALR1	4252	156	582	0.00216997		MTL5	69
	HIST1H2BJ	92		PPP2CB	13		HIST1H3G	105		PSMG3-AS1	727	319	1676	0.00218254		UCN	69
	TCP11	92		GPR107	13		PEAR1	104		FOXE3	6588	2572	23	0.00218747		POTEF	69
	ARC	92		THEMIS2	12		SPDYA	104		CD151	280	5161	274	0.00221708		CLDN11	69
	BNC1	91		DHX9	12		RNF212	104		DHX9	410	224	4366	0.00224087		PPP1R3B	69
	LINC00668	91		DIP2C	12		HTR1B	104		FOXI2	91	405	10895	0.00224353		RPS8	68
	IBA57	90		LSP1	12		TEX101	103		DNAAF5	18	19754	1133	0.00224981		UQCRH	68
	MIR3065	90		TBC1D10C	12		LOC392364	103		SYT10	109	1552	2382	0.00225025		MED15P9	68
	MIR657	90		MPPED2	12		MIR136	102		SHCBP1L	201	4101	495	0.00227418		HOXD11	68
	MIR338	90		EFS	12		KIAA0125	102		TMEM240	53	3331	2360	0.00231468		FAM217B	68
	PXDN	90		LOXL1	12		HS3ST2	102		HSPA2	326	8049	160	0.00232965		PPP1R3D	68
	SCART1	89		LOXL1-AS1	12		TPPP3	102		HRH1	516	833	978	0.00233216		MIR4456	68
	SMIM22	89		ZNF668	12		METRNL	102		CHAT	210	1426	1406	0.00233529		RNF135	67
	DPEP3	89		PRSS36	12		HIST1H2AE	102		NNMT	1766	594	405	0.00235308		C17orf62	67
	ZNF132	89		PROCA1	12		HIST1H2BG	102		WBP1L	1015	205	2066	0.00237658		SHANK1	67
	HAND2-AS1	89		NARS	12		ABCA2	102		NBEA	2380	416	442	0.00241252		SNED1	67
	GPNMB	89		OXSR1	12		PHYHIPL	101		MEOX2	45	465	21010	0.00242188		LINC00162	67
	ZNF687	88		RNF44	12		MIR675	101		ASCL4	108	6827	601	0.00243806		MST1R	67
	PLBD1	88		TRIM15	12		SCNN1A	101		CBFA2T3	1190	10183	37	0.00246222		LINC01341	66
	LOC284798	88		DAGLB	12		CYP11B1	101		KIAA0125	1225	1606	229	0.00247221		MUC1	66
	ASIC3	88		KDELR2	12		ACTA1	100		SYTL1	3897	470	249	0.00249772		ENOSF1	66
	LOC389641	88		HOXA10	12		H19	100		KIF2B	2873	1062	150	0.00250508		SMIM17	66
	TNFRSF10A	88		LAG3	11		SLC2A14	100		FOXG1	594	7967	98	0.00253308		PDZRN3	66
	C1QL3	87		MAP1LC3B2	11		MESDC1	100		NLRP12	552	1109	764	0.00255101		WI2-2373I1.2	66
	ARL6IP1	87		DCLK1	11		COX7A1	100		SPPL2C	353	10542	126	0.00255645		MEST	66
	SYCP2	87		ITPK1-AS1	11		OSM	100		LOC375196	747	13961	45	0.00255833		ALOX12P2	65
	SYDE1	86		PLLP	11		SLC25A2	100		TMEM132D	5	7475	12634	0.00257154		SNORA68	65
	SLC5A7	86		P2RX1	11		ELAVL2	100		HIST1H2BI	128	18735	197	0.00257257		FBN2	65
	MST1R	86		IFNL4	11		SH2D3C	100		NR2F6	14591	17	1921	0.00259114		HOXA10	65
	FZD9	86		NNAT	11		SYTL1	99		MIR338	229	11368	184	0.00260252		PERM1	64
	NTN1	85		COL6A2	11		NADK	99		RBM38	400	1859	650	0.00262221		CGB8	64
	KCNG2	85		RUNX1	11		INPP5F	99		MIR3065	227	10735	200	0.00264046		ALPI	64
	ATCAY	85		CARD10	11		SLC22A12	99		SLC2A14	293	7001	242	0.00268129		RTP5	64
	DAW1	85		CPT1B	11		GALNT9	99		RTEL1-TNFRSF6B	2929	653	262	0.00270243		CPXM1	64
	MGAT3	85		CHKB-CPT1B	11		LECT1	99		HOXD9	1875	13627	20	0.00274686		FLT4	64
	POU4F2	85		C4orf29	11		PCDHB17P	99		PTK6	660	1872	414	0.00274906		VWA7	64
	MARCH1	85		MFSD8	11		FOXO3	99		CBLN4	34	15027	1004	0.00275558		L1TD1	63
	SYCE1	84		NSD1	11		FAM83A	99		ELMO1	3003	108	1612	0.00279957		CHD5	63
	SPRNP1	84		GCNT2	11		FAM163B	99		HOXA6	648	877	927	0.00281739		MIR431	63
	SLC15A3	84		BRI3	11		MIR4632	98		TMEM259	14396	214	172	0.00283108		RBFOX3	63
	ZNF71	84		MYO1G	11		ZPBP2	98		ITGAL	1053	1044	483	0.00283592		RPS15	63
	PTCHD2	83		DEFA4	11		TCEB3B	98		MSLN	741	179	4136	0.00291395		ZNF114	63
	PERM1	83		PUF60	11		RTEL1-TNFRSF6B	98		LTB4R	5121	1018	106	0.0029316		COLEC11	63
	SEPT9	83		RIC1	11		FAM50B	98		L1TD1	711	2610	300	0.00294973		RBM38	63
	ACTRT2	82		ENO1-AS1	10		WNK2	98		MIR433	2215	8181	31	0.00297188		INTS1	63
	LYPLAL1	82		NAV1	10		PRKACG	98		GAS7	296	1708	1113	0.00297605		CDHR5	62
	LYPLAL1-AS1	82		TNFRSF25	10		RTL1	97		PTPN6	9624	111	527	0.00297727		ACOX1	62
	GPR162	82		CDHR1	10		PRTN3	97		TMEM204	1079	504	1044	0.00299819		SNAR-G1	62
	HIST1H3A	82		FGFR2	10		ALPI	97		KCNA6	633	491	1834	0.00300813		NLRP12	62
	HIST1H4A	82		ATN1	10		UCN	97		IBA57	226	3224	787	0.00302308		TNFRSF10B	62
	HSPB6	81		PRR13	10		MYADML	97		USP6	5328	79	1382	0.00305923		CACNA1E	61
	SNAR-D	81		PCBP2	10		PCDHGA11	97		RHOF	1945	102	2972	0.00309371		TTC34	61
	HTR1B	81		CLEC7A	10		SCART1	96		DUSP2	3695	280	570	0.00309417		FAM182B	61
	MAFG	80		DOCK9	10		HIST1H4F	96		HOXA10-AS	324	393	4671	0.00311611		PTGER4	61
	PROSER3	80		RCOR1	10		CD151	95		LY6K	38	2156	7407	0.00316843		PCBD2	61
	HIST1H2BE	80		MGAT5B	10		LTBR	95		PEG3	345	1112	1591	0.00318369		MB21D1	61
	NR2E1	80		TMC8	10		FAM27L	95		PRR5	998	826	747	0.00320707		LOC407835	61
	CSGALNACT1	80		KXD1	10		LOC401010	95		TMC8	2613	276	854	0.00320753		MIR433	60
	PIP5K1A	79		CD37	10		CDO1	95		TSPYL5	4614	2169	62	0.0032273		PRR35	60
	FOXD2-AS1	79		PRKACA	10		PDE1C	95		MTA3	1799	13274	26	0.003229		ABCA2	60
	CD151	79		DUSP2	10		LDLRAD4	94		KCNJ12	5336	26	4492	0.00323901		FOXD2	59
	DMPK	79		BMP7	10		COL18A1	94		OR2W5	1444	574	752	0.00323943		FOXD2-AS1	59
	SLC13A3	79		IL2RB	10		TLX3	94		HIST1H3G	147	19273	221	0.00325156		PRLHR	59
	ZPBP	79		CLDN18	10		AGAP2-AS1	93		SHANK1	497	1795	703	0.00325601		PLK5	59
	ADAMTSL3	78		ZNF876P	10		HEXDC	93		TMEM249	88	1296	5647	0.0033283		HOXD3	59
	CDH3	78		POU4F3	10		ZNF135	93		HOXB6	416	1723	899	0.00332977		CTCFL	59
	NFIX	78		DUSP1	10		FLJ43879	93		LOC645166	691	2833	330	0.00333675		LOC100128593	59
	LOC728752	78		LINC00472	10		FAM20C	93		GPR162	267	6467	375	0.00334316		GABPB2	58
	ZNF566	78		LINC00961	10		DPP6	93		ST8SIA5	424	11643	132	0.00336076		LINC00982	58
	ZSCAN18	78		PRKACG	10		LOC100506585	93		CFAP44	1558	106	3948	0.00336233		ITGAL	58
	NKX2-4	78		BRINP1	10		SNORD46	92		KCNF1	346	13176	146	0.00342015		SEPHS2	58
	PLEC	78		CSRP1	9		HOXB1	92		KCNG3	1800	13967	27	0.00347605		SEPT9	58
	LHX9	77		ARHGEF25	9		LZTS1	92		NOTCH1	6304	109	990	0.00348225		MAFG	58
	SLC2A14	77		SELPLG	9		MGA	91		UBXN11	7249	58	1622	0.0034894		MIR133A2	58
	CNTNAP1	77		GPR132	9		KLHL29	91		ADSSL1	92	8286	895	0.00349072		PSMG3	58
	TMEM106A	77		TPPP3	9		ADCK5	91		BNC1	224	9292	332	0.00352765		PENK	58
	GAS7	77		HOXB-AS3	9		NFASC	90		TRIM15	862	238	3475	0.00361954		HAL	57
	NRADDP	77		HOXB5	9		RCVRN	90		IRX2	2	18246	19589	0.00362759		MIR1193	57
	GRIK2	77		CYTH1	9		MBP	90		NCOR2	1530	168	2815	0.00366404		HN1L	57
	AQP1	77		WDR83	9		PLEKHA2	90		ATHL1	981	5145	144	0.00367753		ZNF385C	57
	ASH2L	77		NFIX	9		L1TD1	89		FGD3	21769	88	383	0.00370626		AFG3L2	57
	NFATC1	76		AP2A1	9		MRGPRG-AS1	89		PDCD1	368	14498	141	0.0037833		POLR2D	57
	ENOSF1	76		PRSS57	9		MRGPRG	89		ULBP1	77	19148	521	0.00384889		SLC6A19	57
	PLK5	76		LONP1	9		MOV10L1	89		THEMIS2	2767	223	1249	0.00385929		ZSCAN12P1	57
	KLHDC7B	76		MAN2B1	9		ADAMTS16	89		ECEL1	1152	14455	47	0.00390848		LCN8	57
	YDJC	76		RASAL3	9		LSP1P3	89		LINC00925	122	8970	717	0.00391665		ZMIZ1	56
	LRRIQ4	76		SLC12A5	9		LINC01019	89		FGFR3	5848	16971	8	0.00395486		ADARB2	56
	NPY	76		NDRG3	9		NKAPL	89		TBC1D24	3158	1649	153	0.00396625		OR10Q1	56
	LEFTY2	75		TRERNA1	9		ZKSCAN4	89		CHRM3	151	3261	1621	0.00397215		SERPINB5	56
	FAM50B	75		CECR1	9		OLFM1	89		SLC25A2	5989	544	246	0.00398552		MYT1L	56
	ZC3H4	74		RBMS3	9		DDX11L1	88		NABP1	597	82	16468	0.00400471		FLJ43879	56
	GPR39	74		LOC153684	9		F11R	88		SNORD46	1095	2543	290	0.00401024		THOC5	56
	ROBO2	74		CDH9	9		TSTD1	88		NEDD4L	452	428	4179	0.004014		MET	56
	TF	74		MIR4279	9		HAAO	88		NADK	977	3337	250	0.00404092		AQP11	55
	ZFYVE28	74		VDAC1	9		TFAP2B	88		ANKRD30B	198	1732	2410	0.00408729		CGB1	55
	SLC6A19	74		DOK3	9		SIM1	88		IRF4	114	18657	390	0.00409952		ECEL1P2	55
	CDKN2A	74		C2	9		PTPRN2	88		ZCCHC8	1020	496	1640	0.00410041		PCDHB17P	55
	ZNF114	73		FOXO3	9		PSCA	88		SPRNP1	258	5138	632	0.0041331		PSMG3-AS1	55
	SNAR-B2	73		ZBTB12	9		KCNK9	88		SLC16A3	2615	623	517	0.00415124		PRDM14	55
	POM121L4P	73		PSMG3-AS1	9		ANKS1B	87		TPPP3	12545	295	231	0.00420212		ACTA1	54
	ANGPTL2	73		PSMG3	9		PROM2	87		RUSC1	3920	355	615	0.00420597		MIR494	54
	CDK2AP1	72		TG	9		PCDHGA8	87		HIST2H2BA	6780	86	1494	0.00426742		TUSC5	54
	FAM173A	72		EFHD2	8		PCDHGB4	87		HIST1H2AG	220	546	7277	0.00427942		CNP	54
	PRSS21	72		KCNA3	8		LYNX1	87		DCHS2	1564	17681	32	0.00432261		ECEL1	54
	HOXA10-AS	72		NINJ2	8		SNORD55	86		HIST1H2BJ	221	549	7309	0.00433019		COL20A1	54
	MRPS17	72		MIR4715	8		NTF3	86		MYO1G	920	260	3721	0.00434325		LINC00163	54
	HSPA2	71		CORO1A	8		VSTM2B	86		PTPRCAP	787	597	1897	0.00434813		MESTIT1	54
	OTX2	71		ADGRG5	8		LOC284395	86		SNORD55	1094	2542	324	0.00438698		CYP2R1	53
	SALL3	71		ELMO3	8		GPR39	86		MIR127	2845	8182	39	0.00441408		RARG	53
	CD22	71		SARM1	8		CYP11B2	86		YDJC	305	15631	191	0.00442501		RHBDL1	53
	EVX2	71		ZNF232	8		LOC645166	85		ENO1-AS1	2765	264	1248	0.00442663		PABPN1L	53
	SATB2	71		RPL26	8		ATP11A	85		RYR2	64	3259	4370	0.00442856		ARHGAP27	53
	WI2-2373I1.2	71		RASD1	8		BNC1	85		JAKMIP3	4863	4733	40	0.00446503		RAVER1	53
	LRRC24	71		MIR196A1	8		ARHGEF4	85		GCNT2	2137	258	1672	0.00446974		SLC5A7	53
	RHBDL1	70		P2RY11	8		UMODL1	85		LOXHD1	960	1741	566	0.00456517		FAM198B	53
	GGN	70		ZSWIM4	8		LOC389641	85		SLC2A1-AS1	730	471	2780	0.004604		RSPH3	53
	C2orf54	70		PINLYP	8		TNFRSF10A	85		EBF4	16020	31	1931	0.00461629		BNC1	52
	COX4I2	70		APOC4-APOC2	8		ZNF511	84		NPBWR2	86	15077	746	0.00464891		LDLRAD4	52
	COL9A3	70		DAPK3	8		PRAP1	84		WSCD1	559	10246	170	0.004674		SNAR-D	52
	LOC728613	70		ZNF728	8		TUBGCP2	84		HLA-DPB1	3311	132	2235	0.00468628		GRAMD4	52
	MSH4	69		HPCAL1	8		TH	84		PRDX1	784	919	1362	0.00470391		RRP36	52
	GSX1	69		CASP8	8		SLC9A3R2	84		SLC2A1	731	482	2788	0.00470787		TCF21	52
	MIMT1	69		CNRIP1	8		MYO15B	84		SARDH	480	701	2929	0.00472046		HOXA3	52
	ZNF560	69		RGPD3	8		SP5	84		HIST1H2AE	19467	218	233	0.00473319		EML1	51
	ZIM2	69		SPHKAP	8		RGS12	84		HLA-DPA1	3323	133	2239	0.00473607		ZNF469	51
	PEG3	69		NECAB3	8		INS-IGF2	83		LRRC27	925	406	2643	0.00474791		PRSS27	51
	KCNF1	69		RCAN1	8		INS	83		DOK3	19378	315	164	0.00478101		HOXB5	51
	PCDH7	69		TPRG1	8		CDH4	83		DCAF8	547	177	10421	0.00481169		ZAP70	51
	TNFRSF25	68		IRGM	8		TRMT2A	83		MIR196B	556	394	4681	0.00487569		FGFR3	51
	AQP11	68		SGCD	8		AQP1	83		C5orf38	3	17753	19268	0.00487862		MIR4635	51
	CACNA1C	68		SEPP1	8		ADGRB1	83		LOC100128593	2166	564	841	0.00488324		USP2	50
	MRPS31P5	68		RPS6KA2-IT1	8		GAS1	83		PLEKHA2	21136	163	299	0.00489377		AARS	50
	PIF1	68		PVRIG	8		FAM196A	82		GLT1D1	85	6933	1755	0.00490973		MEIS3	50
	SPPL2C	68		LYNX1	8		MIR33B	82		MTSS1L	5316	40	4866	0.00491157		DBH	50
	ABR	68		DAB2IP	8		GPR45	82		LRRIQ4	306	16299	211	0.00497973		NOTCH1	50
	C19orf33	68		RUSC1	7		PAX5	82		FMN2	116	3263	2784	0.00498514		SLC35E2B	49
	ANKRD30BL	68		GGPS1	7		PLCH2	81		MAG	718	518	2854	0.0050148		BIN2	49
	MIR663B	68		LAPTM5	7		KLHL33	81		SKAP2	647	876	1875	0.00501952		RHOF	49
	TBC1D32	68		AIM2	7		NGB	81		IL16	698	1629	941	0.00504741		CLEC14A	49
	FERD3L	68		PALD1	7		SNED1	81		PENK	2023	21262	25	0.00506802		LMF1	49
	HOXA7	68		GSTO2	7		PRR21	81		SLC7A2	6182	68	2606	0.00514524		LOXHD1	49
	C9orf106	67		ANKRD26	7		FBLL1	81		CD52	6452	59	2930	0.00522095		ZNF571-AS1	49
	DARS2	66		MIR4482	7		ASIC3	81		SLC39A1	1278	582	1501	0.00522506		ZNF540	49
	CENPL	66		GYLTL1B	7		CNTN2	80		IKZF1	216	2105	2464	0.00523987		TMEM91	49
	C14orf2	66		HYLS1	7		ATXN8OS	80		GPR132	3139	294	1225	0.00527853		BCKDHA	49
	ZNF771	66		RAB30	7		KLHL1	80		MIR200B	449	397	6358	0.00528924		PTK6	49
	SOX15	66		CD69	7		RPL10L	80		C11orf21	9128	165	756	0.0053093		RCAN1	49
	FLJ26850	66		HDAC7	7		COX6A2	80		MYT1L	964	13854	86	0.00534687		UNKL	48
	PDCD1	66		HTR2A	7		WDR81	80		CYB561A3	541	1498	1456	0.00546531		ARL6IP1	48
	RXFP3	66		INF2	7		CNP	80		HTR1B	272	19525	225	0.00552147		SRR	48
	POM121	66		IL21R	7		ANKRD36BP2	80		RGS10	8542	124	1138	0.0055606		MIR21	48
	SCT	65		GPR139	7		PCBP3	80		PNPLA2	4898	5159	48	0.00558873		ZNF587B	48
	ADM5	65		COTL1	7		CLDN11	80		PTF1A	7958	4389	35	0.00562444		ZNF587	48
	ZNF814	65		WSB1	7		PKP3	79		FAM228A	490	13199	190	0.00564814		CNGA3	48
	NRXN1	65		RARA	7		ANO1	79		MATR3	860	2032	705	0.00565997		AXDND1	47
	GRM7	65		FKBP10	7		GPR162	79		SYDE1	246	11920	421	0.00566929		OR2W5	47
	HIST1H3J	65		MIR4522	7		POLG	79		PDE4D	2010	200	3072	0.00567092		NAALADL1	47
	C8orf82	65		GJD3	7		KCNAB3	79		ADAMTS20	163	7113	1070	0.00569188		DDX19B	47
	C1orf94	64		P3H4	7		PROSER3	79		SORCS3	136	4664	1960	0.00570176		HOXB6	47
	SORCS1	64		HOXB1	7		HKR1	79		MIR10B	141	13629	649	0.0057164		CD22	47
	KLHL33	64		ZNF471	7		HSPB6	79		PROSER3	274	12052	378	0.00572038		LOC100134317	47
	LMF1	64		MYO7B	7		FBXO41	79		TNFRSF10B	975	2160	593	0.00572264		LOC388849	47
	UNKL	64		LRRFIP1	7		CADM2	79		IGF2	786	974	1632	0.00572465		HIST1H2BM	47
	FANCA	64		ZNF341	7		FGD3	79		LILRA6	744	1110	1533	0.00578623		GPR6	47
	LDLRAD4	64		DYNLRB1	7		LCN8	79		TBX3	1457	495	1760	0.00579854		HIST1H2AJ	47
	PTGER4	64		ZNRF3	7		LINC01341	78		OR2L13	813	3286	480	0.00584654		LZTS1	47
	C6orf201	64		ABCC5-AS1	7		RPS15	78		SLC39A13	8728	125	1180	0.00586517		ELAVL4	46
	FAM217A	64		ANKRD37	7		ZNRF4	78		ADRA2A	3449	4672	80	0.00587151		OR11L1	46
	VPS33A	63		ARHGEF37	7		TBCB	78		HOXD4	131	13630	722	0.00587171		MCF2L	46
	ZNF605	63		LOC728613	7		PARVG	78		IL21R	1537	370	2286	0.00591175		MISP	46
	SECTM1	63		CAPN11	7		IRF4	78		NFIX	286	300	15437	0.00600161		CASP8	46
	OLIG2	63		CDSN	7		MAFK	78		FAM198B	18601	138	520	0.00603937		CARD10	46
	PCBP3	63		KLHL31	7		DNAJB6	78		GHR	474	455	6204	0.00605111		FAM153B	46
	VWA7	63		HOXA10-AS	7		MIR595	78		CLIC3	112	22318	540	0.00609412		STK32C	45
	TTYH3	63		MIR196B	7		SNORD38A	77		CRACR2B	1328	5160	198	0.00611965		COX14	45
	HOXA10	63		STX1A	7		SNORD38B	77		SNX29P2	1024	1043	1271	0.00612212		PRR13	45
	NKX2-6	63		KMT2C	7		LOR	77		POU4F3	861	285	5555	0.00614268		PCBP2	45
	ARHGEF19	62		MIR200B	6		USP2	77		NFASC	3411	1361	296	0.0061828		RRN3P2	45
	WDR59	62		MIR200A	6		SNORA10	77		TG	3357	321	1292	0.00624855		CYBA	45
	RAP1GAP2	62		LOC100506801	6		SNORA64	77		RHOG	2057	166	4081	0.00625308		BAIAP2	45
	RBM38	62		RPS6KA1	6		SEPT9	77		HILPDA	1743	201	3984	0.00626127		CCDC43	45
	HMGCLL1	62		SMIM12	6		KRT17	77		MIR431	2214	8180	78	0.00632223		HIST1H2AL	45
	LINC01252	61		CD247	6		POU4F2	77		LOC100506585	3854	1274	289	0.00634523		TRAF2	45
	HOXC5	61		C10orf142	6		NYAP1	77		NR2F1-AS1	187	1231	6226	0.00639648		MIR4479	45
	MIR615	61		TSPAN15	6		LOC494127	77		SPIB	489	1090	2702	0.00642163		RAB25	44
	ZNF696	61		FOXI2	6		NNMT	76		LINC00208	4593	96	3267	0.00642277		GCSAML	44
	HS3ST2	60		LRRC27	6		LINC00942	76		CNTN2	1273	3134	363	0.00645048		ANO1	44
	ACOX1	60		RASGEF1A	6		LMF1	76		TAPT1-AS1	1006	77	18710	0.00645441		IL16	44
	PAX8	60		TOLLIP-AS1	6		RBFOX3	76		KCTD15	3638	157	2553	0.00648626		MGAT5B	44
	TMEM184A	60		AMPD3	6		C21orf2	76		SUMO1P1	1111	186	7076	0.00650075		CARD14	44
	DHX9	59		IL10RA	6		MAD1L1	76		PIWIL1	634	1542	1516	0.00657182		FAM83E	44
	LRRC41	59		TOLLIP	6		KLHL21	75		SNORD99	1659	576	1564	0.00661628		SNAR-B2	44
	ANGEL2	59		CLEC2D	6		SECTM1	75		ABCA7	1466	1746	584	0.00661732		MIR4758	44
	LINC00200	59		IRAK4	6		POTEF	75		SNORA61	1660	577	1565	0.00663216		MIR4761	44
	TPSD1	59		PUS7L	6		PTK6	75		SNORA44	1661	578	1566	0.00664807		CELSR3	44
	ZNF385C	59		BAZ2A	6		TFAP2D	75		TTC34	79	3347	5696	0.00665749		ALG1L	44
	HOXB6	59		NBEA	6		EPHB6	75		SNORA16A	1662	579	1567	0.00666399		LINC00051	44
	ZIK1	59		MIR623	6		ANK1	75		SNORD38A	1507	2544	394	0.00667324		C9orf62	44
	YIPF4	59		TMCO3	6		PITX3	74		SNORD38B	1508	2545	395	0.00669257		SLC2A1-AS1	43
	ADRA2C	59		DCUN1D2	6		SOX21	74		LMF1	381	9824	407	0.00671895		SLC2A1	43
	HNRNPAB	59		OTX2	6		NKX2-8	74		C1orf145	7857	4244	46	0.00675621		RPS13	43
	MB21D1	59		ZNF106	6		SYDE1	74		SNHG12	1658	575	1623	0.00680373		ABCA7	43
	LINC00473	59		CYP1A1	6		FUNDC2P2	74		NAALADL1	592	6145	426	0.00681234		NABP1	43
	MIR1225	58		ABCC1	6		AHRR	74		NOL4L	3721	197	2115	0.00681465		PATZ1	43
	ST8SIA5	58		LOC606724	6		FAM163A	73		CLEC14A	1022	8402	181	0.00682825		NRADDP	43
	CCDC9	58		USP7	6		PLEKHG5	73		KIAA1549L	1600	959	1015	0.00683955		SNHG4	43
	COX7A1	58		BRD7	6		NAALADL1	73		CARD10	5748	252	1083	0.00687948		MATR3	43
	PRR23C	58		BAIAP2	6		PRSS57	73		IFNL4	4306	248	1474	0.00689833		PCDHA4	43
	SLC26A1	58		NEDD4L	6		LPCAT1	73		SLC5A7	247	13464	474	0.00690634		HOXA6	43
	OTP	58		OAZ1	6		DOK2	73		TOLLIP	735	411	5233	0.0069221		CLIC3	43
	OPRM1	58		SPPL2B	6		PKP1	72		BAHCC1	10	10738	14725	0.00692337		KLHDC7A	42
	LINC00602	58		TMEM190	6		TNNT3	72		AARS	2408	770	853	0.00692488		TOLLIP	42
	LOC286083	58		OR7G1	6		IRF7	72		TRIM29	549	6382	455	0.00696919		PEBP1	42
	CHD5	57		ADGRL1	6		OR10Q1	72		FOXO3	19719	317	256	0.00699043		PKM	42
	HKR1	57		HSPB6	6		SCARNA12	72		LRRFIP1	2450	382	1714	0.00700412		NTRK3	42
	SNHG18	57		MAP4K1	6		TBX4	72		HIST1H2AL	176	458	19947	0.0070173		TM2D3	42
	SEMA5A	57		CEBPZOS	6		MED15P9	72		ARHGEF4	4334	1121	333	0.00705224		WDR59	42
	HIST1H2BM	57		ZAP70	6		FAM182B	72		ADGRL3	57	17105	1671	0.00709197		POTEC	42
	HIST1H2AJ	57		SLC4A3	6		AACSP1	72		CSRP1	1589	291	3537	0.00711402		TCEB3CL2	42
	NIPAL3	56		ACKR3	6		ADHFE1	72		WBSCR17	4	19934	20773	0.0071868		OR10H1	42
	STPG1	56		BIN1	6		CHD5	71		RASGEF1C	82	18642	1085	0.00719455		TTC38	42
	FRRS1	56		ANKRD30BL	6		SYT8	71		CD1D	523	1348	2356	0.00720295		TFAP2D	42
	STK32C	56		MIR663B	6		NBEA	71		CDHR1	1761	267	3543	0.00721995		TRPV6	42
	RRN3P2	56		TNS1	6		DLK1	71		UTS2R	140	10753	1112	0.00724832		UFC1	41
	RBFOX3	56		KIAA1755	6		KCTD1	71		FAM217B	213	14763	533	0.00725528		C1orf233	41
	SRMS	56		CLDN14	6		ADORA2A	71		LOC389641	241	20827	335	0.00727418		ANXA7	41
	B4GALT4	56		LINC00895	6		RTN4R	71		DSC3	1788	11618	81	0.00727815		PITX3	41
	MIR4648	56		COL6A4P2	6		SLC7A14	71		BIN1	4365	440	880	0.00730424		SMG6	41
	NEFM	56		HYAL1	6		HK3	71		PRKACG	22093	289	265	0.00731071		P4HB	41
	MIR200B	55		HCLS1	6		HIST1H3E	71		EID3	2208	6817	113	0.00734148		FGF22	41
	RPS13	55		TMCC1	6		HIST1H3D	71		SNORA68	2091	1757	463	0.00734197		SEPT10	41
	HRASLS5	55		PAICS	6		HIST1H2AD	71		INS	844	5832	346	0.00734916		NKD2	41
	NEDD4L	55		HHIP	6		HOXA10	71		GBP2	1588	141	7610	0.00735212		RASGEF1C	41
	SERPINB5	55		NAP1L5	6		SLC25A25	71		AMZ1	74	19767	1170	0.00737804		SH2B2	41
	DDX11L2	55		HHIP-AS1	6		PIP5K1A	70		RAB25	482	2931	1218	0.00741017		NFASC	40
	CLDN11	55		GHR	6		TRIM29	70		AXDND1	513	3055	1098	0.00741045		LOC646268	40
	PCDHGB2	55		UGT3A2	6		NTRK3	70		C17orf107	12660	130	1046	0.00741289		AGAP2	40
	FOXD2	54		ELL2	6		ITPRIPL2	70		TNFRSF10A	242	21175	336	0.00741383		PNMA1	40
	TMEM167B	54		HIST1H2AL	6		ZNF423	70		MAP1LC3A	16115	65	1662	0.00747982		LTBP2	40
	LOC100130992	54		SYNJ2	6		RNF135	70		SNORA10	4191	1050	398	0.00751603		TVP23A	40
	CYP2E1	54		HIST1H1D	6		FZD2	70		SNORA64	4192	1051	399	0.00753836		RYR1	40
	CDH8	54		RAC1	6		FASN	70		ASIC3	240	20241	362	0.00754052		LILRA6	40
	GUCY2D	54		ORAI2	6		DNM2	70		KDM2B	193	1565	5853	0.00757258		LILRA3	40
	SNAR-G1	54		AKR1B15	6		SNORA68	70		POU4F2	255	17285	402	0.00758637		SOWAHC	40
	CPXM1	54		PRKAR1B	6		ZNF513	70		HOXA3	1038	2124	806	0.00760391		PLD1	40
	CREBRF	54		MEOX2	6		MN1	70		RFPL2	1304	1171	1165	0.00761056		SERINC5	40
	LOC389332	54		ATP6V0A4	6		PCDHGA5	70		KRBA2	3602	780	634	0.00761853		DNAH14	39
	ZNF890P	54		DNAI1	6		RAPGEF1	70		IRF7	713	5810	432	0.00764701		PRDX1	39
	OSGIN2	54		FOXD4	6		CACNA1C	69		AACSP1	3308	1236	438	0.00765137		HIST3H3	39
	C1orf233	53		FAM219A	6		DDX11	69		RPS13	450	977	4083	0.0076659		SBF2-AS1	39
	MSRB1	53		SYTL1	5		ZNF768	69		DEGS1	3934	478	956	0.00767487		KIAA1549L	39
	PRSS27	53		SLC2A1-AS1	5		FAM83G	69		SLC15A4	10450	83	2078	0.00769075		LOC440028	39
	CGB8	53		ADAMTSL4	5		P4HB	69		SLCO4A1	3254	1143	486	0.00770865		TRIM29	39
	FBXO36	53		MIR4257	5		POLR2I	69		PRLHR	1673	5090	213	0.00772991		LINC00668	39
	GHR	53		ZBTB7B	5		SLC5A7	69		SECTM1	390	11399	412	0.00779053		KRTAP10-8	39
	NSA2	53		PEAR1	5		MIR3131	69		DGKE	12978	777	182	0.00780306		ELMO1	39
	PCDHA7	53		FMO9P	5		OTOP1	69		PRSS57	14394	302	427	0.0078741		FOXH1	39
	PCDHGA12	53		LGR6	5		SLC6A19	69		FLT4	479	18646	209	0.00790976		TSACC	38
	GFM2	53		DEGS1	5		PCBD2	69		INA	1837	1434	710	0.00792214		CCT3	38
	FLT4	53		MXRA8	5		ARHGEF10	69		LOC339166	1395	10245	131	0.00792858		OR6N2	38
	SARDH	53		RCC2	5		OR2L13	68		TPTEP1	3739	137	3672	0.00795817		F11R	38
	LOC100132111	52		PTP4A2	5		SPAG6	68		PAICS	1060	451	3953	0.007988		TSTD1	38
	RAB25	52		SLC2A1	5		C14orf39	68		ADGRB1	2507	2155	350	0.00799183		TFCP2	38
	EIF2B3	52		CCDC88B	5		ITGAL	68		LGR6	1127	477	3521	0.00799829		MIR543	38
	HKDC1	52		SYT12	5		SARM1	68		ANXA7	1670	1445	790	0.00804414		TPSB2	38
	PRKCDBP	52		LRP5	5		COLEC11	68		HYAL2	1487	70	18359	0.00805966		CTNS	38
	ANAPC5	52		MIR4492	5		SLCO4A1	68		RPS8	1270	2541	594	0.00807953		TMC8	38
	NEIL1	52		CALCA	5		SHANK3	68		CDH8	461	510	8209	0.00812378		SHPK	38
	FOXK2	52		SPI1	5		HIST1H4E	68		GRK6	942	2038	1007	0.0081346		TMC6	38
	SPIB	52		BCL9L	5		ZSCAN12P1	68		C17orf67	13478	784	183	0.00813622		HSPB6	38
	FAM228A	52		MIR4493	5		NRN1	68		LRRN4CL	737	1499	1752	0.00814237		PAX1	38
	ARMC1	52		KCNA6	5		RNF32	68		LINC00494	2112	818	1121	0.00814612		LINC00461	38
	PEAR1	51		CD27	5		RADIL	68		ADCY3	15507	812	155	0.0081967		WRNIP1	38
	CYP2R1	51		H2AFJ	5		C7orf13	68		FOXB2	2512	21620	36	0.0082082		NXPH1	38
	IFT81	51		ARHGDIB	5		FAM167A	68		SYCP2	245	15043	534	0.00825158		MICALL2	38
	CCDC43	51		TBX3	5		SHCBP1L	67		TACC1	557	696	5100	0.00828189		SARDH	38
	FGF22	51		ZCCHC8	5		CDHR5	67		RUNX1	4398	251	1794	0.00829282		MIR200B	37
	SHANK1	51		KTN1	5		MEDAG	67		GNAL	2626	11438	66	0.00829949		ODF2L	37
	COLEC11	51		PCNX	5		SSTR1	67		ZNF728	2649	339	2208	0.0083009		OR51I2	37
	MRPL30	51		RIN3	5		RPS2	67		HKR1	434	12074	379	0.00831158		MYEOV	37
	MITD1	51		KTN1-AS1	5		RPL26	67		ZNF423	2606	1675	458	0.00835564		OR10G8	37
	FBN2	51		ELMSAN1	5		CAPN12	67		CDHR5	694	5811	496	0.00835929		INS-IGF2	37
	EBF1	51		POLR2M	5		LINC00162	67		GJC2	7081	154	1881	0.00852868		INS	37
	LCN8	51		DNM1P46	5		RHOH	67		RBFOX3	444	11358	408	0.00854972		ADAMTS20	37
	ODF2L	50		TMEM204	5		SERINC5	67		PACSIN1	3813	220	2459	0.00856707		LINC00565	37
	TBX15	50		CHD9	5		SERPINB9	67		AQP1	299	19840	349	0.00859213		ZFP90	37
	LRRC43	50		MT2A	5		COL12A1	67		MTUS2	1946	606	1761	0.00861326		FZD2	37
	TGDS	50		MT1A	5		GUSBP10	67		LECT1	1052	7812	254	0.00864872		ST8SIA3	37
	SLFN12L	50		SPIRE2	5		TRPV6	67		RCCD1	11662	71	2530	0.00867322		PROSER3	37
	PCYT2	50		YBX3P1	5		NAIF1	67		ARHGAP27	13434	131	1195	0.00870022		SIGLEC17P	37
	LRRN1	50		CDH8	5		C9orf173-AS1	67		SLC44A2	13978	53	2850	0.00872776		KRTAP10-11	37
	LIPH	50		TBC1D16	5		ARMC3	66		COL20A1	2113	1144	881	0.00878782		HTR1A	37
	LOC100133461	50		CEP131	5		MUC2	66		LOC150935	4348	811	608	0.00883492		CDYL	37
	AXDND1	49		GATA6	5		TIRAP	66		PALD1	3067	359	1959	0.00887764		OLFM1	37
	LOC100240735	49		TTC39C	5		MTL5	66		KIRREL	1584	1347	1011	0.00887815		TNN	36
	ZNF461	49		DOT1L	5		CACNA2D4	66		GPER1	1741	688	1808	0.00890608		SCART1	36
	HRH1	49		SLC27A1	5		LDHD	66		RTP5	149	13848	1050	0.00890897		C1QL3	36
	DNAH1	49		NUDT19	5		SLC16A3	66		MIR200A	867	398	6359	0.00899977		MIR4686	36
	QRSL1	49		MAG	5		LOC100996291	66		PTP4A2	1214	481	3768	0.00901933		PRKAB1	36
	ZNF311	49		EHD2	5		LBX2-AS1	66		PLK5	303	11744	620	0.00903879		C16orf91	36
	COL21A1	49		LILRB1	5		FAM198B	66		PCBP3	392	15196	371	0.00905105		SNAR-F	36
	KHDC1	49		ACP5	5		ULBP1	66		MIR4444-1	746	1931	1535	0.00905503		LAIR1	36
	RTN4IP1	49		CYP2A6	5		SMO	66		IL2RA	4866	193	2366	0.00909021		LIME1	36
	CD1D	48		TTC7A	5		DBH	66		ACTA1	2185	4250	240	0.00911202		HIST1H1A	36
	CSF3R	48		NMI	5		GCSAML	65		SBF2-AS1	1218	1460	1264	0.00917395		NFE2L3	36
	DENND5A	48		CYTIP	5		RUNX3	65		FGF6	1528	6972	216	0.00934675		LOC649352	36
	TFCP2	48		WIPF1	5		SPI1	65		MIR133A2	882	14776	177	0.00936499		REXO1L2P	36
	SIVA1	48		FRG1B	5		PTPN6	65		LINC01341	1828	3279	385	0.00936807		KCNK9	36
	PRR35	48		SOGA1	5		FLRT2	65		RMND1	1496	75	20612	0.00938411		CD1E	35
	MIR21	48		LINC01260	5		SLC12A4	65		ATCAY	252	11772	782	0.00940724		TROVE2	35
	BAIAP2	48		TFF3	5		MEIS1	65		FANCA	383	10189	596	0.00942653		OR2M4	35
	FSD1	48		LIMK2	5		OSR1	65		DNM1P46	1953	503	2394	0.00951002		UCHL5	35
	LINC01191	48		PRR34-AS1	5		SSTR4	65		MRPL30	499	1118	4221	0.00951983		ZSCAN2	35
	LOC100499194	48		XBP1	5		FAM217B	65		SPI1	9257	488	526	0.00958832		GABRB3	35
	CDH4	48		PRR34	5		SYCP2	65		PITPNA	13101	194	945	0.00967043		MBP	35
	SUMO3	48		TRAK1	5		LINC00029	65		BNC2	1042	885	2617	0.00970723		CAPN12	35
	THBS4	48		IL5RA	5		ZNF74	65		TBC1D16	571	511	8327	0.00975938		YIPF4	35
	HAUS6	48		COLQ	5		ZNF876P	65		AEBP1	71	19876	1728	0.00978771		POM121L4P	35
	NUP210L	47		ZBTB20	5		AFAP1-AS1	65		MIR4456	1358	18232	99	0.00982783		CELSR1	35
	HMX2	47		MYLK	5		HLA-DOA	65		OR11L1	924	4313	616	0.00983974		NDUFAF3	35
	TMEM138	47		GATA2	5		CLIC3	65		LYNX1	21598	353	323	0.0098642		DALRD3	35
	CYB561A3	47		KLHL6	5		LINC00837	64		SLC15A3	259	6080	1571	0.00990011		MIR425	35
	HCAR1	47		FAM200B	5		BIN2	64		NUP210L	538	3919	1177	0.00992464		MIR191	35
	RASA3	47		ERGIC1	5		DZIP1	64		PVRIG	1261	352	5607	0.00994741		ARMT1	35
	CGB1	47		SLC25A2	5		HN1L	64		SEPT10	1475	1837	921	0.00996874		RMND1	35
	PF4	47		SPARC	5		MRC2	64		RHOH	5861	847	503	0.00997352		SLC25A25	35
	GPR6	47		HIST1H2AG	5		AFG3L2	64		FAM196A	4894	1454	352	0.0099981		NAIF1	35
	DCAF8	46		MYB	5		FZD5	64		IRF8	12314	155	1316	0.0100203		GTPBP4	34
	PEX19	46		NUP153	5		OXT	64		C10orf88	734	1453	2367	0.0100602		TH	34
	TRIM29	46		HIST1H2BJ	5		LINC00659	64		F11R	2040	4005	311	0.0101123		OR8J3	34
	TM2D3	46		LINC00336	5		KIAA1614	63		TNN	1272	3046	656	0.0101147		KCNA5	34
	LINC00910	46		FILIP1	5		TRIM67	63		LIAS	1638	668	2325	0.0101219		NTF3	34
	NLRP12	46		ST7	5		HAL	63		SLIT2	8	17038	18713	0.010143		PRMT7	34
	ZAP70	46		ETV1	5		CSNK1A1P1	63		RPL9	1641	670	2326	0.0101642		SLC7A6OS	34
	MAEA	46		HOXA2	5		FMNL1	63		LOC440028	1219	1488	1412	0.0101762		CRHR1	34
	PCDHA4	46		HERPUD2	5		POTEC	63		MSH4	340	1330	5677	0.0101949		CTC1	34
	MIR196B	46		ADAM5	5		TCEB3CL2	63		CYB5R3	775	187	17737	0.0102056		TBC1D16	34
	TACC1	46		C8orf46	5		MIR4761	63		TMEM176B	1906	694	1946	0.0102168		KIAA0355	34
	C11orf95	45		KIAA1875	5		ZIC4	63		NAV1	4736	265	2054	0.0102286		SNORD32A	34
	WSCD1	45		SYK	5		GALNTL6	63		FLI1	591	5786	755	0.0102409		SNORD33	34
	TTYH2	45		CERCAM	5		SYCE1	62		LOC728613	339	389	19587	0.0102447		SNORD34	34
	CEP63	45		RXRA	5		SPON1	62		CRISP2	20083	90	1440	0.0103068		SNORD35A	34
	SENP7	45		OBP2A	5		RASGRP2	62		PDZRN3	1413	16650	111	0.0103341		PCSK4	34
	ANAPC13	45		EGFL7	5		HEPACAM	62		RNF44	4521	237	2457	0.0104004		LOC150776	34
	KCNIP4	45		LOC100128593	5		GPR176	62		NUP210	17565	121	1241	0.0104159		ATP11B	34
	FOXH1	45		LHX6	5		ZNF469	62		CCDC88B	8840	483	618	0.0104194		GRK6	34
	CELSR2	44		LHX3	5		LOXHD1	62		TTYH1	5488	80	6014	0.0104247		RIPK1	34
	DNAH14	44		ARHGEF16	4		MIR4750	62		ZNF831	1153	14760	156	0.0104699		LATS1	34
	FAM170B	44		KCNAB2	4		OR10H1	62		SLC6A19	315	17751	477	0.0105084		HOXA4	34
	MAP3K14-AS1	44		CDC42	4		ADRA2B	62		ZCCHC14	5321	35	14374	0.0105388		RFK	34
	SPATA32	44		LOC729987	4		DUSP2	62		TPO	1056	13153	194	0.0105937		OR6F1	33
	TBC1D16	44		DAP3	4		MIR4441	62		CLCNKB	1374	1316	1493	0.0106094		ACY3	33
	MISP	44		BTG2	4		LOC388849	62		LTBR	1523	6460	275	0.010628		ABHD13	33
	LOC100134317	44		TRAF3IP3	4		VWA7	62		PRKCH	5127	66	8021	0.0106546		LIG4	33
	NDUFA3	44		OR2W5	4		AUTS2	62		DOCK9	3531	273	2818	0.0106617		TMEM204	33
	OSCAR	44		SNHG12	4		PRKAR1B	62		SDC3	2177	1376	911	0.0107005		APOOP5	33
	GREB1	44		SNORD99	4		PPP1R3B	62		CDH4	534	14768	347	0.0107238		SLC7A5	33
	KRTAP10-8	44		SNORA61	4		TMEM216	61		LIME1	2930	654	1431	0.0107413		FAM27L	33
	RCAN1	44		SNORA44	4		MIR1178	61		CYTH1	3615	298	2550	0.0107565		SDK2	33
	ALG1L	44		SNORA16A	4		LOC440311	61		CIT	5082	43	12604	0.010779		B3GNTL1	33
	FAM53A	44		CCDC17	4		GDPD3	61		CLDN11	455	16305	372	0.010796		MIR521-2	33
	PCBD2	44		S100A8	4		SRR	61		DMPK	281	12926	762	0.0108206		MIR527	33
	SERPINB6	44		SLC39A1	4		GALR1	61		PPAT	886	849	3695	0.0108567		FBN3	33
	TFAP2A	44		YY1AP1	4		PALM	61		PROCA1	13267	234	898	0.0108826		KLK6	33
	IMPDH1	44		LINC01136	4		ABCA7	61		EPS15L1	1869	94	15895	0.0108971		MIR10B	33
	UAP1L1	44		C10orf71	4		FSD1	61		MSRB1	470	9842	604	0.0109015		HOXD4	33
	TDRD10	43		CDH23	4		SNAR-F	61		TNNI2	8597	5172	63	0.0109239		HNRNPA3	33
	GTF2B	43		ZNF503-AS2	4		TLE2	61		NDUFA13	14081	1082	186	0.0110243		KRTAP13-1	33
	SHE	43		LGI1	4		ALLC	61		ADGRA1	762	4739	789	0.0110714		ADORA2A	33
	CEP55	43		SCD	4		HOXD11	61		YJEFN3	14082	1083	187	0.0110798		ZNF311	33
	GRIA4	43		LDB1	4		NMI	61		MGAT3	254	15511	724	0.0110814		ELAVL2	33
	FLI1	43		OR5AK2	4		IFT80	61		RPS6KA2-IT1	3839	351	2126	0.0111193		ENO1-AS1	32
	NAALADL1	43		BIRC3	4		TRIM59	61		ASCL2	9127	5834	54	0.0111517		HIST2H2BA	32
	CHKA	43		HTR3A	4		TNFRSF10B	61		ZSCAN18	289	13140	765	0.0112426		DHX9	32
	FOXG1	43		NNMT	4		RPS8	60		SLA	3368	1292	671	0.0112877		S100A12	32
	GABRB3	43		CXCR5	4		OXCT2	60		CLCNKA	1373	1315	1618	0.0112922		LINC00200	32
	RHOV	43		NTM	4		FANCA	60		MTPAP	2349	715	1746	0.0113262		AGAP2-AS1	32
	NABP1	43		PTPRCAP	4		CAMKK1	60		RNF135	615	10397	459	0.0113337		LECT1	32
	POLR2D	43		OR6T1	4		SCGB3A1	60		MEIS3P1	12734	16	14451	0.0113623		DNASE1L2	32
	SLC18B1	43		TSPAN9	4		HIST1H2BF	60		RXFP3	369	2020	3959	0.0113826		NQO1	32
	LOC646999	43		BCDIN3D-AS1	4		LEP	60		TACC2	4861	944	644	0.0113954		ANKRD62	32
	TMEM209	43		ASIC1	4		ASCL4	59		TNFRSF18	205	3320	4373	0.0114595		PPP1R15A	32
	MIR153-2	43		TNFRSF1A	4		RARG	59		HAS1	67	13050	3416	0.0114914		SMG9	32
	FAM83A	43		RERG	4		CTSG	59		PRSS27	471	9860	646	0.0115317		KRTAP10-4	32
	GSDMD	43		NCKAP5L	4		MSRB1	59		ADAMTSL4	3396	472	1877	0.0115578		NOP14-AS1	32
	SLC25A33	42		CORO1C	4		SEPHS2	59		ZNF454	96	18214	1722	0.0115648		POU4F3	32
	LINC01137	42		MTUS2	4		LOC100506388	59		SMIM22	232	9455	1375	0.0115804		TLX3	32
	SEC61A2	42		ABHD12B	4		KLF11	59		KLHDC7A	172	2346	7496	0.0116064		MAML1	32
	LINC00857	42		CHD8	4		LOC150935	59		TSSK6	14621	1104	188	0.0116363		IRX2	32
	ANXA11	42		CEBPE	4		MIR296	59		TRPM2	1726	15182	116	0.0116516		RNF44	32
	ANO1	42		FOXN3	4		MYO18B	59		LCP2	2488	678	1807	0.0116773		HK3	32
	PKNOX2	42		EWSAT1	4		BST1	59		SSTR5	40	9381	8151	0.0117087		NFKBIL1	32
	KIAA1024	42		GRAMD2	4		PTGER4	59		PRR35	528	9365	619	0.0117153		CDSN	32
	AP3S2	42		PLCG2	4		MIR4462	59		KIF2C	127	2540	9498	0.0117246		ATP6V1G2-DDX39B	32
	LINC00923	42		PKMYT1	4		UQCRH	58		PPDPF	913	196	17129	0.0117287		ATP6V1G2	32
	RNF135	42		MEFV	4		RUSC1	58		HIST3H3	895	4247	812	0.0117927		MCM9	32
	TMEM91	42		SULT1A2	4		OR11L1	58		SELPLG	10385	293	1019	0.0118353		CYSRT1	32
	BCKDHA	42		ESRP2	4		FAM99A	58		LINC00200	413	4331	1742	0.0118813		RNF224	32
	SBNO2	42		CCL13	4		CCDC88B	58		LOC646268	841	3976	935	0.011913		LOC440173	32
	SPEG	42		NBR2	4		PRR35	58		NXPH2	1879	650	2572	0.0119575		ZC3H12A	31
	ZNF501	42		HOXB-AS1	4		PLK5	58		MGA	1226	8753	293	0.0119663		TMEM167B	31
	RIPK1	42		DLX4	4		CAPS	58		OXSR1	5766	236	2322	0.0120127		CNTN2	31
	NFKBIL1	42		SEPT9	4		MIR935	58		COLEC11	498	13158	485	0.0120675		LINC01137	31
	TFAP2D	42		SLC16A3	4		TINCR	58		BTG2	1376	572	4039	0.0120703		ATXN8OS	31
	CLVS2	42		RAB34	4		HOXD13	58		LOC339807	2656	1802	665	0.0120816		GAS6-AS1	31
	ATP6V1G2-DDX39B	42		NARR	4		HOXD10	58		LPPR2	13987	38	5994	0.0120908		KLHL1	31
	ATP6V1G2	42		MED24	4		EGR4	58		TDRD10	586	2908	1878	0.0121339		MTRNR2L1	31
	TOMM7	42		BRCA1	4		PCDHGA12	58		PITX3	1519	5047	418	0.0121466		SIGLEC10	31
	CLDN23	42		MARCH10	4		FOXI1	58		GZMM	2890	1744	636	0.0121496		RNASEH1-AS1	31
	ZC3H12A	41		CD79B	4		ATP1A4	57		TSACC	650	2939	1683	0.0121781		PROM2	31
	LINC01160	41		CASKIN2	4		ELF3	57		PRR13	5017	270	2377	0.0121923		MRPL30	31
	ALX4	41		UNC13D	4		SLC35E2B	57		PTPN7	7773	110	3776	0.0122183		RNASEH1	31
	PDGFD	41		MIR3186	4		SPRNP1	57		ZEB1	7971	4407	92	0.0122278		DNMT3A	31
	KCNA6	41		ARHGAP28	4		MYEOV	57		RFK	1818	1310	1357	0.0122278		MITD1	31
	PIWIL1	41		CDH20	4		KRBA2	57		NLRP3	3414	914	1036	0.0122306		KRTAP10-1	31
	PXMP2	41		CELF4	4		EVPL	57		PCBP2	5018	271	2378	0.0122337		PCDHA3	31
	PGAM5	41		CCBE1	4		GZMM	57		F2RL3	123	11940	2203	0.0122384		ATP6V0E1	31
	POLE	41		PKN1	4		SLC38A11	57		HSPA7	1916	1350	1252	0.0122475		MRPS17	31
	IQGAP1	41		GRAMD1A	4		RANBP1	57		SORBS2	3790	672	1285	0.0123495		GUSBP10	31
	CCDC154	41		LINC01531	4		GALR3	57		MYOD1	8656	5266	72	0.0123768		KIAA1875	31
	CIRBP-AS1	41		ZNF211	4		LOC649352	57		GCSAML	1917	3280	524	0.0124149		CREB3L4	30
	KLHL29	41		DDX39A	4		GDA	57		ZC3H4	310	12947	824	0.0124516		SLC39A1	30
	KCNAB1	41		AKAP8	4		LCN10	57		LOC100132111	481	1341	5140	0.0124759		NUAK2	30
	ATP11B	41		ERF	4		LCN6	57		PCDHB17P	724	18059	255	0.012531		ADGRA1	30
	MBLAC1	41		TMEM160	4		TACC2	56		ERGIC1	3299	543	1869	0.0125724		CYP2E1	30
	MICALL2	41		ZNF787	4		C15orf62	56		SOX11	56	13160	4552	0.0125918		TMEM80	30
	PSMG3	41		LINC01119	4		PRSS27	56		LINC00841	1666	939	2155	0.0126407		DEAF1	30
	SKAP2	41		IL1R1	4		PABPN1L	56		PKP3	1763	5148	373	0.0126822		IFFO1	30
	HOXA6	41		CXCR2	4		KRT16	56		DDX19B	2404	1660	850	0.012702		RASA3	30
	GABRD	40		DCTN1	4		MIR10B	56		STX1A	6150	395	1399	0.012721		MIR127	30
	TSACC	40		NXPH2	4		RBM38	56		MESTIT1	75	2131	21267	0.0127224		SPNS2	30
	C1orf87	40		LOC63930	4		HIST1H3F	56		DPF1	2651	185	6943	0.0127403		SLC16A3	30
	CCT3	40		RTEL1	4		IRF5	56		DNMT3A	2452	1826	766	0.0128125		AKAP10	30
	C1QTNF9	40		RTEL1-TNFRSF6B	4		ZNF398	56		TNK2	1249	1191	2323	0.0128885		FASN	30
	SRR	40		LIME1	4		REXO1L2P	56		HN1L	680	9389	544	0.01294		MAG	30
	SMG6	40		BHLHE23	4		PLEC	56		MIR4649	102	19877	1727	0.0130224		MIR519A1	30
	C19orf60	40		SUSD2	4		TNN	55		STARD13	1850	751	2523	0.0130339		LOC339807	30
	HNRNPA3	40		PARVG	4		CYP26C1	55		TBX15	505	3814	1822	0.0130455		SPEG	30
	CASP8	40		PPM1F	4		TIGD3	55		LONP1	4299	303	2706	0.0130907		CHRNA4	30
	FZD5	40		SSTR3	4		SLC22A8	55		C17orf104	12915	1692	162	0.0131351		OSM	30
	PTK6	40		EFCAB6	4		AGAP2	55		LEPR	6634	2627	205	0.0132298		HTRA3	30
	NDUFAF3	40		CCDC36	4		ZSCAN2	55		HMX2	539	4715	1407	0.0132388		HSD17B11	30
	DALRD3	40		LNP1	4		DNASE1L2	55		PHLDA2	1768	1482	1367	0.0132563		SFXN1	30
	MIR425	40		POLR2H	4		P2RX5	55		NTRK3	849	9303	456	0.0133138		ZKSCAN5	30
	MIR191	40		TOMM70A	4		ZNF385C	55		TFF3	2941	530	2319	0.0133518		STX1A	30
	ANAPC4	40		TM4SF19-TCTEX1D2	4		LOC339807	55		SEPP1	1425	350	7253	0.0133597		ERICH1	30
	MCM9	40		TM4SF19	4		MIR1-1	55		RASA3	543	7899	849	0.0134293		ZMPSTE24	29
	SUN1	40		AFAP1-AS1	4		MIR298	55		BHMT	18769	172	1131	0.0134572		HNRNPCL3	29
	DFFB	39		LIAS	4		LOC100131289	55		FSD1	531	11780	585	0.0134807		HNRNPCL1	29
	TATDN3	39		CCRN4L	4		SULF1	55		ACOX1	407	11330	796	0.0135133		RUNX3	29
	SLC35E2B	39		RPL9	4		LINC00051	55		MICAL2	2193	957	1750	0.0135195		SNORD99	29
	CEP104	39		TMPRSS11GP	4		SLA	55		ECE1	2779	916	1445	0.0135356		SNORA61	29
	NSL1	39		SORBS2	4		MS4A13	54		ZNF114	317	12229	950	0.0135484		SNORA44	29
	BMPR1A	39		LOC257396	4		CTTN	54		ZNF418	202	13136	1391	0.0135721		SNORA16A	29
	PITRM1	39		TRIM41	4		MTNR1B	54		HOXD3	171	13631	1593	0.0136358		HIVEP3	29
	TNNT3	39		PLCXD3	4		GRASP	54		EPHA10	7309	67	7592	0.0136493		S100A8	29
	CSTF3-AS1	39		MOCS2	4		LINC00605	54		ZEB1-AS1	8322	4836	93	0.0137211		KIAA0907	29
	CSTF3	39		SLIT3	4		RBFOX1	54		CHRNA7	2219	1027	1645	0.0137383		TNR	29
	PRKAB1	39		LCP2	4		TUSC5	54		EHMT1	3883	153	6341	0.013791		MIR488	29
	TDRD9	39		PHYKPL	4		AKAP10	54		SPON1	1280	5257	561	0.0138133		HNRNPA3P1	29
	HN1L	39		MIR4638	4		ZNF844	54		MED24	1783	626	3397	0.0138609		RHOBTB1	29
	AMZ2	39		C6orf48	4		TMEM91	54		LOC100130992	459	4382	1886	0.013866		TIRAP	29
	LAMA3	39		SNORD48	4		BCKDHA	54		MIR4632	6374	2304	259	0.0138952		PTPN6	29
	RYR1	39		HMGA1	4		LOC284379	54		FKBP9	758	1261	3983	0.0139053		ASCL4	29
	MIR521-2	39		PBX2	4		C20orf197	54		MIR661	21607	175	1010	0.0139394		MTA1	29
	ZNF471	39		MAP3K7	4		AIRE	54		MRVI1	2200	732	2372	0.0139417		MOK	29
	ZFP28	39		SCML4	4		TSLP	54		TBC1D30	47	6722	12096	0.0139465		SNX29P2	29
	LOC150776	39		DYNLT1	4		HIST1H2BH	54		CREB3L4	2529	903	1682	0.0140025		CACNA1G	29
	LINC00461	39		GPER1	4		NPBWR1	54		P2RX1	13129	247	1192	0.0140718		VSTM2B	29
	NMBR	39		PILRB	4		NMNAT2	53		CDH23	2796	586	2365	0.0140988		SPIB	29
	GNE	39		TAS2R40	4		CD248	53		SRR	654	10211	581	0.0141129		LOC284395	29
	LOC645166	38		TMEM176A	4		MCF2L	53		ELAVL4	159	2574	9515	0.0141534		MIR4444-1	29
	EXO1	38		PMS2P1	4		MIR4499	53		KCNIP2	2350	949	1747	0.0141588		OSR1	29
	ADAMTS15	38		ZNF767P	4		EML1	53		OPRM1	430	1243	7304	0.0141811		PRR21	29
	CDHR5	38		TMEM176B	4		ROGDI	53		MFSD8	801	256	19184	0.0142659		SEC23B	29
	BSCL2	38		LOC157273	4		NAGLU	53		PRKCZ	2518	703	2250	0.0144047		KRTAP12-1	29
	SENCR	38		TACC1	4		ST8SIA3	53		SYT8	1764	5171	441	0.0145171		CFAP44	29
	KRT81	38		MIR3622B	4		RPL18A	53		KLHL21	7165	1368	411	0.0145336		BHMT	29
	IL16	38		SIT1	4		SNORD32A	53		PRDM8	179	1201	18815	0.0145796		PCDHA7	29
	ZNF112	38		TRPM3	4		SNORD33	53		ANKRD62	904	1072	4176	0.0145854		HIST1H2BI	29
	ZNF285	38		CTNNAL1	4		SNORD34	53		MIR432	2582	8183	192	0.0146129		HLA-DPB1	29
	C2orf74	38		SARDH	4		SNORD35A	53		DIXDC1	4951	968	847	0.0146203		SPATS1	29
	LOC339803	38		NRARP	4		CGB8	53		MAP3K6	2782	710	2056	0.0146252		HLA-DPA1	29
	HOXD-AS2	38		PRKCZ	3		SHANK1	53		ADAMTS16	753	17755	304	0.0146344		GLO1	29
	EIF3L	38		C1orf162	3		SNHG4	53		MIRLET7BHG	16825	28	8686	0.0147121		DLX6	29
	MIR659	38		IFI16	3		MATR3	53		ZNF471	685	380	15737	0.0147244		SKAP2	29
	ELP6	38		RCSD1	3		C5orf58	53		RXRA	2513	561	2922	0.0147891		GSDMD	29
	PLEKHG4B	38		SDCCAG8	3		SNAP91	53		LRRC41	411	3606	2789	0.0148285		MOS	29
	ZKSCAN5	38		LOC100129534	3		INTS1	53		CYP11B1	810	21454	239	0.0148838		ARMC1	29
	MMP23B	37		RERE	3		MYL10	53		GPT	2311	881	2043	0.0149013		NIPAL3	28
	PAX7	37		MAP3K6	3		INA	52		GGPS1	1173	356	9973	0.0149155		STPG1	28
	L1TD1	37		RGS8	3		IFITM5	52		CLSTN3	1180	738	4790	0.0149343		SLC3A2	28
	IPO7	37		ENAH	3		MRGPRX1	52		RASAL3	1975	305	6935	0.0149514		DENND5A	28
	IRF7	37		DOCK1	3		FAM181A	52		ENOSF1	302	11571	1196	0.0149567		SNHG1	28
	GAL3ST3	37		SFMBT2	3		MIR337	52		MICALL2	645	1275	5087	0.0149681		SNORD25	28
	ADCYAP1	37		MTPAP	3		MIR665	52		PTGER4	385	17799	612	0.014997		TRIM64B	28
	EPG5	37		MIR107	3		ASPG	52		CCDC8	3663	72	16042	0.0151003		OR10G7	28
	RAX	37		MMS19	3		LINC00925	52		FZD2	876	10529	460	0.0151334		DOCK9	28
	MAG	37		ECHS1	3		ZDHHC1	52		ELF3	2172	3115	630	0.0151881		MIR495	28
	OSR1	37		TNNT3	3		ENO3	52		TMEM138	540	5446	1451	0.0152012		STAT5A	28
	PF4V1	37		EIF3F	3		PGS1	52		WNT3A	134	3220	9954	0.0152783		NUP85	28
	HHIP	37		LOC440040	3		ZNF414	52		PARVG	16814	657	389	0.0152846		KRBA2	28
	TENM3	37		AIP	3		HOXD4	52		MC2R	1294	1737	1914	0.015298		LOC339298	28
	HHIP-AS1	37		GSTP1	3		ZNF217	52		CGB8	472	12984	702	0.0152983		PRTN3	28
	PCDHB17P	37		MRPL48	3		MGAT3	52		LCN8	503	22314	384	0.01532		S1PR4	28
	SOGA3	37		PRSS23	3		KLHDC7B	52		DDX11L1	6312	2217	310	0.0153977		RPL18A	28
	PPIL4	37		MTNR1B	3		UVSSA	52		SHE	588	3923	1884	0.0154193		SIGLECL1	28
	PSMG3-AS1	37		PANX1	3		TFAP2A-AS1	52		OR6T1	1383	598	5261	0.0154335		NDUFA3	28
	MIOS	37		OR8G2	3		LOC349160	52		VWA7	393	19348	573	0.0154499		OSCAR	28
	ERICH1	37		ANO9	3		POTEA	52		PCDH10	103	17266	2450	0.0154502		LINC00494	28
	SLC2A1-AS1	36		SCT	3		ACTL7B	52		LINC01366	2484	1224	1435	0.0154666		CYB5R3	28
	SLC2A1	36		SNORA54	3		MIR3689A	52		ASIC1	3502	601	2076	0.0154842		TAPT1-AS1	28
	KIAA0907	36		MRVI1	3		MIR3689D1	52		FLJ36000	12778	10362	33	0.0154842		THBS4	28
	RGS7	36		SLC22A8	3		MIR3689B	52		ZNF135	1240	12456	285	0.0155741		PCDHGB7	28
	C10orf88	36		SLC22A24	3		MIR3689D2	52		CEP131	3616	512	2409	0.0157337		PCDHGA11	28
	TOLLIP	36		TP53AIP1	3		MIR3689E	52		NTSR2	2451	1823	1002	0.0157807		HIST1H3G	28
	LOC644656	36		B3GAT1	3		MIR3689F	52		DAGLB	20695	239	906	0.0157918		TBC1D32	28
	LRRN4CL	36		PRMT8	3		NRG3	51		SLC22A8	9338	733	659	0.0158727		GPER1	28
	MAP3K11	36		CLSTN3	3		MUC5B	51		CECR1	2684	309	5501	0.0160138		AUTS2	28
	KBTBD7	36		PCED1B	3		LDHC	51		DNAI2	986	779	5957	0.01605		RUSC2	28
	EBPL	36		PFKM	3		LOC441601	51		C10orf142	2795	403	4066	0.0160618		OR2G3	27
	MSLN	36		TMPRSS12	3		MFRP	51		ESPNL	1347	810	4233	0.016167		SNHG12	27
	SDK2	36		PLXNC1	3		RAPGEF3	51		HOXA4	20723	20334	11	0.0162125		SDC3	27
	KCNN4	36		CACNA1C-AS1	3		GABRG3	51		MTOR	1096	3382	1254	0.0162477		FUBP1	27
	LILRA6	36		PRICKLE1	3		CLDN9	51		C1orf87	651	1385	5164	0.0162691		OR6K3	27
	LILRA3	36		PCED1B-AS1	3		POLR2D	51		LHX9	292	3099	5148	0.0162757		MTPAP	27
	MIR4444-1	36		FAM186B	3		NPBWR2	51		ZMPSTE24	1442	2499	1297	0.0163173		ADAM8	27
	LOC375196	36		KRT4	3		PRR5	51		FAM181A	4115	1594	713	0.0163254		NDUFS8	27
	METTL5	36		HCAR2	3		FANCD2OS	51		TH	2359	5833	340	0.0163298		LRRN4CL	27
	KRTAP13-1	36		MIR4304	3		RRP36	51		MYEOV	1330	5572	633	0.016364		AP5B1	27
	LINC00163	36		TDRD3	3		CNR1	51		S100A8	7598	581	1063	0.0163682		LTBR	27
	POM121L10P	36		STARD13	3		ZC3H12D	51		RNF212	1208	17373	224	0.016391		TMEM132D	27
	ZNF876P	36		SIX6	3		OR2W5	50		ANKRD20A5P	69	11452	5981	0.0164591		SNORD115-9	27
	ADAMTS16	36		FLJ22447	3		MIR4297	50		KCTD3	760	3186	1954	0.0164732		NAE1	27
	GLO1	36		FOXN3-AS1	3		TSPAN32	50		OR2B11	1175	4307	936	0.0164881		RPL23A	27
	OLIG3	36		ZFYVE21	3		FLI1	50		HTRA3	1733	1979	1396	0.0166255		SNORD42B	27
	GPR146	36		BMP4	3		C11orf21	50		AIM2	4801	358	2792	0.0166552		SNORD4A	27
	NXPH1	36		SMAD6	3		CYP2R1	50		SLC22A12	3473	5500	252	0.0166951		SNORD42A	27
	FKBP9	36		DNAJA4	3		AP5B1	50		CMYA5	5933	42	19367	0.0167285		SNORD4B	27
	SETDB1	35		UACA	3		REC114	50		ZNF469	875	9784	565	0.0167581		VAT1	27
	KCTD3	35		LOC91450	3		IMPA2	50		FLJ33360	2289	1227	1723	0.0167641		FAM129C	27
	IPP	35		HS3ST2	3		ZNF878	50		LCE3D	2539	925	2061	0.0167673		DPRX	27
	ADGRA1	35		ORAI3	3		DMPK	50		OSM	16926	1170	245	0.016798		R3HDM4	27
	ZNF143	35		CCL22	3		ZNF541	50		PARK2	2989	1258	1291	0.0168049		CIB3	27
	PIWIL4	35		RLTPR	3		NLRP12	50		CCT3	652	3955	1885	0.0168221		DEFB119	27
	FUT4	35		DUS2	3		ZSCAN18	50		TFAP2D	623	18949	415	0.0169251		POLR3H	27
	USP28	35		MEIOB	3		DNMT3A	50		ZNF511	3070	4743	337	0.0169462		LOC728613	27
	SMG1	35		NUPR1	3		SULF2	50		AKAP10	4230	1713	679	0.016981		OR2L13	26
	RNMTL1	35		PSMB10	3		PREX1	50		PRAP1	3071	4744	338	0.0169923		GJD4	26
	GLOD4	35		DDX28	3		FGD5P1	50		MST1R	248	16562	1203	0.0170376		LRRC27	26
	CRK	35		AARS	3		PCDHGB7	50		BCAT1	10119	7080	69	0.0170433		TSPAN4	26
	MIR3185	35		SPNS3	3		LOC407835	50		NRADDP	297	15963	1054	0.0171867		PTGES3	26
	HOXB13	35		NDEL1	3		KDM4C	50		PCBD2	581	18000	478	0.0171918		ANKRD9	26
	MIR527	35		DNAH9	3		C9orf62	50		C10orf71	3444	585	2499	0.0172875		IL21R	26
	ZNF835	35		RAI1	3		B4GALT2	49		OR2M4	1128	3297	1360	0.0173487		ZNF423	26
	CYB5R3	35		SOCS7	3		DRAP1	49		CD22	329	12036	1278	0.0173562		SCN4A	26
	RRP36	35		NFE2L1	3		C11orf68	49		ZBTB46	1630	15069	207	0.0174193		MC2R	26
	RSPH3	35		DGKE	3		B3GAT1	49		TMEM91	616	12133	681	0.0174334		RHPN2	26
	PAPOLB	35		TBX4	3		FITM1	49		BCKDHA	617	12134	682	0.0174763		NLRP13	26
	CYP11B2	35		DNAI2	3		CLUAP1	49		ZC3H12A	629	2483	3288	0.017554		ZNF418	26
	LOC440173	35		KRBA2	3		LINC00675	49		SCNN1A	3107	6977	238	0.0176176		HOXD9	26
	TSSK3	34		SMCR5	3		TMC6	49		P2RY11	4265	334	3622	0.0176184		DDX11L2	26
	ACOT11	34		CCL23	3		ATCAY	49		CEACAM21	1401	1763	2095	0.0176581		BACH1	26
	FAM229A	34		ACACA	3		KIF1A	49		METRNL	13091	1705	232	0.0176678		DNAJB8	26
	PRDX1	34		C17orf67	3		FBLN2	49		FZD5	659	14372	547	0.0176743		LOC100133461	26
	IGF2-AS	34		CDC42EP4	3		FTMT	49		TMEM132C	61	6931	12259	0.0176803		LSP1P3	26
	IGF2	34		MRPL38	3		TTLL10	48		GRASP	5016	1531	675	0.0176821		TBX18	26
	PTPRCAP	34		LDLRAD4	3		IBA57	48		MIR200C	3101	1521	1104	0.0177441		MIR589	26
	PTGDR	34		DTNA	3		NUAK2	48		FUBP1	1276	1386	2946	0.0177519		TG	26
	LINC00311	34		LINC01544	3		ADGRA1	48		MIR141	3102	1522	1105	0.01777		MIR3689A	26
	CTC1	34		NFATC1	3		ANXA7	48		SETDB1	759	1340	5139	0.0177956		MIR3689D1	26
	CABYR	34		LINC00470	3		STK32C	48		TRPV3	5362	182	5362	0.0178114		MIR3689B	26
	LPAR2	34		B4GALT6	3		RIN1	48		C4orf29	1088	255	18886	0.01783		MIR3689D2	26
	RSPH6A	34		RAX	3		MIR493	48		OR6N2	1516	3987	867	0.0178317		MIR3689E	26
	MEIS3	34		GNA15	3		SNORD115-17	48		LOC100506801	6416	399	2050	0.0178517		MIR3689F	26
	KLK6	34		DPY19L3	3		SLC38A8	48		WI2-2373I1.2	332	19751	805	0.0179324		CHTOP	25
	MZT2A	34		FCGRT	3		ACOX1	48		CELF4	3625	635	2295	0.0179433		OBSCN	25
	RWDD2B	34		SIGLEC7	3		RPL28	48		TFAP2B	888	18950	314	0.0179461		S100A13	25
	LIF	34		MIR526A1	3		ZNF99	48		LOC284412	14669	195	1853	0.0179896		ASTN1	25
	RPL35A	34		MIR520C	3		TMEM238	48		OSR1	719	13888	531	0.0179945		CREM	25
	IQCG	34		MIR518C	3		LOC643406	48		KCTD1	1029	11613	444	0.0180035		CEP55	25
	MFSD8	34		MYADM	3		XBP1	48		MFGE8	1854	208	13795	0.0180404		UQCC3	25
	MGAT4D	34		ZNF264	3		SULT4A1	48		CUX2	1456	1539	2379	0.0180694		SERPINH1	25
	GUSBP1	34		COX7A1	3		FBN2	48		ELMSAN1	2388	501	4460	0.0180827		PHLDA2	25
	HCG9	34		ZNF784	3		HIST1H1A	48		ARHGAP39	21622	57	4330	0.0180843		LBHD1	25
	NHSL1	34		RALB	3		WI2-2373I1.2	48		TUBGCP2	3075	5133	339	0.0181217		SNORD115-13	25
	HOXA11-AS	34		RNU4ATAC	3		HOXA3	48		TNIP1	5994	123	7268	0.0181417		SNORD18C	25
	PPIA	34		ITGA6	3		PNOC	48		SLCO4A1-AS1	3260	1152	1432	0.0181927		SNORD18B	25
	HOXA11	34		NUP35	3		CSGALNACT1	48		NTF3	2564	6457	325	0.0181998		RAB26	25
	FNTA	34		PNKD	3		MIR3689C	48		PCDHGA12	477	18088	627	0.0182759		AA06	25
	CYP11B1	34		ESPNL	3		PIK3CD-AS1	47		RNH1	2814	1480	1304	0.0183309		GALR1	25
	C9orf84	34		LOC150935	3		ANKRD45	47		REPIN1	20652	20230	13	0.0183321		PDCD2L	25
	SCNN1D	33		ADCY3	3		HIST3H3	47		CORO1A	12127	326	1376	0.0183546		PTPRS	25
	OR2L13	33		SMPD4	3		ANO9	47		HTR3A	9022	593	1017	0.0183575		SIGLEC5	25
	ALX3	33		STK17B	3		DBX1	47		HOXA9	180	20336	1488	0.0183726		PEG3	25
	RXRG	33		ANKRD44	3		FKBP4	47		PRMT8	1679	737	4428	0.0184574		MSH6	25
	CCAR1	33		DIRC3	3		LINC00940	47		PRKCDBP	485	976	11579	0.0184618		MZT2A	25
	TRIM64B	33		THAP4	3		MIR622	47		B3GAT1	9591	736	777	0.0184717		MIR4440	25
	METTL7A	33		LINC00494	3		TUBA3C	47		FZD8	8329	4844	136	0.0184774		SNORD12	25
	RGMA	33		UQCC1	3		ISLR	47		CAPN12	855	12817	501	0.0184858		PHACTR3	25
	LUC7L	33		MIR296	3		SALL1	47		CYP11B2	779	21455	329	0.0185079		PDYN	25
	DDX42	33		MIR298	3		APOOP5	47		C1orf233	469	3333	3524	0.0185336		TRPM2	25
	CCDC47	33		DIP2A	3		MGAT5B	47		CCM2	20382	140	1944	0.0186337		CRKL	25
	CCBE1	33		SEZ6L	3		RPH3AL	47		CD1E	1824	2951	1035	0.0186956		TBC1D22A	25
	R3HDM4	33		TTC28-AS1	3		ZC3H4	47		EPCAM	1473	1800	2107	0.0187357		TMEM110-MUSTN1	25
	ATP4A	33		MIR3199-2	3		FAM110A	47		PLD6	1465	1064	3615	0.018861		PCDH7	25
	SPAG16	33		PRR5	3		TOX2	47		SEPHS2	932	9995	605	0.0188632		DCHS2	25
	UCN	33		PITPNB	3		CPXM1	47		ATN1	1771	269	11918	0.0189715		LOC646999	25
	LOC100130451	33		MIR3199-1	3		ZFP64	47		CD1C	2530	904	2484	0.0189805		ATXN7L1	25
	MX2	33		PACSIN2	3		RCAN1	47		CPXM1	464	14831	827	0.0190059		TACC1	25
	KRTAP10-11	33		LINC00899	3		POTEH	47		SSTR5-AS1	41	9825	14136	0.0190143		MIR200A	24
	KRTAP19-3	33		MLC1	3		CWH43	47		FOXP1	3759	843	1799	0.0190308		SYCP1	24
	RTN4R	33		VHL	3		TRIP13	47		AFG3L2	905	11591	546	0.0190996		ADAMTSL4	24
	UGT3A1	33		HRH1	3		ADRA1B	47		NOP14-AS1	1003	1976	2892	0.0191106		OR2L1P	24
	TRIM7	33		ARPP21	3		BRD9	47		SEC31B	148	5034	7731	0.0191829		OR2T4	24
	SLC26A8	33		CCR8	3		HIST1H2BM	47		HNRNPCL3	978	3390	1738	0.019189		ZNF672	24
	UPK3B	33		MAATS1	3		TFAP2A	47		AIP	1676	722	4770	0.0192142		OR6N1	24
	DNAJB9	33		MAP3K13	3		HIST1H2AJ	47		HNRNPCL1	979	3391	1739	0.019217		FAM99B	24
	THAP5	33		IGF2BP2-AS1	3		OR11A1	47		RTN4R	832	15619	446	0.0192751		MRPL11	24
	LINC00051	33		LINC00885	3		PVT1	47		FAT1	17	17739	19263	0.0193091		AQP5	24
	GRIK3	32		FYTTD1	3		MIR1204	47		GRIN1	1578	2190	1681	0.0193097		MIR337	24
	LOC646268	32		LRCH3	3		LOC100128593	47		CDSN	1647	391	9021	0.0193099		MIR665	24
	MUC6	32		RASSF1	3		EHMT1-IT1	47		NTM	3479	596	2805	0.0193273		GABRG3	24
	INS-IGF2	32		FOXP1	3		ZNF782	47		SPDYE4	3603	1707	946	0.0193327		CHRNA7	24
	INS	32		AMOTL2	3		INIP	47		POTEF	993	14204	413	0.0193506		SNORA10	24
	WT1	32		FAM114A1	3		UFC1	46		MFSD4	7025	912	910	0.0193634		SNORA64	24
	IFFO1	32		MIR574	3		GOT1	46		MIR136	3125	8184	228	0.0193657		OR3A4P	24
	KRT72	32		RHOH	3		DIXDC1	46		GSX1	341	7518	2279	0.019395		GIP	24
	CCDC92	32		TLR1	3		LINC00565	46		MED15P9	992	13526	436	0.0194145		LGALS3BP	24
	NTRK3	32		PPAT	3		RASA3	46		TNFRSF1A	4085	602	2381	0.0194276		LINC00907	24
	MIR5587	32		DKK2	3		DDX19B	46		ZBTB7B	4721	474	2630	0.0195043		ST8SIA5	24
	COG7	32		NR3C2	3		CLEC3A	46		MIMT1	342	1094	15742	0.0195159		ADM5	24
	ZBTB4	32		BHMT2	3		MIR5189	46		MAML1	4507	855	1546	0.0196885		MIR517A	24
	MIR519A1	32		PCDHGA2	3		AARS	46		NINJ2	10013	324	1837	0.0196939		MIR519D	24
	KIR3DX1	32		GPX3	3		TMC8	46		ZAR1	209	17080	1670	0.0196985		MIR520D	24
	CAPN12	32		MAML1	3		TCEB3C	46		NACAD	3342	85	21082	0.0197681		MIR517B	24
	RPL22L1	32		DMGDH	3		HMHA1	46		ALPI	1624	13792	268	0.0198035		CACNG7	24
	EIF5A2	32		FAM193B	3		PLIN4	46		DPP10	164	13505	2712	0.0198134		KCNA7	24
	MIR572	32		HIST1H4E	3		RPS7	46		LSR	14124	213	1997	0.0198165		LOC284379	24
	SNHG4	32		LTA	3		CASP8	46		OR8J3	873	6033	1143	0.0198473		QPCT	24
	MATR3	32		TAF8	3		CYS1	46		KDELR2	20696	240	1213	0.0198602		DUSP2	24
	POU4F3	32		TTBK1	3		GPR55	46		SERPINB5	453	11535	1154	0.019873		OBSL1	24
	TRIM15	32		MIR133B	3		MIR3194	46		MYO7B	15198	381	1049	0.0199848		LZTS3	24
	GFRA2	32		RIMS1	3		LINC00163	46		COX14	898	1529	4430	0.0200061		SPECC1L	24
	LY6H	32		PHACTR2	3		MDGA1	46		LELP1	1823	1344	2483	0.0200088		OXSR1	24
	RGS3	32		CCR6	3		TNFRSF4	45		FLJ43879	1476	14474	286	0.0200755		FAM53A	24
	ASB6	32		DDAH2	3		ADGRL4	45		LOC100631378	3660	105	15970	0.0201445		SLC18B1	24
	MIR200A	31		CCND3	3		OR6N2	45		TROVE2	1752	3090	1136	0.0201765		AIRN	24
	PARP1	31		TRAM2	3		CCSAP	45		HHIP	721	452	18899	0.0201995		AKR1B15	24
	WDR37	31		IPCEF1	3		TMEM26	45		ZIM2	344	1111	16141	0.0202242		LOC286114	24
	RPP38	31		RNASET2	3		GLB1L3	45		HMGA1	2292	683	3974	0.0203558		LGR6	23
	C10orf111	31		GPR146	3		MIR495	45		FAM170B	568	4875	2265	0.0204834		TATDN3	23
	WT1-AS	31		HOTAIRM1	3		MIR1225	45		FAM163B	1092	22279	258	0.020496		RNF187	23
	OR8J3	31		TRRAP	3		MRPL12	45		HHIP-AS1	723	454	19204	0.0205631		RYR2	23
	DNAJC15	31		MIR3609	3		SLC25A10	45		POLR2D	598	14197	745	0.0206167		OR2T2	23
	ZNF469	31		GIMAP4	3		CYB561	45		SNORD4B	3590	1690	1047	0.0206852		PTP4A2	23
	FZD2	31		SKAP2	3		ZNF587B	45		CCRN4L	4477	669	2122	0.0206936		LRRC41	23
	VAT1	31		HOXA6	3		ZNF587	45		CCDC43	495	11150	1153	0.0207138		NSL1	23
	SYT3	31		LOC349160	3		FBN3	45		FKBP10	5347	375	3180	0.0207453		OR2B11	23
	TMEM177	31		MIR3622A	3		LAIR1	45		RPL23A	2869	1686	1319	0.020755		C11orf80	23
	UBR3	31		FAM83A	3		BIN1	45		UMODL1	16517	1157	334	0.0207616		IFT81	23
	DIS3L2	31		GPT	3		COL20A1	45		SIM1	1036	19569	315	0.0207699		LINC01405	23
	MIR133A2	31		BAALC-AS1	3		RASSF2	45		LINC00304	1142	1048	5336	0.0207701		HSP90AA1	23
	TTC38	31		HHLA1	3		ADARB1	45		SNORD42B	2870	1687	1320	0.0207822		E4F1	23
	SKIL	31		PRSS3	3		KRTAP10-1	45		MUC6	842	5819	1305	0.0207895		GINS2	23
	CELSR3	31		BNC2	3		TBC1D22A	45		LINC01260	1989	529	6099	0.0208477		RNMTL1	23
	PPAT	31		FAM129B	3		PEX5L	45		DLK1	1778	8174	443	0.0209001		AATK-AS1	23
	SNRPC	31		ENG	3		HIST1H2BA	45		CCR6	2294	865	3258	0.0209664		GLOD4	23
	TFAP2B	31		AK1	3		HIST1H2AA	45		AFAP1-AS1	18055	667	538	0.0210015		SPDYE4	23
	TRAF3IP2	31		ST6GALNAC6	3		C8orf74	45		RIN3	11022	499	1185	0.0210973		MIR5196	23
	GRM3	31		WDR34	3		PPP3R2	45		DCAF4L2	3364	21331	91	0.0211283		FFAR2	23
	INHBA	31		MIR4674	3		TTF1	45		OR2G3	1274	3282	1562	0.0211313		CEACAM21	23
	OR2AE1	31		FBXO6	2		LOC100130417	44		IFFO1	846	6981	1107	0.021148		MIR524	23
	PPP1R3B	31		MRTO4	2		S100A12	44		ADAMTS15	693	5792	1631	0.0211697		MIR520G	23
	RRAGC	30		THRAP3	2		UCP2	44		C11orf95	558	1501	7822	0.0211816		NLRP5	23
	HIST3H3	30		MAST2	2		ADSSL1	44		RARA	3593	374	4876	0.0211838		ZNF709	23
	AGAP5	30		OSBPL9	2		WDR90	44		COX4I2	337	1142	17032	0.0211902		ERCC1	23
	BMS1P4	30		ACOT11	2		TPSB2	44		SNAR-G1	463	12249	1157	0.0212072		SIGLEC12	23
	COX14	30		MGC34796	2		PROCA1	44		NSD1	1308	257	19568	0.0212474		EPCAM	23
	HELB	30		PDE4B	2		HOXB6	44		OR1C1	1665	1415	2794	0.021259		LRRFIP1	23
	PAX9	30		DCLRE1B	2		USP36	44		GSG1L	3166	1054	1979	0.0213117		LOC150935	23
	PNMA1	30		GABPB2	2		MIR3646	44		ZNF687	237	2865	9740	0.0213356		VSX1	23
	TPSAB1	30		INTS3	2		ZIC1	44		MIR526B	2642	1091	2300	0.0213754		LINC00029	23
	SCARF1	30		CREB3L4	2		SH3TC1	44		EMX2OS	4003	952	1748	0.0214541		KRTAP10-9	23
	ANKRD62	30		CD1C	2		MIR218-2	44		RPL18A	5452	1756	697	0.0214825		KRTAP26-1	23
	AFG3L2	30		NDUFS2	2		LATS1	44		NIPAL3	439	2387	6374	0.0214983		LMLN	23
	ZNF833P	30		FCER1G	2		DAGLB	44		ACOT11	782	897	9530	0.0215121		IQCG	23
	DMRTC2	30		RGS4	2		NKX6-3	44		FZD9	249	19944	1356	0.0216332		FLJ33360	23
	GRWD1	30		RABGAP1L	2		FAM73B	44		PCED1B	2566	739	3569	0.0217166		TRIM15	23
	ACPT	30		GM140	2		GPSM1	44		ARMT1	4536	74	20232	0.021774		SPDEF	23
	LYPD4	30		CDC73	2		MFSD4	43		SCNN1D	812	2232	3748	0.0217781		PEX6	23
	A1BG	30		PPFIA4	2		SDC3	43		SNORD35A	5481	1768	701	0.0217785		CRISP2	23
	ZNF497	30		MFSD4	2		GRIK4	43		NFE2L3	2991	2102	1086	0.021864		NMBR	23
	PPDPF	30		PFKFB2	2		OR7E5P	43		HIST1H2BM	437	18755	835	0.0219028		EPHB6	23
	BACE2	30		NLRP3	2		RNA5SP411	43		MEG3	3123	1599	1371	0.0219095		GML	23
	LINC00162	30		EMC1	2		FLJ26245	43		PCED1B-AS1	2573	745	3575	0.0219256		DOK2	23
	TACR3	30		ECE1	2		CYBA	43		ST7	6111	552	2033	0.0219378		MIR3689C	23
	TMEM173	30		PTAFR	2		STAT5A	43		FCRL3	2180	1397	2261	0.0220063		PTCHD2	22
	HEY2	30		RHBDL2	2		BAIAP2	43		CACNA1C-AS1	4083	743	2275	0.022045		CLCNKA	22
	TBX18	30		PRDX1	2		LOC400655	43		DIP2C	3992	225	7710	0.0221025		CLCNKB	22
	MYO1G	30		GBP5	2		LINC00905	43		LINC01197	126	9328	5912	0.0221598		LCE2A	22
	DLX5	30		CLCC1	2		SEPT10	43		MS4A2	3471	1467	1365	0.0221646		DARS2	22
	KIAA0368	30		PTPN22	2		CRYAA	43		ELFN1	188	19760	1873	0.0221828		ADGRL4	22
	MSTO1	29		AP4B1	2		TTC38	43		SNORD42A	3589	1689	1149	0.0222001		CENPL	22
	OR11L1	29		SPAG17	2		PATZ1	43		LAPTM5	3426	357	5700	0.022216		ZP4	22
	LRRC27	29		LCE3D	2		RASSF1	43		SYNJ2	2723	459	5583	0.0222316		BMPR1A	22
	HNRNPA3P1	29		RAB13	2		PDE6B	43		C1orf94	378	2467	7507	0.0222866		FAM35A	22
	LRRC4C	29		SHC1	2		HOXA6	43		HOTAIRM1	2302	872	3491	0.022304		WBP1L	22
	DIP2B	29		OR10J3	2		VIPR2	43		RPS6KA1	4670	400	3752	0.0223067		SORCS3	22
	PEBP1	29		CRP	2		PRSS55	43		LINC00162	915	15337	502	0.0223944		GLUD1	22
	LINC00359	29		CD48	2		SLC39A4	43		LCE2A	1511	2880	1619	0.022396		TSPAN18	22
	PSMA6	29		ADAMTS4	2		CTSLP8	43		PXDN	230	13853	2212	0.022402		TMEM138	22
	SEPHS2	29		COLGALT2	2		SPATA31E1	43		HIST1H2AJ	438	19284	837	0.022455		CYB561A3	22
	B3GNT9	29		TNNT2	2		TRIM14	43		CLDN14	3736	445	4253	0.0224576		RASGRP2	22
	TCAP	29		LRRN2	2		AVPR1B	42		KSR1	1859	1057	3609	0.0225083		FGF6	22
	DDX49	29		MIR135B	2		LOC646268	42		SLC38A8	5319	1678	795	0.0225181		MIR493	22
	SNRNP70	29		OPN3	2		OR2B11	42		SMAD6	3147	757	2981	0.0225326		ADAMTSL3	22
	CCDC155	29		MASTL	2		GJD4	42		TNNT2	3060	933	2496	0.022592		FAM214A	22
	COPE	29		MIR5586	2		CNNM2	42		TNR	1076	4080	1626	0.0226217		SNORD16	22
	SMG9	29		LINC00841	2		NACA	42		ZC3H12D	4550	2095	751	0.0226713		SNORD18A	22
	TPD52L2	29		LINC00856	2		MIR770	42		TAPT1	2005	188	19005	0.0226835		SLX4	22
	MAB21L2	29		ADD3	2		IL16	42		NUAK2	2184	4163	788	0.0226853		CNTNAP1	22
	GRK6	29		ACSL5	2		ZC3H7A	42		TNS1	5635	443	2876	0.0227214		RPL26	22
	PRDM1	29		EMX2	2		SLC7A5	42		MAP1LC3B2	9952	243	2969	0.022723		GNA15	22
	LOC407835	29		TACC2	2		GPS1	42		GABRA5	62	8692	13360	0.0227707		F2RL3	22
	EIF2AK1	29		EBLN1	2		PITPNA	42		STPG1	440	3466	4731	0.0228075		SNAR-C4	22
	POMK	29		RHOBTB1	2		SPDYE4	42		XBP1	16916	533	801	0.0228245		MIR520E	22
	THEM6	29		CAMK2G	2		RFNG	42		EFHD2	6385	322	3514	0.022831		PRSS57	22
	FBXW5	29		ACTA2	2		LOC100131655	42		TSPAN15	1667	404	10731	0.0228366		IFNL4	22
	LEFTY1	28		KCNIP2	2		ANKRD24	42		CELSR1	2277	15790	203	0.0230095		ATP1A3	22
	ACY3	28		NT5C2	2		ZNF114	42		C10orf90	1132	5120	1261	0.0230335		KLK9	22
	NCKAP1L	28		ADD3-AS1	2		SOWAHC	42		LINC01252	402	1525	11937	0.0230562		ZNF814	22
	ZBTB1	28		EMX2OS	2		OBSL1	42		CSF3R	524	1380	10131	0.0230753		RNF149	22
	MIR539	28		MIR202	2		SFXN1	42		ZNF605	389	7486	2521	0.0231123		AP1S3	22
	ZBTB25	28		IFITM1	2		ABT1	42		MAP3K14-AS1	569	10538	1228	0.0231651		SSTR4	22
	FAM103A1	28		OR10A4	2		NR5A1	42		HYLS1	3083	364	6563	0.0231696		GNAS	22
	MIR4523	28		SYT9	2		DEGS1	41		FAM153B	2288	18190	178	0.023273		ZBP1	22
	TAOK1	28		MICAL2	2		NPHS2	41		TFCP2	526	7165	1966	0.0232762		IL10RB	22
	BIRC5	28		MIR4486	2		GCSAML-AS1	41		FBN2	501	18452	803	0.0233095		KRTAP10-3	22
	POLG2	28		KIAA1549L	2		JAM3	41		SNORD4A	3588	1688	1227	0.0233289		LOC100129027	22
	LOXHD1	28		OR8K3	2		SLC22A6	41		NMNAT2	7738	1403	689	0.0234456		CECR7	22
	CEBPG	28		SLC22A10	2		KCNA5	41		C2orf54	336	14490	1541	0.0234994		HAND2-AS1	22
	RHPN2	28		CTSW	2		SLC6A13	41		PUF60	1317	262	21749	0.0235042		GRSF1	22
	B3GNT8	28		CABP4	2		TNFSF11	41		TTC7A	3678	523	3910	0.0235441		HAND2	22
	MYT1L	28		ANO1	2		ABHD13	41		RFPL4A	1147	1093	6017	0.0235969		FBXO4	22
	GTF3C3	28		GRM5-AS1	2		LIG4	41		MMEL1	1446	3346	1563	0.0236422		MTO1	22
	TRABD	28		ENDOD1	2		SPN	41		CRP	7655	929	1064	0.0236526		CNR1	22
	TRIM71	28		ATM	2		PTX4	41		OR2T4	1324	3299	1736	0.0236908		HERPUD2	22
	LMLN	28		DIXDC1	2		DUSP14	41		FKBP4	1455	6443	815	0.0238281		DNAJB4	21
	NKD2	28		PHLDB1	2		CRHR1	41		OR6K3	980	3985	1957	0.0238339		LINC01140	21
	SLC30A5	28		KIRREL3-AS2	2		LINC00907	41		TPSD1	414	9384	1975	0.0239056		CCDC18	21
	ME1	28		LINC00167	2		GNA15	41		GLB1L3	9099	972	870	0.0239571		GJC2	21
	AIRN	28		GLB1L3	2		MIR521-2	41		MFSD10	1417	1994	2733	0.0240227		TNFRSF18	21
	TRIM24	28		INS-IGF2	2		USP29	41		OR9Q2	1177	5406	1222	0.0241492		CSF3R	21
	ADAP1	28		IGF2	2		LOC388942	41		AKR1B15	6116	463	2754	0.0242039		TTC39A	21
	TNFRSF10B	28		OR51B4	2		SMYD5	41		DAP3	3400	571	4032	0.024273		TMED5	21
	CACNA1E	27		PRKCDBP	2		MIR3127	41		LOR	6833	2895	396	0.0242867		OR1C1	21
	NADK	27		RPS13	2		NCOA5	41		TF	313	16210	1544	0.0242875		LINC00857	21
	HNRNPCL3	27		SAA2-SAA4	2		HRH1	41		ATXN8OS	2839	7609	364	0.0243567		FAM170B	21
	HNRNPCL1	27		SAA2	2		BOC	41		C21orf2	16621	1160	409	0.0244099		ANXA11	21
	OR6K3	27		LMO2	2		KCNN2	41		ASB2	11342	207	3378	0.0245165		MIR378C	21
	ATHL1	27		GPR152	2		PCDHGB2	41		HPCAL1	5542	340	4216	0.0245478		FAM99A	21
	NDUFS8	27		PDE2A	2		MET	41		CFLAR	15318	171	3047	0.0246352		OR9Q2	21
	VPS11	27		NXPE4	2		PSPH	41		OR51I2	1217	5205	1263	0.0246804		GRIA4	21
	ATP4B	27		PCSK7	2		NUPR1L	41		CCBE1	823	636	15310	0.0247115		OR52B2	21
	QPRT	27		FXYD2	2		WISP1	41		PHYKPL	2983	679	3967	0.0247615		ASIC1	21
	DNAI2	27		OR8B12	2		DUSP4	41		WIPF1	5622	526	2720	0.0247815		PRR20D	21
	SNORD1B	27		ARHGAP32	2		LOC401557	41		SAP25	43	20556	9130	0.0248439		OTX2	21
	SNORD1A	27		PRDM10	2		OBP2A	41		NKX6-2	1379	5130	1141	0.0248478		PLCB2	21
	PDCD2L	27		CACNA1C	2		NELFB	41		NFE2	10232	206	3831	0.0248553		AGBL1-AS1	21
	SUPT5H	27		PIK3C2G	2		NOTCH1	41		FRZB	1553	1137	4578	0.0248757		SH2B1	21
	PPP1R15A	27		AMHR2	2		PNLIPRP2	40		PCDHGB2	456	18075	981	0.0248803		FOXK2	21
	MED15P9	27		LOC100652999	2		TMEM80	40		RTEL1	2928	652	4243	0.0249143		MIR5190	21
	POTEF	27		RDH5	2		AP2A2	40		SYNE1	1497	1257	4306	0.0249204		RFPL4AL1	21
	NMI	27		NUDT4	2		DEAF1	40		KLHL1	2843	7820	365	0.0249486		THEG	21
	OBSL1	27		RFX4	2		FAM71C	40		YY1AP1	3436	583	4054	0.024963		PLIN5	21
	BACH1	27		BTBD11	2		PIGB	40		ADGRL4	2538	3697	866	0.0249741		LRG1	21
	SERHL2	27		RAD52	2		CRABP1	40		OR6F1	1448	4311	1302	0.0249784		TINCR	21
	PRR5	27		LPAR5	2		MTRNR2L1	40		CXCR5	9043	595	1511	0.0249844		VSTM1	21
	FOXRED2	27		GPR19	2		ERCC1	40		KIAA0930	17017	215	2226	0.0250174		SATB2	21
	STAB1	27		SLC15A5	2		MEIS3	40		KLHL31	2299	392	9041	0.025026		C20orf24	21
	SENP2	27		C12orf77	2		LOC150776	40		HIST1H4E	19466	858	488	0.0250322		NFATC2	21
	PLD1	27		LMBR1L	2		NTSR2	40		LINC01136	3441	584	4059	0.0250468		EEF1A2	21
	NOP14-AS1	27		GRIP1	2		TMEFF2	40		ODF2L	504	3714	4380	0.025145		MGAT3	21
	S100P	27		IL22	2		CBLN4	40		MIR296	16424	820	609	0.0251522		B4GALT4	21
	BLOC1S4	27		LOC643339	2		CELSR3	40		CNTNAP4	3576	1047	2193	0.025173		MIR378D1	21
	TAPT1-AS1	27		NOS1	2		NKD2	40		MIR521-2	684	12356	972	0.0251826		UGDH	21
	CLPTM1L	27		VPS37B	2		GRK6	40		CD248	1932	6166	690	0.0251941		PPAT	21
	HLA-G	27		SPATA13	2		COL11A2	40		UCHL5	1760	4116	1137	0.0252334		ADCY2	21
	HLA-H	27		TPTE2P6	2		PDSS2	40		ANAPC5	486	7449	2277	0.0252488		LINC01366	21
	COL1A2	27		LINC00547	2		MIR661	40		ANKS1B	3519	7351	319	0.0252691		LPCAT1	21
	RARRES2	27		LINC00332	2		KIRREL	39		KCNA5	1332	6456	961	0.0252973		COL11A2	21
	PHYHD1	27		SLC46A3	2		ACKR1	39		CHTOP	2032	2899	1403	0.025299		SUN1	21
	TRAF2	27		HMGB1	2		LOC115110	39		TBX18	919	2091	4304	0.0253128		ZNF398	21
	MIR4479	27		LINC00371	2		S100A11	39		DNAJB4	1655	1331	3758	0.0253302		IMPDH1	21
	WBP1L	26		KCTD12	2		KIAA1549L	39		LINC00577	20157	19572	21	0.0253456		THEM6	21
	CUBN	26		STK24	2		OOSP2	39		ERICH1-AS1	21039	20749	19	0.0253676		FAM135B	21
	TMEM179B	26		MMP14	2		HTR3A	39		CD37	14274	278	2098	0.0254397		FAM163B	21
	PSMA1	26		LTB4R	2		CORO1B	39		HERPUD2	1650	555	9115	0.0254905		GGPS1	20
	ALX1	26		NUBPL	2		SELPLG	39		ACACA	5375	783	1987	0.0255265		OR2T6	20
	ZCCHC8	26		OTX2-AS1	2		FAM181A-AS1	39		TRIM64B	817	6274	1634	0.0255569		CDC123	20
	MIR889	26		ACOT1	2		NDN	39		SLC26A1	428	17372	1127	0.0255658		KCNIP2	20
	CLEC14A	26		DLST	2		SOX8	39		WDR66	183	6898	6640	0.0255714		C10orf88	20
	MIR365A	26		JDP2	2		C16orf91	39		DAB2IP	4631	354	5116	0.0255833		TSPAN32	20
	SNX29P2	26		CIDEB	2		CTNS	39		SEMA6B	5503	1098	1389	0.0255966		SNORD26	20
	SARM1	26		TMED10	2		SHPK	39		ABHD13	1136	7665	964	0.0255994		TNS2	20
	VMO1	26		FBLN5	2		ELANE	39		SPAG6	3980	4386	481	0.0256052		PSMA6	20
	SNORD124	26		CHRNA7	2		MSH6	39		LYPLAL1	265	3191	9931	0.0256083		MIR432	20
	B3GNTL1	26		DPH6-AS1	2		MPHOSPH10	39		ACSL1	2705	2015	1545	0.0256624		AGBL1	20
	KCTD1	26		SMAD3	2		FOXD4L1	39		NOTCH4	3322	1249	2030	0.0256664		PHKB	20
	ZNF177	26		PAQR5	2		MCEE	39		MT1JP	5268	9640	166	0.0256831		NOL3	20
	LTBP4	26		LRRC49	2		NTSR1	39		LEFTY2	308	4231	6475	0.0257012		CCDC154	20
	AHSA2	26		C15orf26	2		PLD1	39		PHYHIPL	8020	4462	236	0.0257185		ITFG1	20
	EN1	26		SEMA4B	2		NPR3	39		MRPL11	1050	6171	1307	0.0257728		RAP1GAP2	20
	KRTAP10-1	26		DPH6	2		NMUR2	39		NDUFS2	2325	905	4035	0.0258222		CHRNB1	20
	AGGF1	26		RMDN3	2		CD1E	38		CNGA3	15124	13434	42	0.0259221		TCAP	20
	SIM1	26		TP53BP1	2		NLRP3	38		LOC440040	1048	721	11296	0.0259267		RND2	20
	MET	26		CLN6	2		RNF186	38		HEPACAM	2368	6408	563	0.0259444		DDX42	20
	HOXA3	26		SNUPN	2		OSBPL5	38		CACNB2	1593	1419	3785	0.025974		AMZ2	20
	MSC-AS1	26		FAM174B	2		LOC574538	38		UFC1	3405	2979	845	0.0260095		CCDC47	20
	EGR3	26		AMDHD2	2		KRT5	38		HDAC7	3514	367	6659	0.0260475		PCYT2	20
	MSC	26		VASN	2		SMAD9	38		DDI1	8992	5677	169	0.0261381		DLGAP1	20
	BNC2	26		EEF2K	2		SNORD115-11	38		PLXNC1	2207	742	5269	0.0261414		DDX49	20
	MAP7D1	25		SNX29P2	2		PKM	38		LIG4	1138	7882	965	0.0262042		MEGF8	20
	CDC123	25		ITGAL	2		TMEM204	38		ACP1	14902	36	16153	0.0262269		ZNF324	20
	DKK1	25		NLRC5	2		RAB26	38		ZNF382	211	12067	3406	0.0262419		COPE	20
	PRKG1-AS1	25		CHST4	2		C17orf107	38		NDN	5226	1631	1021	0.0263119		LBX2-AS1	20
	MMP21	25		CNTNAP4	2		SNORD4B	38		RAX	717	793	15307	0.0263134		LBX2	20
	LOC440040	25		LINC00304	2		MYO1F	38		ERF	2257	643	6028	0.0264164		FRZB	20
	OR10G8	25		NME3	2		MYO7B	38		OR10G8	1049	5762	1453	0.026495		TPD52L2	20
	MRPL11	25		SNORA10	2		RTP5	38		MIR4764	1994	1908	2321	0.0266047		ZNF217	20
	PWP1	25		SNORA64	2		DDX27	38		TMEM216	2812	5447	577	0.0266219		KRTAP10-2	20
	LECT1	25		SLX4	2		CHRNA4	38		GABRB3	595	9034	1647	0.0266565		GGT1	20
	ITGAL	25		SOCS1	2		GRAMD4	38		GYLTL1B	8715	363	2802	0.0266822		PARVG	20
	CBLN1	25		GSG1L	2		NRADDP	38		LINC01191	532	13504	1235	0.0267008		PRR5	20
	DPRX	25		TMEM231	2		FAM131A	38		DYNLT1	6078	687	2125	0.0267025		TRMT2A	20
	TPO	25		CDRT7	2		B3GALT4	38		RAPGEF3	1680	7127	742	0.0267278		RGS12	20
	TTC27	25		KSR1	2		SPDEF	38		EXOC3L2	99	12913	6955	0.0267437		LIAS	20
	CDC25B	25		SUZ12	2		MB21D1	38		GBP5	7450	920	1299	0.0267715		RPL9	20
	KRTAP12-4	25		ARHGAP23	2		LFNG	38		HOXC5	403	6640	3345	0.02688		RXFP3	20
	PAICS	25		CSF3	2		GPIHBP1	38		PCDHA9	1893	2033	2329	0.0269077		VTRNA1-2	20
	CXCL5	25		KRTAP9-1	2		TBC1D2	38		DEFA4	21333	261	1614	0.0269613		PCDHB19P	20
	PCDHB19P	25		KIF2B	2		TMEM88B	37		MIR298	16425	821	667	0.0269791		LOC442132	20
	HTR1A	25		MFSD6L	2		S100A8	37		HYAL1	5821	448	3451	0.0269907		SEPP1	20
	SDHAF4	25		PLD6	2		CRP	37		FAM163A	6956	3057	424	0.0270285		MIR4462	20
	MTHFD1L	25		ALDH3A1	2		PIK3C2B	37		GCSAML-AS1	2187	4308	958	0.0270506		KHDC1	20
	STEAP1B	25		CCR7	2		KIAA1598	37		BIRC3	1331	592	11465	0.0270688		MIR598	20
	IMMP2L	25		KRT15	2		ADAM8	37		IGFALS	4189	9838	220	0.0271429		COL22A1	20
	KCP	25		PYY	2		PRDM11	37		MIR1193	11075	8231	100	0.0272548		DBH-AS1	20
	MMP16	25		MPO	2		LOC283177	37		CLEC7A	5045	272	6652	0.0272827		TTLL10	19
	NUDT2	25		MIR142	2		ADAMTS20	37		RAD52	2064	997	4437	0.027288		SCNN1D	19
	KIF24	25		TMEM105	2		AMER2	37		ARHGAP23	3591	1059	2402	0.0272971		OR6K6	19
	SOHLH1	25		ANKRD62	2		GPR12	37		OR10Q1	3489	6058	433	0.0273369		CHRM3	19
	LHX8	24		CABYR	2		FGF14	37		MIR543	5153	8232	217	0.0274568		EXO1	19
	GABPB2	24		TSHZ1	2		HSP90AA1	37		MIR4745	4261	11721	185	0.0275346		LCE3D	19
	COA7	24		EPB41L3	2		PDIA2	37		KIAA1024	612	8924	1699	0.027624		LINC00841	19
	TNR	24		LINC00305	2		GLTPD2	37		MPPED2	9220	228	4416	0.0276332		SLC22A18	19
	RIMKLB	24		LINC01538	2		HCRT	37		INSM2	10881	7981	107	0.0276532		MS4A3	19
	CYP11A1	24		APC2	2		COIL	37		ZNF672	1129	3307	2489	0.0276553		SLC22A18AS	19
	TMEM204	24		LOC100507373	2		BSG	37		LOC150776	687	13541	1001	0.0276982		SLC15A3	19
	PVRL2	24		CYP4F3	2		HDAC4	37		ZNF677	14855	39	16117	0.0277552		TUBA3C	19
	UPK1A-AS1	24		KLHL26	2		GNAS	37		LOC100499194	533	14179	1236	0.0277634		MIR2681	19
	ZNF541	24		NDUFA13	2		EEF1A2	37		PKNOX2	611	5773	2649	0.0277699		RIN3	19
	ANKRD20A11P	24		YJEFN3	2		CARD10	37		LHX3	6302	566	2621	0.0277814		KIAA1024	19
	KRTAP10-6	24		GOLGA2P9	2		UGT3A1	37		PKP1	7000	3107	430	0.0277885		CDK10	19
	APEH	24		FXYD3	2		RASGEF1C	37		DBX1	1929	5958	814	0.0277957		GDPD3	19
	ROBO1	24		EIF3K	2		NFE2L3	37		TFAP2A	583	19227	836	0.0278311		MINK1	19
	MRPL1	24		ITPKC	2		ZNF735	37		DIP2B	928	1530	6626	0.0279139		ZBTB4	19
	C4orf29	24		CD79A	2		SH2B2	37		DDX25	9086	5779	180	0.0280118		KRT18P55	19
	MIR378D1	24		CIC	2		C7orf50	37		TCP11	222	2087	20401	0.0280132		MEX3C	19
	MIR4469	24		SPIB	2		SOX17	37		ELAVL2	1747	21949	247	0.0280561		TCF4	19
	SNHG6	24		MIR526B	2		MSC-AS1	37		SH3YL1	15460	37	16578	0.0280825		ZNF331	19
	FAM163B	24		MIR519B	2		MSC	37		TTC39A	1275	3623	2057	0.0281251		MIR518B	19
	IGSF21	23		RFPL4A	2		TPD52	37		COA7	1075	1383	6440	0.0282875		MYO1F	19
	SNORD55	23		MIMT1	2		UHRF2	37		ST8SIA3	1194	11522	696	0.0282887		ZNF154	19
	SNORD46	23		ZSCAN4	2		TUBB4B	37		CYP46A1	3540	1597	1694	0.0282927		ARHGEF4	19
	MTOR	23		BTBD2	2		C9orf173	37		TSTD1	7669	4006	312	0.0283115		GPR55	19
	ZNF670-ZNF695	23		RAX2	2		PNPLA7	37		ADRA2C	419	16986	1349	0.0283467		CST7	19
	ZNF670	23		SEMA6B	2		AXDND1	36		SLIT3	3306	677	4293	0.0283633		CDH26	19
	HSD17B7P2	23		KANK3	2		PERM1	36		HAL	2375	7342	552	0.0284011		MX2	19
	GHITM	23		PRAM1	2		TCHH	36		GON4L	3053	1396	2260	0.0284161		KRTAP12-3	19
	CCDC184	23		ASF1B	2		CPXM2	36		TUSC5	1393	10202	678	0.0284233		C2CD2	19
	PXN	23		ILVBL	2		MS4A3	36		CCAR1	816	4477	2641	0.028452		CYP2D6	19
	HERC2P2	23		MEF2BNB-MEF2B	2		SLC22A11	36		PF4	545	2000	8864	0.0284823		TNK2	19
	PYY2	23		TSSK6	2		MIR200C	36		MIR193A	12810	52	14508	0.0284875		SEPSECS-AS1	19
	PRR11	23		ADCK4	2		MIR141	36		INPP5F	8221	4700	251	0.0285638		PI4K2B	19
	SKA2	23		CEACAM4	2		AQP5	36		HNRNPA3P1	926	4855	2160	0.0285916		SEPSECS	19
	ATP1A3	23		CEACAM20	2		IFFO1	36		DLEU7	97	7800	12843	0.0286055		TRIP13	19
	FAM83E	23		ZNF611	2		KCNC2	36		AQP5	1333	6603	1106	0.028645		BRD9	19
	KCNA7	23		NLRP12	2		ATP8A2	36		BHLHA15	2498	20020	195	0.0286832		LOC100131289	19
	CYP27A1	23		LILRA6	2		GPR68	36		RAP1GAP2	399	10214	2399	0.0287386		GRIK2	19
	SUMO1P1	23		ZIM2	2		CORO2B	36		MIR526A1	4288	798	2858	0.0287446		PDSS2	19
	NCAM2	23		PEG3	2		UTS2R	36		WDR81	2609	10204	368	0.0287833		IKZF1	19
	TIMMDC1	23		WDR43	2		GAS7	36		PRR21	1880	14483	360	0.0287947		PRSS1	19
	MSX1	23		FAM179A	2		ALDH3A1	36		TMCC1	2474	450	8809	0.0288057		C7orf34	19
	SEPSECS-AS1	23		LINC01118	2		MIR635	36		CRMP1	5891	17400	96	0.0288795		TMEM184A	19
	PI4K2B	23		CTNNA2	2		SF3A2	36		MIR4297	2551	5124	753	0.0288848		HOXA10-HOXA9	19
	SEPSECS	23		C2orf15	2		C5AR1	36		SPEG	619	13754	1160	0.0289585		DEFB107A	19
	ADH5	23		MRPL30	2		THEG	36		ZNF529	212	12799	3640	0.0289603		PRSS55	19
	LRBA	23		IL1F10	2		PLEKHJ1	36		AMPD3	8643	409	2801	0.0290151		SPRR1A	18
	SERINC5	23		PSD4	2		PRKAG3	36		PINLYP	4276	336	6904	0.0290544		KIRREL	18
	ZNF783	23		ARHGEF4	2		LINC00494	36		LINC00163	750	15336	863	0.0290699		SNAP47	18
	LOC155060	23		FSIP2	2		HELZ2	36		HOXD11	1245	13625	589	0.0292137		FMN2	18
	SMIM19	23		AOX1	2		CSF2RB	36		ABCC1	12057	423	1976	0.0294047		GBP2	18
	MIR124-2HG	23		EEF1B2	2		ACY1	36		KIAA1462	1669	4833	1260	0.0295933		OR6K2	18
	SLC20A2	23		SNORD51	2		ABHD14B	36		LINC01119	4321	646	3648	0.0296359		SNORD81	18
	LINC01140	22		SNORA41	2		DOK7	36		ACKR1	3403	2959	1012	0.0296522		SNORD47	18
	LGR6	22		RPE	2		SLC26A1	36		ZNF341	16108	383	1661	0.0297773		JMJD4	18
	OR2M4	22		PKI55	2		TMEM129	36		CTC1	790	10876	1193	0.0297838		TMEM216	18
	ZNF672	22		DGKD	2		GRSF1	36		LSP1P3	1891	17781	305	0.0297947		SLC22A6	18
	HIVEP3	22		FARP2	2		HSD17B11	36		AQP11	349	5624	5225	0.0297952		UCP2	18
	MYO3A	22		MBOAT2	2		BHMT	36		MYO3A	1131	4395	2065	0.0298151		RIMKLB	18
	C10orf90	22		COX7A2L	2		RSPH3	36		CR1L	1443	3156	2254	0.029816		DIP2B	18
	AGAP2-AS1	22		TSGA10	2		DNAAF5	36		C1orf162	1509	704	9666	0.0298238		ADGRD1	18
	DDX23	22		CYP27C1	2		FDFT1	36		MEIS3	794	12950	1000	0.029854		RAD52	18
	ANKLE2	22		STAM2	2		FCN1	36		COTL1	12612	372	2195	0.0298888		GSX1	18
	ABHD13	22		ACVR1	2		TROVE2	35		MTO1	1428	2073	3479	0.0298899		AHNAK2	18
	F7	22		FRZB	2		UCHL5	35		SLC25A33	605	2278	7485	0.0299272		MIR5587	18
	LIG4	22		NDUFS1	2		RGS10	35		DMBT1P1	1517	1437	4754	0.0300314		LOC400558	18
	MIR655	22		SLC19A3	2		FAM24B-CUZD1	35		SERINC5	1120	18380	504	0.0300571		RPS2	18
	PLCB2	22		SP110	2		CTBP2	35		SP9	15273	13621	50	0.0301151		MIR1225	18
	LOC91450	22		PSMF1	2		NKX6-2	35		CGB1	544	12983	1475	0.0301498		OR3A3	18
	LINC00304	22		COX4I2	2		MYO7A	35		ITPRIPL2	2403	9494	457	0.0301683		SLC16A5	18
	TVP23A	22		SLCO4A1	2		OR8J3	35		PCSK4	170	12487	4923	0.0302216		HGS	18
	TRIM47	22		COL20A1	2		MAP3K11	35		SYTL3	1738	2077	2901	0.0302687		ARL16	18
	LRRC30	22		SLC4A11	2		MIR2681	35		COL18A1	2462	15195	281	0.0303562		EBI3	18
	MIR520H	22		FERMT1	2		MIR2392	35		TMEM26	8379	1444	869	0.0303606		THEG5	18
	RFPL4A	22		TMX4	2		SNORD116-3	35		INF2	3543	369	8052	0.0303881		LOC728752	18
	ZNF154	22		NAPB	2		C16orf70	35		HSBP1L1	13749	143	5378	0.0304899		SNORD35B	18
	COQ10B	22		GGTLC1	2		SNORD42A	35		PDGFD	632	6310	2653	0.0305035		CPT1C	18
	SIX2	22		SLC35C2	2		RNF126P1	35		MIR595	21033	1284	393	0.0305763		ATP4A	18
	MCM6	22		KCNG1	2		ASGR2	35		FAM129C	4268	1755	1421	0.030642		ZNF566	18
	ECEL1	22		SLCO4A1-AS1	2		KRT9	35		RASGRP2	3093	6132	562	0.0306752		RSPH6A	18
	ZNF831	22		TCFL5	2		CCDC43	35		PTGDR	788	8011	1693	0.0307365		SYT3	18
	KRTAP10-2	22		GMEB2	2		SERPINB5	35		ZNF541	1082	12954	763	0.0307517		RTEL1-TNFRSF6B	18
	MAPK11	22		IFNGR2	2		C19orf24	35		GNA15	13895	794	971	0.0307914		ACSS1	18
	SLITRK3	22		DSCR10	2		FCHO1	35		RUNX1T1	2315	2168	2135	0.0307972		ADARB1	18
	LAP3	22		UMODL1	2		SNAR-G1	35		NUDT19	14106	517	1470	0.0308081		BAGE3	18
	AIMP1	22		KRTAP10-12	2		GALP	35		KCNK9	1575	21441	318	0.0308478		BAGE	18
	PLK4	22		KRTAP13-2	2		NPAS2	35		NLRC5	2861	1045	3599	0.030894		IL17RA	18
	ACOX3	22		C21orf2	2		SPEG	35		PUS3	9575	6413	176	0.0309958		MIF	18
	TBCK	22		CECR2	2		CST7	35		SIGLEC15	4249	1734	1469	0.0310304		RNU12	18
	DDX43	22		FBXW4P1	2		TFAP2C	35		DARS2	362	3041	9834	0.0310357		POLDIP3	18
	OOEP	22		SNRPD3	2		GGT1	35		DMRTA2	1326	3621	2258	0.0310702		LAP3	18
	POP7	22		SRRD	2		IGLL1	35		PPP1R3B	893	21125	576	0.0311227		MFSD10	18
	TFR2	22		SLC5A1	2		RFPL2	35		NTSR1	5670	1861	1031	0.0311507		PLAC8	18
	GML	22		NCF4	2		ZXDC	35		MIR488	2182	4084	1221	0.0311543		TENM2	18
	C9orf85	22		LOC100506472	2		LOC442132	35		SNHG4	859	18018	704	0.0311876		HNRNPAB	18
	ABHD17B	22		GUCD1	2		TBC1D9B	35		MAP4K1	5522	435	4543	0.0312231		ZBTB24	18
	MIR4251	21		HPS4	2		OR10C1	35		OR10S1	2563	1517	2807	0.0312257		SSPO	18
	DDI2	21		OSM	2		AMZ1	35		ZSCAN2	1853	8951	661	0.0313326		LOC100506585	18
	CCDC18	21		RFPL2	2		ZNF716	35		MIR551A	2334	3349	1404	0.0313562		C1orf68	17
	PYHIN1	21		LINC00898	2		LOC286114	35		RGS7	733	1413	10599	0.0313632		DAP3	17
	GGPS1	21		IL17RC	2		CDKN2A-AS1	35		RRP36	776	18916	749	0.0313992		HSPA7	17
	TMED5	21		SEMA3B	2		MIR23B	35		FILIP1	2728	551	7328	0.0314432		YY1AP1	17
	OR2B11	21		CACNA1D	2		MIR3074	35		DLX6-AS1	115	20518	4683	0.0315182		GON4L	17
	SLC25A16	21		PRICKLE2-AS2	2		AURKAIP1	34		TTLL10	6322	2230	786	0.0315852		FCRL3	17
	OR9Q2	21		ST3GAL6	2		NUP210L	34		SIVA1	527	1604	13120	0.0316053		CD1B	17
	UQCC3	21		ABHD10	2		CADM3-AS1	34		COL9A3	338	14779	2221	0.0316141		AIM2	17
	LBHD1	21		ATP2C1	2		ENKUR	34		DOCK1	8245	713	1889	0.0316361		SNORD80	17
	CLSTN3	21		NUDT16P1	2		SLC39A13	34		TPSAB1	902	9383	1314	0.0316707		MYO3A	17
	DDX55	21		FAM157A	2		ATG16L2	34		MFRP	2366	6378	741	0.0318012		MAP3K8	17
	VWA8-AS1	21		SLC6A20	2		EMG1	34		KCNC2	1385	7293	1108	0.0318221		MIR3167	17
	PSPC1	21		LAMB2	2		SH2B3	34		KCNAB2	6340	568	3108	0.0318233		CACNA1C-IT3	17
	VWA8	21		WNT5A	2		PHB2	34		PVT1	6203	2154	839	0.0318614		PLBD1	17
	MIR381	21		MIR1284	2		RIN3	34		FAM182B	1725	14901	437	0.0319098		KRT6C	17
	MIR487B	21		ST3GAL6-AS1	2		MEG8	34		MIR4493	1933	490	11871	0.0319335		KIAA0125	17
	FAM214A	21		IMPG2	2		SNHG9	34		RNASET2	6081	870	2127	0.0319527		NKX2-8	17
	HBQ1	21		SNORA7B	2		SPNS2	34		LY6G6C	3825	145	20368	0.0320461		SNORD115-17	17
	E4F1	21		SLCO2A1	2		TNK1	34		HIST1H2BE	275	2063	19935	0.0320738		COX5A	17
	CBFA2T3	21		PISRT1	2		SLC47A1	34		LRRC34	2963	1970	1938	0.0320796		SPATA8-AS1	17
	RND2	21		TNK2	2		OR3A2	34		ZNF571-AS1	156	12078	6005	0.0320841		PITPNA	17
	PRAC2	21		ZNF595	2		P2RX1	34		TNFRSF4	3939	3321	865	0.0320862		MIEN1	17
	PRAC1	21		ZNF718	2		CTC1	34		OTX2-AS1	3536	1020	3150	0.0321836		COIL	17
	ST8SIA3	21		MYL5	2		KRTAP16-1	34		GALNT13	199	13573	4226	0.0322972		KCTD1	17
	LDLRAD4-AS1	21		SH3BP2	2		ARHGAP27	34		NR4A1	4066	1532	1835	0.0323309		LOC100131655	17
	SULT2B1	21		WFS1	2		ENOSF1	34		MISP	572	11719	1707	0.0323566		ADGRE1	17
	RCN3	21		SMIM20	2		ANKRD29	34		TRIM5	1381	5875	1411	0.0323682		CGB5	17
	LAIR2	21		LOC401127	2		SIGLEC17P	34		ATP6V0A4	6169	466	3989	0.0324095		LILRA2	17
	BSPH1	21		N4BP2	2		RNASEH1-AS1	34		GNG4	4824	1411	1686	0.0324278		NLRP4	17
	CERKL	21		KIT	2		RNASEH1	34		TINCR	1470	12543	623	0.0324511		TMEM259	17
	NEUROD1	21		PRDM8	2		M1AP	34		FUNDC2P2	15080	1806	422	0.0324637		CREB1	17
	KRTAP10-3	21		MEPE	2		GPR160	34		OR10J3	3058	928	4056	0.0325003		HOXD-AS2	17
	KRTAP12-1	21		ARFIP1	2		MST1R	34		C6orf25	3811	152	19994	0.0326524		CERKL	17
	CECR7	21		TRIM2	2		FSTL1	34		AVP	16255	117	6094	0.0326689		NEUROD1	17
	CRKL	21		GRIA2	2		PRR23A	34		MMS19	4885	717	3312	0.0326915		NOP56	17
	LOC100289361	21		ATP5I	2		NOP14	34		SNORD115-17	1687	8668	794	0.032713		SNORD110	17
	DGKQ	21		LDB2	2		CDYL	34		GTPBP4	3977	1416	2064	0.0327398		SNORA51	17
	RNF212	21		LOC344967	2		HIST1H2AH	34		MAEL	4729	1353	1820	0.0327857		COL9A3	17
	TFAMP1	21		PLAC8	2		MIR3143	34		OR51B4	4033	975	2963	0.0327985		SLC13A3	17
	CDC14C	21		FAM13A	2		HIST1H2BK	34		RCVRN	3604	10886	297	0.032801		KRTAP10-6	17
	FCN2	21		ADH1C	2		PEX6	34		DNAH14	567	3208	6416	0.0328392		USP18	17
	FANCG	21		TIGD4	2		T	34		CELSR2	566	2742	7528	0.0328665		MIR4764	17
	MATN1-AS1	20		CTSO	2		KDELR2	34		RGS12	2003	16982	344	0.0329043		LOC284933	17
	PTP4A2	20		NAF1	2		WDR91	34		MUC5B	3077	5165	738	0.0329627		BLOC1S4	17
	INPP5B	20		ANP32C	2		LOC100507651	34		KIAA1614	6961	3064	550	0.0329666		PAICS	17
	SLK	20		DCTD	2		MIR598	34		PDE4C	2438	1780	2707	0.0330019		TAPT1	17
	OR51I2	20		IRX1	2		DMRTB1	33		AHRR	1565	17746	423	0.0330026		MIR3142	17
	SBF2-AS1	20		FBXO4	2		RAB25	33		FHIT	17744	216	3066	0.0330096		B3GALT4	17
	LOC440028	20		GZMA	2		S100A7	33		PAX5	1505	22012	355	0.0330294		UPK3B	17
	OR10G7	20		NCRUPAR	2		ASTN1	33		LYPLAL1-AS1	266	4206	10551	0.033122		MTRNR2L6	17
	TMEM132B	20		PCDHGB3	2		MIR488	33		OR52B2	1382	5884	1454	0.0331621		LOC650226	17
	ADGRD1	20		SLC6A7	2		OR9Q2	33		LINC00051	839	21059	670	0.0331925		MIR124-2	17
	MLNR	20		LARP1	2		KRT3	33		RTL1	5188	8585	266	0.0332124		NKX2-6	17
	GUCY1B2	20		LINC01366	2		RTN1	33		MMP23B	709	2242	7480	0.0333021		GAS5-AS1	16
	KIAA0125	20		LOC100506688	2		GPR132	33		UNKL	382	9830	3175	0.0333699		NLRP3	16
	MGA	20		TERT	2		TVP23A	33		LOC91450	1141	760	13765	0.0333995		OR2W3	16
	USP8	20		FLJ33360	2		SNORD4A	33		CEBPZOS	5554	436	4942	0.0334642		ATP1A1-AS1	16
	DNAJA4	20		CTNND2	2		MAP3K14-AS1	33		C15orf62	11471	1622	645	0.0335345		NUDT17	16
	COX5A	20		RAD1	2		CCL16	33		MAP3K13	1635	837	8772	0.0335421		SNORD79	16
	IL17C	20		CD180	2		USP32	33		HNRNPA3	657	13634	1341	0.033558		SNORD78	16
	C16orf91	20		NR2F1-AS1	2		MIR5190	33		MAFG	273	11387	3881	0.0336682		SNORD44	16
	SLC6A10P	20		ERAP1	2		CD33	33		KIAA1755	16351	444	1663	0.0336858		SNORD77	16
	MGAT5B	20		HTR4	2		KLK5	33		TCF4	5429	1742	1277	0.0336939		SNORD76	16
	VTN	20		CSF1R	2		DYSF	33		TMEM167B	458	2738	9643	0.0337261		TNNT2	16
	MIR5196	20		HAVCR1	2		LINC01191	33		MIR519B	2643	1092	4192	0.0337395		ANGEL2	16
	ZNF790-AS1	20		AACSP1	2		LOC100499194	33		SEZ6	1697	1714	4166	0.0337785		PLEKHS1	16
	CYP2A13	20		FAM50B	2		KCNH7	33		OR6K2	2340	3984	1300	0.0337824		C10orf128	16
	MIR520D	20		HIVEP1	2		MRPS26	33		OBP2A	21938	562	988	0.0339116		OR10A2	16
	MIR522	20		HIST1H4I	2		ACSS1	33		ZNF106	3563	421	8126	0.0339283		PTPN5	16
	ZNF135	20		TJAP1	2		KRTAP10-4	33		PABPN1L	1858	10182	647	0.0340343		OR7E5P	16
	CNTD2	20		GINM1	2		NUP210	33		MPDU1	2868	1681	2540	0.0340459		LOC100129345	16
	SLC8A2	20		ESR1	2		ABLIM2	33		LOC606724	12111	424	2397	0.0341773		OR4N3P	16
	LAIR1	20		OPRM1	2		TENM2	33		CD69	10055	366	3352	0.0342335		SNORD115-14	16
	NLRP13	20		PACRG	2		CLPTM1L	33		SMAD3	3557	1029	3381	0.0343149		SNORD115-40	16
	HOXD11	20		FAM120B	2		SPATS1	33		C16orf91	1231	9831	1023	0.0343259		FAM103A1	16
	FHL2	20		FAM65B	2		RBPMS	33		MIR4251	1169	2253	4706	0.0343553		IGDCC3	16
	KRTAP12-3	20		TRIM10	2		MAMDC4	33		OR8B12	5001	986	2514	0.0343596		SNHG9	16
	POLR2H	20		GPSM3	2		ENO1-AS1	32		ENKUR	2188	4817	1179	0.0344211		SF3B3	16
	TNK2	20		NOTCH4	2		THEMIS2	32		FAM65B	2145	1246	4658	0.0344691		IL17C	16
	TNRC18P1	20		KCNK17	2		AKR7A2P1	32		HKDC1	484	4486	5736	0.0344791		TNK1	16
	VTRNA1-2	20		KIF6	2		SYCP1	32		SLC51A	5804	118	18204	0.0345066		CCDC103	16
	CDYL	20		LINC00951	2		HSPA7	32		SORCS1	379	5065	6519	0.0346033		EFTUD2	16
	SRSF3	20		UNC5CL	2		CDK18	32		WNK2	21772	2179	264	0.0346247		HOXB4	16
	C6orf203	20		FRK	2		MTOR	32		OR7G1	14489	432	2002	0.0346383		POLG2	16
	FBXL4	20		MAP7	2		DIRAS3	32		DKFZp434J0226	2637	1766	2701	0.0347363		CYTH1	16
	SEC63	20		KATNA1	2		ADAM30	32		PLLP	3581	246	14284	0.0347461		DSC3	16
	FAM188B	20		SYNE1	2		JTB	32		DNAJA4	1228	758	13521	0.0347513		AZU1	16
	ZNF716	20		PARK2	2		LINC00264	32		USP2	4993	6379	397	0.0348729		MIR520B	16
	MAGI2-AS3	20		MIR4648	2		ADARB2	32		TRIM67	7092	3238	551	0.0348905		RFPL4A	16
	PEG10	20		KLHL7	2		KIAA1462	32		MZB1	19279	189	3473	0.0348937		TNFSF14	16
	PVRIG	20		FKBP9	2		C10orf90	32		ASTN1	2541	4083	1220	0.0348993		LOC284412	16
	GNB2	20		LINC00957	2		TSPAN4	32		TTC38	883	15565	923	0.0349575		ZNF112	16
	MAGI2	20		RAMP3	2		OR51I2	32		FASN	2419	11395	461	0.0350021		ZNF285	16
	COL22A1	20		GNAI1	2		SBF2-AS1	32		CELF5	2422	1747	3012	0.0350788		PNMAL1	16
	IFT74	20		GTPBP10	2		FAM180B	32		C1QL3	243	4798	10939	0.0350982		LILRB5	16
	SET	20		MIR4285	2		VPS36	32		LMO2	9227	980	1413	0.0351457		GREB1	16
	ADAMTSL2	20		PRKRIP1	2		LINC00552	32		FGF22	496	11717	2202	0.0351873		SIX3	16
	PER3	19		CAV2	2		SYNE3	32		RGPD3	4364	343	8550	0.0351891		EPB41L5	16
	ZFP69B	19		MEST	2		AHNAK2	32		EPN2-IT1	4211	210	14476	0.0351956		CERS6	16
	RPS8	19		TBXAS1	2		CHRNA5	32		PLCG2	12299	613	1702	0.0352585		NIF3L1	16
	ATG4C	19		SLC4A2	2		SNX29P2	32		CENPB	16262	46	17158	0.0352651		ANKZF1	16
	TNN	19		GALNTL5	2		SPHK1	32		ATP1A4	6882	2969	629	0.0353001		ESPNL	16
	CNTN2	19		DPP6	2		TBCD	32		DDX39A	5511	641	3639	0.0353059		PPIL3	16
	OR2G3	19		LOC100506585	2		CORO6	32		B4GALT2	6561	2533	774	0.0353227		ATG9A	16
	TTC39A	19		MICALL2	2		GIP	32		CABYR	791	1073	15161	0.0353323		MIR1292	16
	FUBP1	19		DPY19L2P1	2		ARHGDIA	32		PCDHA4	555	18043	1286	0.0353529		PABPC1L	16
	C2CD4D	19		AOAH	2		TCF4	32		DOCK8	21629	192	3103	0.0353697		TMEM230	16
	SLC39A1	19		RASA4CP	2		CD22	32		SATB2	331	14343	2721	0.0354353		ATP9A	16
	SEC16B	19		VOPP1	2		MIR524	32		S100A13	2038	3913	1624	0.0355027		COL18A1	16
	SPON1	19		SRI	2		MIR520G	32		PNLIPRP2	2798	4690	991	0.0356125		KRTAP12-4	16
	MIR3167	19		C7orf61	2		AQP12A	32		ITPK1-AS1	11025	245	4816	0.0356209		HRH1	16
	RARG	19		EPHB4	2		SEC23B	32		C1orf68	1821	2882	2481	0.0356453		CCRN4L	16
	AGAP2	19		RARRES2	2		SLC19A1	32		AMIGO3	5819	122	18348	0.0356555		COX7B2	16
	PRR20D	19		MIR595	2		SEMA3B	32		FAM214A	1187	1637	6765	0.0358999		PCDHGA5	16
	GPC5	19		NKAIN3	2		SORBS2	32		CRIP2	11106	147	8053	0.0359039		C5orf58	16
	LOC100129345	19		CSPP1	2		PCDHA4	32		ARHGEF10L	6403	1318	1560	0.0359404		LCP2	16
	AGBL1	19		LACTB2-AS1	2		PCDHB4	32		TNF	19538	219	3080	0.0359683		HMGA1	16
	KAT8	19		TIGD5	2		ATP6V0E1	32		CASKIN2	5397	630	3879	0.0359892		OPRM1	16
	SYCE1L	19		FAM66B	2		LOC441155	32		OR2T6	2776	3300	1444	0.036069		CCR6	16
	RNF157-AS1	19		MTUS1	2		LOC100996634	32		EEF1B2	5587	1124	2109	0.0361013		FRK	16
	AA06	19		TRAM1	2		PARK2	32		DUSP4	6218	2161	986	0.0361113		NPY	16
	CA10	19		SLA	2		TG	32		TUNAR	11041	92	13073	0.0361728		EEPD1	16
	FOXJ1	19		FAM135B	2		MIR4472-1	32		SUCLG2	17751	217	3452	0.036209		SCRN1	16
	MC2R	19		LYPD2	2		CSMD3	32		OR6K6	1915	2955	2357	0.036292		PVT1	16
	LGALS7B	19		EEF1D	2		PRSS3	32		KAZN	1750	2321	3285	0.0363021		MIR1204	16
	MIR520E	19		TMEM249	2		OR1N1	32		FHAD1	1751	2323	3286	0.0363492		PSCA	16
	MIR517B	19		KANK1	2		ZMPSTE24	31		LOC349160	20972	878	728	0.0364282		LOC286083	16
	ZNF587B	19		GLIS3-AS1	2		S100A7A	31		PRDM11	2355	5336	1068	0.0364603		STMN4	16
	ZNF587	19		CEP78	2		GBP5	31		SOX15	366	10859	3395	0.0366067		NKX6-3	16
	TXNDC9	19		GNG10	2		OR6K2	31		PSCA	2022	21060	317	0.0366185		FABP12	16
	MIR4440	19		OR1J2	2		REN	31		EMX2	8215	943	1744	0.0366416		TSTA3	16
	KRTAP26-1	19		MVB12B	2		OR6F1	31		NDUFS1	5631	1138	2110	0.0366633		MIRLET7D	16
	KRTAP19-5	19		CACFD1	2		LINC00202-2	31		GABRD	649	2245	9304	0.0367339		RGS3	16
	RFPL2	19		C9orf139	2		RNH1	31		ANKRD26	4871	361	7714	0.0367512		FCN2	16
	POLR3H	19		AK3	2		MUC6	31		GM140	6963	909	2144	0.0367626		OBP2A	16
	LINC00955	19		PLGRKT	2		SERGEF	31		ARHGEF19	397	3408	10044	0.0368012		PMPCA	16
	LOC339975	19		IFNA14	2		MRPL11	31		DGKD	1719	1129	7004	0.0368087		SDCCAG3	16
	NSD1	19		VCP	2		UNC93B1	31		C8orf82	377	21489	1678	0.0368109		C9orf173-AS1	16
	CDC23	19		GNE	2		FLJ42102	31		OR2L1P	3042	3289	1359	0.0368167		TXNIP	15
	LEP	19		RFK	2		ARHGAP9	31		GPR146	756	871	20652	0.0368205		LCE2D	15
	SGCE	19		GRIN3A	2		SNORD115-9	31		SYCP1	3909	2783	1251	0.0368416		KPRP	15
	ACTL6B	19		MAPKAP1	2		KBTBD13	31		OBSL1	995	14423	952	0.036948		LELP1	15
	RIPK2	19		PER3	1		RASL12	31		IFI16	3036	705	6401	0.0370257		CR1L	15
	MIR4472-1	19		PRDM2	1		TPSAB1	31		PPFIA4	7013	911	2145	0.0370327		MIR551A	15
	GPIHBP1	19		CLCNKA	1		C16orf92	31		C1orf127	3046	1370	3295	0.0371254		OR6Y1	15
	LOC649352	19		CLCNKB	1		IRF8	31		MYL5	2697	1194	4271	0.0371324		CADM3-AS1	15
	PUF60	19		NECAP2	1		NAE1	31		CLDN18	2689	283	18077	0.037138		OR14A16	15
	DMRT1	19		ARHGEF10L	1		ALOX12P2	31		LCE2B	1820	2879	2628	0.0371657		PNLIP	15
	LOC100132077	19		ZDHHC18	1		RPL23A	31		RASSF1	17689	842	925	0.0371797		OR51Q1	15
	PRRC2C	18		ZCCHC17	1		SNORD42B	31		SPRR1A	1822	2891	2629	0.0373222		OR5E1P	15
	TSNAX	18		CCDC28B	1		TBC1D29	31		LINC00565	2068	7898	848	0.0373271		OR5P2	15
	TSNAX-DISC1	18		HMGB4	1		CACNA1G	31		TVP23A	1143	9905	1226	0.0373866		MIR139	15
	ACTN2	18		DNALI1	1		MIR21	31		KRTAP10-1	1034	15323	884	0.0376392		B3GAT1	15
	OR2T4	18		NFYC	1		CCDC40	31		CEP55	589	4584	5193	0.037669		FKBP4	15
	RNF223	18		MPL	1		AIPL1	31		ADORA2A	16694	1888	445	0.0376783		CUX2	15
	DMRTA2	18		TSPAN1	1		PIK3R5	31		CCL23	2621	782	6851	0.037711		TMPO-AS1	15
	MIR378C	18		NFIA	1		COPS3	31		DFFB	668	2258	9310	0.0377124		MYH6	15
	CRACR2B	18		SGIP1	1		TAC4	31		AADACL3	2320	2308	2624	0.0377278		GPR132	15
	OR5E1P	18		LRRC7	1		TMEM105	31		ZP4	2186	4283	1503	0.0377711		SNORD115-41	15
	MYEOV	18		MSH4	1		LOC339298	31		MS4A3	2356	5424	1102	0.0377918		SOX8	15
	BIRC3	18		DNAJB4	1		ZNF236	31		PALM	13857	1745	583	0.0378214		TPSAB1	15
	KCNA5	18		CDC7	1		IZUMO4	31		MFNG	16967	151	5506	0.0378399		ACSM2A	15
	AQP5	18		DPYD-AS1	1		FFAR2	31		PDZD2	3293	2019	2124	0.03787		TPSG1	15
	HOXC4	18		AMY2B	1		CGB5	31		FAM24B-CUZD1	8551	1452	1139	0.0379106		MYH13	15
	FOXC2	18		STXBP3	1		MOB3A	31		ZNF587B	1298	12453	876	0.0379461		MIR10A	15
	DPEP1	18		GPR61	1		SLC7A10	31		ZNF587	1299	12451	877	0.0379955		ANKRD20A5P	15
	FBXL16	18		LAMTOR5-AS1	1		AKT2	31		SDHC	2531	2985	1880	0.0380334		VAV1	15
	SPNS2	18		WNT2B	1		FAM83E	31		WDR83	14002	299	3403	0.0381201		OR7C2	15
	MIEN1	18		C1orf54	1		LILRB2	31		LAIR1	1243	13089	879	0.0382276		C19orf60	15
	TMPRSS9	18		SETDB1	1		TET3	31		MIR129-1	3335	2112	2034	0.0382784		CCDC155	15
	RPL36	18		LOC100132111	1		HNRNPA3	31		CDH20	4251	634	5376	0.0386009		LOC100129083	15
	MIR519D	18		LCE1D	1		SFTPB	31		PADI1	1653	2340	3750	0.0386327		MIR520F	15
	NLRP4	18		IVL	1		MIR1471	31		TRPC7	4515	18489	174	0.0386724		MIR1283-1	15
	SIGLEC10	18		LELP1	1		OR6B2	31		LHX8	1073	2645	5135	0.0387682		MIR526A2	15
	LILRB5	18		UBAP2L	1		MIR1-1HG	31		LOC728392	13151	134	8278	0.0387963		KANK3	15
	NLRP11	18		SYT11	1		SLMO2-ATP5E	31		MIR494	11074	8230	161	0.0389654		CCDC114	15
	ESPNL	18		KIRREL	1		SLMO2	31		CELSR3	885	16529	1005	0.0390205		LILRA4	15
	TMEM185B	18		CD1D	1		AP1B1	31		PSEN1	10972	103	13023	0.0390525		HSPE1	15
	HS6ST1	18		LY9	1		ADRA2C	31		SCML4	3835	686	5596	0.0390614		HSPE1-MOB4	15
	SEC23B	18		HSPA7	1		NKX6-1	31		ZNF560	343	12598	3409	0.0390784		AQP12A	15
	GNAS	18		MIR4654	1		ADCY2	31		MIR365A	1023	9477	1520	0.0390896		HSPD1	15
	SLC16A8	18		DDR2	1		PCDHB3	31		DMRTB1	4680	2589	1217	0.0391083		SNORD12B	15
	ILDR1	18		MAEL	1		PCDHGA3	31		FBXW4P1	4405	1162	2884	0.0391403		XBP1	15
	DNAJB8	18		FMO6P	1		HTR1A	31		DCTN1	2667	649	8541	0.0391825		VHL	15
	MASP1	18		FMO2	1		LOC100128885	31		SNAR-D	271	13009	4207	0.039277		LRRC34	15
	SCOC	18		BRINP2	1		FZD9	31		KRTAP10-12	3263	1158	3936	0.0393574		PHOX2B	15
	LINC01020	18		TEX35	1		RFK	31		RIC1	21643	263	2613	0.0393595		ADAMTS16	15
	MIR4456	18		RGSL1	1		SCARNA2	30		NDUFA3	574	12383	2100	0.0394636		ROPN1L	15
	HIST1H2AM	18		CRB1	1		OR2L1P	30		CRTAC1	1377	5017	2162	0.0394823		ROPN1L-AS1	15
	FRK	18		SNRPE	1		OR2M4	30		LILRA3	745	13086	1534	0.0395198		GCNT2	15
	HSPB1	18		NFASC	1		OR2T2	30		TNS2	2204	1534	4432	0.0395771		PACSIN1	15
	STEAP1	18		SYT14	1		PRDX1	30		ADAMTSL3	284	8944	5900	0.0395816		SDHAF4	15
	LRRC6	18		ADCK3	1		SLC18A3	30		NAP1L5	1735	453	19119	0.0396602		LAT2	15
	MTAP	18		MTR	1		PTCHD3	30		TMEM88B	6326	2237	1062	0.0396641		STEAP1	15
	MIR3689A	18		ACAP3	1		MS4A2	30		POLR2H	1248	663	18173	0.03968		HILPDA	15
	MIR3689C	18		MORN1	1		MIR483	30		SGCD	5953	349	7246	0.0397143		DAGLB	15
	MIR3689D1	18		CHD5	1		PHLDA2	30		MAN2B1	14542	304	3410	0.0397545		KDELR2	15
	MIR3689B	18		KLHL21	1		JRKL-AS1	30		ZSCAN12P1	1644	18761	489	0.0397691		LY6H	15
	MIR3689D2	18		TNFRSF9	1		OR10P1	30		KCNH2	2020	2136	3500	0.0398068		NUDT2	15
	MIR3689E	18		C1orf127	1		F10	30		CCL13	12819	618	1908	0.039834		LINC00961	15
	SEC16A	18		NPPB	1		MEG3	30		NRXN2	2824	1503	3563	0.0398489		GRIN1	15
	UBE4B	17		E2F2	1		ST20-AS1	30		MIR2681	1682	7869	1145	0.039911		KIF24	15
	CLCNKA	17		MYOM3	1		ST20-MTHFS	30		SEC61A2	607	4358	5732	0.0399268		KAZN	14
	CLCNKB	17		NR0B2	1		ST20	30		MAMSTR	1404	1792	6034	0.0399628		ACOT11	14
	ATF6	17		FGR	1		SMIM22	30		SPOCK3	18611	162	5037	0.0399728		ZNF687	14
	BTG2	17		SDC3	1		CORO1A	30		FAM27L	5337	10361	276	0.04012		LCE4A	14
	CRTAC1	17		SNRNP40	1		IRX6	30		SYT12	8889	484	3551	0.0401503		SPRR4	14
	GFRA1	17		PHC2	1		SF3B3	30		KLK6	795	13027	1476	0.0401673		ACKR1	14
	NKX6-2	17		MIR3605	1		LOC643802	30		SLC6A3	19056	18240	44	0.0401818		LHX9	14
	OR10A2	17		CSF3R	1		NQO1	30		SNRPN	3549	1620	2667	0.0402598		RPS7P5	14
	TRIM5	17		PIK3R3	1		COG4	30		OR2T2	3416	3302	1361	0.0402948		NADK	14
	OR52B2	17		CYP4Z2P	1		USP6	30		CLEC3A	1856	9749	851	0.0403854		RNF186	14
	OR6T1	17		COA7	1		LOC100287225	30		CENPL	363	4064	10464	0.0404606		FCRL2	14
	FLJ37505	17		C1orf168	1		LOC100505817	30		PER3	1268	1313	9318	0.0406093		TRPM5	14
	KCNC2	17		C1orf87	1		ZNF491	30		OXCT2	7322	3566	595	0.0406524		MFRP	14
	SYNE2	17		FUBP1	1		MIR520F	30		PDE1C	2741	20353	279	0.0407089		OR6T1	14
	MIR1185-2	17		GFI1	1		MIR520D	30		EFS	5169	229	13161	0.040736		HEPACAM	14
	SPESP1	17		BCAR3	1		MIR517B	30		PAX7	710	2347	9363	0.0407816		GALNT8	14
	NOX5	17		COL11A1	1		SEMA6B	30		MEGF6	2777	3348	1684	0.0408873		GAPDH	14
	AGBL1-AS1	17		LAMTOR5	1		ZNF626	30		TRIM51	2810	1466	3804	0.0409136		SLC15A4	14
	TPSG1	17		VTCN1	1		ZNF418	30		LPCAT1	2009	18241	428	0.040941		PSEN1	14
	CCDC102A	17		CRNN	1		POTEE	30		ESRRG	2047	4203	1826	0.0409903		MIR380	14
	TUSC5	17		C1orf43	1		MYL9	30		ALDH3A1	13245	1065	1114	0.0409979		MIR1197	14
	ARRB2	17		UBE2Q1	1		MIR645	30		SNORD37	14427	12527	87	0.0410158		USP8	14
	LOC339166	17		FAM189B	1		MATN4	30		LCE2C	2323	2878	2352	0.0410182		SCAND2P	14
	CCDC103	17		GON4L	1		HTRA3	30		ZNF568	217	12071	6004	0.0410229		TPSD1	14
	EFTUD2	17		FCRL3	1		NRSN1	30		CCER2	14682	127	8443	0.0410538		NTN3	14
	SCN4A	17		CD5L	1		MCM9	30		ANGPTL2	320	2212	22279	0.041106		RNA5SP411	14
	CETN1	17		SLAMF6	1		STX1A	30		CCDC166	6237	21465	118	0.0411592		FLJ26245	14
	KATNAL2	17		SLAMF1	1		DENND3	30		IL10RA	4953	410	7780	0.0411622		GSE1	14
	CEACAM21	17		GPR161	1		RUSC2	30		CYBA	1696	10174	916	0.041175		PGP	14
	CACNG7	17		SELL	1		OBP2B	30		CDH7	90	11544	15213	0.041175		SULT1A1	14
	ABHD17A	17		NMNAT2	1		CHTOP	29		ATP1A1-AS1	1758	3809	2361	0.0411829		SLC38A8	14
	MAMSTR	17		BRINP3	1		MIR551A	29		LEP	1310	20121	600	0.0411932		RAB11FIP4	14
	KLK11	17		KIF21B	1		S100A16	29		HCN1	44	18318	19639	0.0412197		OR4D2	14
	LINC01304	17		LINC00628	1		CHAT	29		OSCAR	575	13078	2106	0.041235		RCVRN	14
	AGPAT3	17		TMEM81	1		HMX2	29		DNM2	2892	11862	462	0.0412583		CCL3	14
	GRIK1	17		C1orf186	1		ARHGAP22	29		LCE1F	3031	2884	1817	0.0413243		KRTAP2-3	14
	DNMT3L	17		CAPN8	1		OAF	29		ZNF540	157	12079	8379	0.0413375		ELANE	14
	BCL2L13	17		LINC00582	1		TRPM5	29		OR10K1	2171	2952	2485	0.0414066		CELF5	14
	ARSA	17		GNG4	1		TRIM5	29		MTRNR2L1	1540	10363	998	0.041409		P2RY11	14
	DVL3	17		LYST	1		LOC440028	29		OR51V1	2058	1483	5235	0.0415056		CCDC105	14
	PDZRN3	17		RGS7	1		LMO2	29		CDRT7	5335	1056	2839	0.0415382		SPINT2	14
	SEMA5B	17		AHCTF1	1		GAS6-AS1	29		HYPK	2393	1623	4126	0.0415968		PINLYP	14
	PRR23B	17		OR1C1	1		SNORD115-10	29		TMEM132B	1221	6927	1900	0.0416836		MIR519C	14
	UBA6-AS1	17		GTPBP4	1		NOL3	29		ANKRD9	11366	8589	165	0.0417562		MIR520H	14
	MFSD10	17		CELF2	1		CHD3	29		CADM3-AS1	3437	3988	1178	0.0418306		SLC1A6	14
	NKX3-2	17		OLAH	1		EPX	29		C11orf80	1927	5552	1510	0.0418469		KRTDAP	14
	UBA6	17		CACNB2	1		MIR3186	29		MZT2A	796	14214	1428	0.0418504		RASGRP4	14
	NKX6-1	17		MIR5100	1		RAD23A	29		ELL3	2398	1632	4131	0.0418695		SLC8A2	14
	TRIP13	17		FXYD4	1		FAM129C	29		SERINC4	2399	1633	4132	0.0419089		SIGLEC14	14
	SPDL1	17		RASSF4	1		ZNF880	29		IRGM	18971	348	2456	0.0419604		LENG1	14
	ZNF354C	17		MIR3156-1	1		MIR517A	29		SPNS2	1338	10225	1188	0.0420347		ZNF132	14
	BRD9	17		WDFY4	1		ADGRE2	29		CD27	5005	492	6614	0.042099		MPHOSPH10	14
	SEPP1	17		SLC18A3	1		QPCT	29		LINC00961	21690	288	2615	0.0421916		GPR45	14
	ACOT13	17		CHAT	1		CHRNG	29		LINC00466	1514	3666	2945	0.0422117		MYO7B	14
	SPATS1	17		NCOA4	1		RNF149	29		SYT11	3034	1346	4033	0.0424485		SFT2D3	14
	MTO1	17		ARID5B	1		MZT2A	29		KIAA0907	732	3944	5709	0.0424716		HOXD13	14
	TXNDC5	17		MIR4676	1		IQCA1	29		OR2C3	2544	4309	1504	0.0424812		MCEE	14
	TDP2	17		PLAU	1		CDC25B	29		HMGCS1	1736	2044	4648	0.0424924		NNAT	14
	NUPL2	17		ADK	1		LIME1	29		RYR1	683	12089	1998	0.0425004		BPI	14
	PMS2P5	17		MARVELD1	1		SLCO4A1-AS1	29		UGT3A1	833	18284	1084	0.0425249		MIR1-1	14
	MIR589	17		SUFU	1		FAT4	29		C14orf2	364	8596	5312	0.0427361		CD93	14
	STAG3L2	17		INA	1		ANP32C	29		CD247	3964	402	10441	0.0427685		NOL4L	14
	FIS1	17		TRUB1	1		LINC01366	29		PRKAB1	678	6877	3573	0.0428093		KRTAP10-7	14
	CTHRC1	17		PLEKHA1	1		PRLR	29		CBLN2	93	11696	15321	0.0428199		KRTAP10-10	14
	SPATC1	17		DMBT1P1	1		OR2Y1	29		SDK2	742	11300	1989	0.0428425		MIR185	14
	CACNA1B	17		ADARB2	1		HMGN4	29		GATA4	4594	20787	175	0.0429084		ZNF74	14
	MIR3689F	17		EPC1	1		MDC1	29		LOC284379	1872	13074	683	0.0429167		SLC6A1	14
	SLC25A34	16		HNRNPF	1		CRISP2	29		MOS	154	21259	5109	0.042936		KALRN	14
	MIR3659	16		C10orf10	1		ERICH1	29		PNMA1	901	8506	2187	0.0430018		TIPARP	14
	ZMPSTE24	16		ZFAND4	1		SNHG6	29		PAX6	1930	5972	1455	0.0430194		MAP3K13	14
	CR1L	16		FRMPD2	1		ADGRD2	29		S100A16	3052	3911	1405	0.0430201		FHIT	14
	OR2W5	16		TMEM26	1		OR2T6	28		GREB1	576	13180	2210	0.0430333		RPL22L1	14
	OR2M2	16		ANXA7	1		ECE1	28		ADAM8	3074	5132	1067	0.0431378		RHOH	14
	MMEL1	16		AP3M1	1		LCE3E	28		OR6N1	1515	3986	2791	0.0431785		HAVCR1	14
	USP33	16		ATAD1	1		VHLL	28		CTNS	1612	10221	1024	0.0432114		SLIT3	14
	OR6F1	16		PDLIM1	1		MIR921	28		KPRP	3916	2883	1495	0.0432239		AACSP1	14
	KCNIP2-AS1	16		ERLIN1	1		DKFZp686K1684	28		TRPM5	2056	5835	1410	0.0432941		TRIM7	14
	PAOX	16		SH3PXD2A	1		RCN1	28		GSTO2	8188	360	5740	0.0433022		C6orf201	14
	MGEA5	16		MIR609	1		TMEM138	28		NBL1	1654	2352	4351	0.0433147		FAM217A	14
	LSP1	16		FAM24B-CUZD1	1		LOC341056	28		FMO9P	6916	476	5143	0.0433233		MDGA1	14
	ST3GAL4	16		C10orf88	1		OR10G8	28		RNF186	4758	3432	1037	0.0433286		MBLAC1	14
	ST3GAL4-AS1	16		FAM196A	1		OR52B2	28		GLTPD2	1539	10232	1076	0.0433478		MYL10	14
	FKBP4	16		SYCE1	1		PAX6	28		MYOM3	1919	1373	6432	0.0433537		MIR153-2	14
	CUX2	16		EPS8L2	1		CYB561A3	28		OLFM1	2514	21850	309	0.0434041		LINC01591	14
	TBX3	16		STIM1	1		FAM181B	28		FRRS1	441	3748	10284	0.0434503		SNHG6	14
	LINC00934	16		TRIM34	1		BCL2L14	28		CALCA	9184	487	3812	0.0435474		HPYR1	14
	SPACA7	16		TIMM10B	1		SERP2	28		GJD3	13335	377	3398	0.0436099		RIC1	14
	FES	16		SBF2-AS1	1		OR7E156P	28		OPN3	4826	936	3782	0.0436119		EFHD2	13
	SNUPN	16		SPTY2D1-AS1	1		SNORD115-13	28		MIR495	2386	8233	871	0.043661		SCARNA2	13
	NTN3	16		CRY2	1		ALDH1A2	28		LINC01168	1923	4738	1890	0.0438684		CELSR2	13
	ALOX12P2	16		NR1H3	1		CDT1	28		RAB37	3186	1700	3182	0.0438952		SYT11	13
	AATK-AS1	16		OR4C46	1		CDK10	28		KIRREL3-AS2	4029	970	4413	0.0439181		IER5	13
	PLD6	16		TRIM48	1		CREBBP	28		OR4C46	1520	1464	7755	0.0439378		ELF3	13
	ABCA7	16		TRIM51	1		MYOCD	28		PGS1	2236	10721	720	0.0439433		OR2G6	13
	MIR517A	16		MS4A2	1		EPN3	28		NKD2	969	17750	1006	0.044024		TMEM240	13
	MIR520G	16		MS4A14	1		HDAC5	28		RSPH3	777	19708	1132	0.0440831		KLHL21	13
	MIR526A2	16		LGALS12	1		SIGLEC15	28		MIR142	5390	1070	3006	0.0440869		INPP5B	13
	TINCR	16		SCYL1	1		NUDT19	28		ANXA11	609	4961	5751	0.0441595		COA7	13
	KRTDAP	16		ALDH3B1	1		ZFP36	28		CNNM2	3990	4654	938	0.04424		DHCR24	13
	LILRA4	16		PPP6R3	1		MIR498	28		PLD1	1002	16869	1032	0.0442877		GBP5	13
	EPCAM	16		LRTOMT	1		ZFR2	28		AMZ2	681	10658	2404	0.0442967		S100A7L2	13
	SOWAHC	16		NAALAD2	1		IFNL4	28		STK24	5110	1016	3363	0.0443181		CSRP1	13
	SEPT10	16		MIR4693	1		CGB1	28		SCARNA2	4696	2739	1358	0.0443316		RGS7	13
	FLJ43879	16		CEP164	1		KLK6	28		LINC01194	51	17770	19279	0.0443408		GCSAML-AS1	13
	PAX1	16		GRAMD1B	1		GGCX	28		PFKFB2	4739	913	4040	0.0443556		SLC39A12	13
	RAE1	16		PATE3	1		CERKL	28		MIR4761	16652	1886	557	0.04438		LINC01168	13
	PHACTR3	16		ACAD8	1		NEUROD1	28		PRLR	5966	2043	1436	0.0443983		IL2RA	13
	MYT1	16		RNH1	1		LINC01426	28		RRN3P2	443	9552	4139	0.04442		ENKUR	13
	SRXN1	16		MOB2	1		SERPIND1	28		LINC00675	13203	1710	780	0.044599		LRIT1	13
	EIF2S2	16		PHLDA2	1		VILL	28		MXRA8	7141	479	5155	0.0446414		CRTAC1	13
	KRTAP10-5	16		OR51V1	1		DNAJB8-AS1	28		CCDC27	2519	2256	3107	0.0446858		TNNI2	13
	WNT7B	16		HBG2	1		HTR3C	28		EIF2B3	483	3596	10176	0.0447188		TUB	13
	NKTR	16		ARFIP2	1		LAP3	28		CDC73	6985	910	2783	0.0447474		PRDM11	13
	SEC22C	16		DCHS1	1		PCDHGB6	28		LRRC24	333	21488	2473	0.0447583		OR9G9	13
	HYAL2	16		TRIM66	1		TNXB	28		ARHGEF25	5022	292	12082	0.0447989		LRRC43	13
	KPNA1	16		LOC440028	1		HOXA9	28		S100A7A	4718	2897	1298	0.0448432		GTF2H3	13
	TMEM33	16		SOX6	1		FABP5	28		LOC649352	1316	21144	640	0.0449682		SLC6A13	13
	LOC100507053	16		PLEKHA7	1		NDUFAF6	28		CCDC17	4772	580	6437	0.0449827		CLEC4E	13
	UGDH	16		LOC100126784	1		SNORD87	28		ARMC3	7957	4387	511	0.0450228		ITGB7	13
	LOC90768	16		KCNA4	1		SPATA31C1	28		MIR921	3059	4032	1448	0.0450633		VPS33A	13
	FBXO4	16		DCDC5	1		CLCNKB	27		SHPK	1615	10801	1025	0.0451009		EIF2B1	13
	KCNIP1	16		OR8K5	1		HIST2H2BA	27		BHLHE23	16441	655	1665	0.0451946		MYO16	13
	NKX2-5	16		YPEL4	1		KPRP	27		DCD	4094	1558	2814	0.0452295		JDP2	13
	RMND1	16		LPXN	1		ATP1A2	27		AUTS2	1569	19933	574	0.0452348		MIR770	13
	SYNE1	16		VPS37C	1		GPR25	27		FOXE1	4630	21682	179	0.0452674		MIR136	13
	C6orf118	16		CYB561A3	1		PTPRVP	27		LPAR5	5043	998	3574	0.0453013		MIR411	13
	LFNG	16		LRRN4CL	1		CPSF3L	27		DBH	1576	21844	523	0.0453332		MIR299	13
	C8orf44	16		HRASLS2	1		LCE3A	27		VAT1	877	11132	1846	0.0453651		MIR323A	13
	C8orf44-SGK3	16		C11orf95	1		SLC39A1	27		DIRC3	5634	816	3926	0.0454153		MIR758	13
	VCPIP1	16		MACROD1	1		KISS1	27		ALG1L	579	16736	1867	0.0454937		ZNF839	13
	FPGS	16		NRXN2	1		ZP4	27		TSSK3	781	2456	9437	0.0455121		SNORD115-39	13
	ARHGEF39	16		PC	1		OR2C3	27		LCE6A	2527	2888	2482	0.0455346		KBTBD13	13
	PAX5	16		NUMA1	1		OGDHL	27		LINC00923	614	9331	3168	0.0456023		IQCH	13
	VAV2	16		LAMTOR1	1		VAX1	27		MRPL48	2197	724	11412	0.0456061		RASL12	13
	SNORD38A	15		FCHSD2	1		TRPC2	27		GRIK4	3475	5749	912	0.0457308		AAGAB	13
	SNORD38B	15		GRM5	1		CNGA4	27		LOC100190940	2838	1566	4100	0.0457344		LINC00304	13
	C1orf162	15		CASP12	1		LRRC55	27		CLDN9	2597	9431	744	0.0457355		C1QTNF8	13
	BOLA1	15		ALKBH8	1		C11orf80	27		NPPB	1756	1371	7570	0.0457398		MPDU1	13
	LCE2A	15		SLC35F2	1		CXCR5	27		TOLLIP-AS1	8593	408	5204	0.0457773		ALDH3A2	13
	LOC100288069	15		LINC00900	1		FAM99B	27		ANGEL2	412	4200	10548	0.0457909		ASB16	13
	TAL1	15		SIK3	1		C11orf45	27		NKX2-8	5176	8398	420	0.0457988		PRR11	13
	LINC00466	15		DSCAML1	1		IQSEC3	27		MCM9	666	19613	1398	0.0458071		LINC00675	13
	OR6N1	15		AMICA1	1		FZD10	27		CYP2D6	133	15763	8716	0.045829		LINC00910	13
	OR6N2	15		MIR100HG	1		PIWIL1	27		ORAI3	12140	762	1977	0.0458579		SKA2	13
	DMBT1P1	15		OR10S1	1		LGMN	27		UNC13D	5398	631	5374	0.0458874		STRADA	13
	RRP12	15		KIRREL3	1		PLCB2	27		RSPH6A	793	12928	1786	0.0458972		ARHGDIA	13
	PITX3	15		ADAMTS8	1		ABCA17P	27		MGAT1	3809	2061	2333	0.0459064		TMPRSS9	13
	OR4C46	15		PTMS	1		MIR365A	27		LYPLA2	1912	2382	4023	0.0459201		THOP1	13
	MIR4489	15		MIR200C	1		AFG3L1P	27		TMPRSS12	2062	741	12016	0.0459891		QPCTL	13
	KCNA1	15		MIR141	1		ABCA3	27		OR8K3	4017	960	4764	0.0460108		MIR498	13
	LTBR	15		CLEC6A	1		CMTM4	27		OSBPL9	6593	896	3110	0.0460113		MIR522	13
	COPZ1	15		LOC374443	1		OR3A4P	27		OR5E1P	1329	5233	2645	0.0460542		MIR519A2	13
	OR6C75	15		LINC01252	1		AATK-AS1	27		MYB	6040	547	5579	0.0461228		PEG3-AS1	13
	CCDC60	15		FAR2	1		C1QTNF1-AS1	27		PBX2	2986	684	9026	0.0461275		MIMT1	13
	SNRNP35	15		FGD4	1		CREB3L3	27		LINC01019	3302	18247	306	0.0461313		C19orf35	13
	FGF6	15		PRPH	1		OR10H5	27		MIR493	2844	8177	793	0.0461397		KCNN4	13
	LOC100507377	15		COX14	1		ERVV-1	27		ZBTB7A	14428	81	15790	0.0461613		SNRPD2	13
	NCOR2	15		DIP2B	1		PLIN5	27		LAMTOR5-AS1	6743	1337	2051	0.0462299		ZIM2	13
	RPS29	15		GRASP	1		LRG1	27		CDC123	1044	4359	4064	0.046237		ACTR2	13
	SNORD18C	15		NR4A1	1		CPAMD8	27		LZTS1	3010	21163	292	0.046432		ICOS	13
	SNORD18B	15		KRT86	1		LILRA6	27		IVL	4716	1343	2939	0.0464573		OLA1	13
	SNORD16	15		TNS2	1		LILRA3	27		CACNA1C-IT3	1770	6442	1635	0.0465095		PTPRN	13
	SNORD18A	15		GLIPR1	1		MIR4444-1	27		CD1B	2181	3977	2151	0.0465362		RAB17	13
	TMC5	15		OTOGL	1		ALPP	27		OSBPL5	3084	5841	1038	0.0466109		TOX2	13
	IL21R	15		MYF5	1		RNPEPL1	27		FAM181A-AS1	11341	1617	1020	0.0466237		SRMS	13
	SULT1A1	15		KIAA1033	1		ANO7	27		MEIOB	12353	766	1978	0.0466447		KRTAP19-5	13
	GLTPD2	15		CUX2	1		OLA1	27		LILRB1	4293	520	8397	0.0466969		LOC391322	13
	MTRNR2L1	15		LINC00173	1		NGEF	27		KIAA1598	3459	5084	1066	0.0466989		MIF-AS1	13
	C19orf24	15		LINC00507	1		C2orf54	27		NIPA2	1951	1630	5904	0.0467525		RPL35A	13
	TRPM4	15		PIWIL1	1		ADA	27		SNAR-B2	318	13008	4548	0.0468211		TIPARP-AS1	13
	PTOV1	15		FAM138D	1		RBM15B	27		S100A11	4791	3884	1014	0.046923		LIPH	13
	SIGLECL1	15		MLF2	1		TF	27		SOWAHC	1474	13474	951	0.0469572		ADD1	13
	ZNF175	15		C1R	1		ACSL1	27		LOC100133461	512	17392	2123	0.0469886		FRAS1	13
	MIR524	15		A2M	1		MAML1	27		FOXK2	488	10756	3612	0.047088		TENM3	13
	ZNF324	15		PZP	1		PP7080	27		PDE2A	4044	982	4781	0.0471376		ADH5	13
	ZNF14	15		CLEC2B	1		SOGA3	27		SCGB2A2	1839	5462	1894	0.0472071		NCRUPAR	13
	ZNF850	15		KLRC4-KLRK1	1		ULBP3	27		EPC1	3995	1439	3310	0.0472145		KCNIP1	13
	CGB7	15		DUSP16	1		TRIP6	27		COL6A2	4392	250	17350	0.0472541		LMAN2	13
	VSTM1	15		MGP	1		FSCN3	27		HNRNPF	2548	1440	5198	0.0472938		COL23A1	13
	PSMD14	15		SYT10	1		C7orf34	27		SPPL2B	13889	430	3196	0.0473216		TCP10L2	13
	FRZB	15		NELL2	1		OR2A25	27		SLC6A2	5266	1655	2192	0.0473515		OR2A14	13
	C20orf24	15		COL2A1	1		AOC1	27		OOSP2	3470	5423	1016	0.047379		TNRC18	13
	ADAM33	15		SLC11A2	1		ACTB	27		ADM5	372	12273	4189	0.0473903		LINC00208	13
	IL10RB	15		KRT74	1		HOXA10-HOXA9	27		NRXN1	374	13988	3657	0.0474022		RHOBTB2	13
	KRTAP11-1	15		ITGB7	1		LOC392196	27		ZNF814	373	13134	3908	0.0474269		GLDC	13
	CFAP44	15		DCD	1		DPYS	27		HAND2	215	17709	5038	0.0474935		MIR4417	12
	SNCA-AS1	15		MYO1A	1		VWA1	26		IGSF21	1093	2345	7495	0.0475452		LOC100506801	12
	HMX1	15		AVIL	1		ARHGEF10L	26		FAM83E	1108	12966	1338	0.0475667		SNHG3	12
	HS3ST1	15		PTPRR	1		SFN	26		ADD1	3767	1975	2586	0.047598		RCC1	12
	GRSF1	15		ATP2B1	1		OR2G3	26		SCARNA6	3687	1818	2871	0.0476068		KIF2C	12
	SNCA	15		PPP1CC	1		MMEL1	26		SLC4A3	2661	438	16529	0.0476442		LCE2C	12
	DCHS2	15		TESC	1		SNORD99	26		KCTD8	58	17462	19032	0.0476636		LCE1F	12
	AHRR	15		KDM2B	1		SNORA61	26		GRIN3A	2318	1311	6351	0.0477081		CD1D	12
	LIN28B	15		LOC100190940	1		SNORA44	26		GRIA4	590	5678	5781	0.0478285		CD1C	12
	HDAC9	15		IL17D	1		SNORA16A	26		TMEM105	13611	1071	1329	0.047841		C1orf106	12
	ZNRF2	15		CDK8	1		FOXD2-AS1	26		B3GNTL1	1028	11405	1653	0.0478536		DEGS1	12
	AUTS2	15		ALOX5AP	1		KCNA3	26		ZNRF4	4263	11793	387	0.0479904		LOC100130331	12
	SH2B2	15		TRIM13	1		LOC149373	26		GLI2	1982	1808	5433	0.048014		OR2T3	12
	SCRN1	15		WDFY2	1		SLC15A3	26		LOC100240735	514	7206	5278	0.048159		MMEL1	12
	NOD1	15		IRG1	1		CLPB	26		MYO15B	5356	10692	342	0.048224		SIKE1	12
	CLDN15	15		LINC00460	1		IKZF4	26		PIK3CD-AS1	7171	3373	810	0.0482366		C1orf111	12
	NKX6-3	15		SPATA13-AS1	1		MIR3649	26		GLRX3	2546	4731	1628	0.048268		LINC01139	12
	KCNK9	15		MTIF3	1		LINC00426	26		TSHZ3	14644	12763	105	0.0482954		OR2C3	12
	DBH	15		MTUS2-AS1	1		CDKN3	26		PPP1R3D	214	15044	6106	0.0483551		LYPD8	12
	PMPCA	15		LINC00426	1		ZNF839	26		OR2G6	3044	3305	1955	0.0483738		KIAA1217	12
	GRIN1	15		ZAR1L	1		SNORD115-1	26		PYHIN1	1172	2957	5685	0.0484348		PNLIPRP2	12
	AKNA	15		SUPT20H	1		SNORD115-41	26		ALOX12P2	1463	10253	1318	0.0485577		PPAPDC1A	12
	LOC101448202	15		POSTN	1		PHKB	26		FXYD2	2562	985	7848	0.0486203		LINC00837	12
	SDCCAG3	15		KBTBD6	1		WDR24	26		ITGB7	5054	1557	2520	0.0486654		HNRNPF	12
	PITHD1	14		MIR3613	1		ZSCAN10	26		ZNF595	2695	1192	6174	0.0486718		OR52J3	12
	BCAN	14		ATP7B	1		ITFG1	26		SH3PXD2A	4891	1450	2799	0.0487019		OOSP2	12
	KIRREL	14		COL4A2-AS1	1		BCL6B	26		ZNF718	2696	1193	6175	0.0487207		BIRC3	12
	CFAP74	14		OR4M1	1		ZNF750	26		RNMTL1	768	10199	2538	0.0487547		C11orf21	12
	TCEB3-AS1	14		RNASE10	1		ATP5D	26		FCRLA	3406	2990	1953	0.0487718		OSBPL5	12
	EVA1B	14		ANG	1		OR1M1	26		LINC00940	3508	6963	816	0.0488482		OR51B4	12
	GBP2	14		RNASE4	1		KIAA0355	26		UBE4B	1372	2283	6364	0.0488518		LRRC4C	12
	CSRP1	14		RNASE3	1		C19orf81	26		GNE	690	1309	22113	0.0489216		OR8H1	12
	MT1HL1	14		RNASE2	1		LENG1	26		ADHFE1	21181	2148	439	0.0489224		C12orf5	12
	PTER	14		NYNRIN	1		PEG3	26		TRPV6	1905	20694	508	0.049018		NCKAP1L	12
	SLC39A12	14		FBXO34	1		ELMOD3	26		HPCA	2322	2462	3515	0.0491399		OR10P1	12
	CACNB2	14		FOXN3-AS2	1		HOXD3	26		GAS6-AS1	1849	7686	1414	0.0491408		HELB	12
	FAM45B	14		FAM181A	1		SNAR-H	26		SLC11A2	2211	1555	5846	0.0491484		TMEM132B	12
	LRRC37A6P	14		LINC00521	1		RETSAT	26		OR10P1	2205	6665	1369	0.0491844		CACNA1C-AS4	12
	SLC22A18	14		SERPINA5	1		MMP9	26		AOC1	6124	2117	1554	0.0492337		ANO2	12
	KCNC1	14		CYP46A1	1		SLC23A2	26		OR10A2	1380	5226	2800	0.0493168		PARP4	12
	SLC6A5	14		EVL	1		CD93	26		KRTAP10-8	577	15187	2318	0.0495296		MIR382	12
	LUZP2	14		MEG3	1		ZMYND8	26		ATP11B	643	16323	1937	0.0495613		MIR134	12
	KIAA1549L	14		SNORD114-7	1		ITGB2	26		MIR483	2557	5831	1366	0.0496268		PLD4	12
	SLC3A2	14		SNORD114-8	1		ARVCF	26		ARPP21	4430	834	5514	0.0496362		GPR68	12
	FOXR1	14		SNORD114-9	1		PI4KAP1	26		DDI2	1170	2328	7494	0.049707		TMEM179	12
	SLC22A18AS	14		DIO3	1		MIR1973	26		INPP5B	1215	3551	4733	0.0497222		RPLP1	12
	SNHG1	14		SIVA1	1		LOC285593	26		DKK1	1045	4455	4392	0.0497693		SNAPC5	12
	SNORD25	14		ZBTB42	1		UNC5A	26		PHYHD1	1012	2188	9241	0.0497962		ZNF771	12
	LTBP2	14		KIAA0125	1		ADAM19	26		MET	1037	20098	982	0.0498043		RHBDL3	12
	RMDN3	14		RNASE1	1		NHP2	26		HAND2-AS1	235	17332	5030	0.0498414		AFMID	12
	IGDCC3	14		OR5AU1	1		SMOC2	26		EBF1	502	2058	19835	0.0498495		HDAC5	12
	ITGAX	14		SLC22A17	1		MEPCE	26		POTEC	3193	11599	555	0.0499614		CSH2	12
	PGP	14		C14orf105	1		SSPO	26		FBLN5	11333	1026	1768	0.0499666		TK1	12
	RPS15A	14		HIF1A-AS2	1		PSMG3	26		ARHGEF15	12715	112	14439	0.0499748		ADCYAP1	12
	CTNS	14		ADAM21P1	1		ELMO1	26		RPS2	4190	9844	499	0.0500097		CYB5A	12
	MIR632	14		KCNK10	1		MIR596	26		LRRC71	3401	2948	2053	0.0500128		PALM	12
	ZNF207	14		TTC7B	1		DEFA4	26		AVPR1B	7028	3140	934	0.0500621		ZNRF4	12
	SHPK	14		RPS6KA5	1		PABPC1	26		EPS8L2	4006	1456	3546	0.050189		ZNF382	12
	H3F3B	14		CCDC88C	1		TRAF2	26		PLBD1	238	7059	12340	0.0502756		TEX101	12
	GRP	14		FAM181A-AS1	1		MIR4479	26		OR2M3	2535	3296	2488	0.0503756		CCDC9	12
	MIR516B2	14		MIR1247	1		CLCNKA	25		SLC6A13	3106	6958	962	0.0503795		C19orf81	12
	LILRA2	14		CYFIP1	1		LCE2A	25		HOXD13	2448	13623	624	0.0504141		ACPT	12
	LILRA1	14		SNRPN	1		RRNAD1	25		SPRR4	1914	2890	3763	0.050423		MIR520A	12
	KIR2DL4	14		C15orf53	1		CHRM3	25		SNUPN	1461	1038	13752	0.0504943		MIR516B2	12
	HOMER3	14		C15orf62	1		UBXN11	25		LOC100134317	573	12064	3017	0.050495		GALP	12
	CREB1	14		HYPK	1		SNHG12	25		LIF	798	15677	1669	0.0505376		ZNF529	12
	ALPI	14		CTDSPL2	1		S100A13	25		GUSBP10	2017	20424	507	0.0505489		ZNF461	12
	KRCC1	14		SEMA6D	1		ISG20L2	25		C19orf24	1541	11737	1155	0.0505563		ZNF541	12
	OLA1	14		SLC27A2	1		TNR	25		NR2E1	276	19037	3976	0.0505573		CABP5	12
	TRIP12	14		LINC00926	1		BAMBI	25		NPTX2	20484	20021	51	0.0506013		SIGLEC8	12
	NGEF	14		ZFAND6	1		GLRX3	25		MMP14	10841	1017	1902	0.0506976		NLRP11	12
	SLC32A1	14		IL16	1		C10orf113	25		MYO1A	5059	1559	2660	0.050714		MYT1L-AS1	12
	ZBTB46	14		NIPA2	1		NAV2	25		TRIP13	1421	17749	832	0.0507224		YPEL5	12
	TSPEAR-AS2	14		NDN	1		ADAMTS15	25		ENAH	2791	712	10567	0.050748		TMEM177	12
	KRTAP10-10	14		ELL3	1		IGF2	25		ADCY8	132	21430	7427	0.0507667		PSMD14	12
	KRTAP23-1	14		SERINC4	1		MIR139	25		GLOD4	769	10765	2543	0.0508417		NTSR2	12
	NFAM1	14		FRMD5	1		TRIM64B	25		TATDN3	669	3177	9919	0.0508951		ADCY3	12
	MAP3K13	14		CYP19A1	1		CACNA1C-IT3	25		LOC100130417	7134	3315	892	0.0509182		NRXN1	12
	RPL39L	14		MYO5A	1		FAR2	25		EVA1B	1587	3536	3769	0.0510155		TNS1	12
	GP5	14		FAM214A	1		CNTN1	25		MIR196A1	4237	333	14995	0.0510269		MIR4441	12
	LIAS	14		CSNK1G1	1		AACS	25		RERE	3943	709	7568	0.0510274		ZNF341	12
	TRIML1	14		MIR4511	1		DBX2	25		C1S	1934	6478	1690	0.0510557		MIR1-1HG	12
	LINC01097	14		MIR629	1		ZCCHC8	25		SEC16B	1279	4085	4058	0.0511064		SLMO2-ATP5E	12
	RPL9	14		LINGO1	1		FZD10-AS1	25		ATG4C	1271	2613	6384	0.0511067		SLMO2	12
	NFXL1	14		CHRNA3	1		TEX29	25		MIR520D	1238	12357	1387	0.0511353		TIMMDC1	12
	ZDHHC11	14		MRPL46	1		BEGAIN	25		MIR623	10591	417	4807	0.0511557		TF	12
	ZSCAN12P1	14		LYSMD4	1		SNORD116-4	25		CRHR1	2079	10540	969	0.0511618		CCDC12	12
	RPL10A	14		CHSY1	1		CHRNA7	25		MRPL38	13577	786	1990	0.0511671		HYAL1	12
	AKAP7	14		ITFG3	1		CYP1A2	25		ADGRG5	12204	327	5333	0.0512482		S100P	12
	CDSN	14		HAGHL	1		GABRB3	25		FOXN3	5184	610	6733	0.0512639		LINC01020	12
	TAF11	14		BAIAP3	1		SNORD18C	25		VSTM2B	5456	12001	326	0.0513593		PCDHGA12	12
	EPO	14		TBC1D24	1		ITGAX	25		OR2M1P	2333	3293	2785	0.0514476		TXNDC5	12
	HERPUD2	14		NAA60	1		SNORD10	25		UQCC3	1178	5468	3323	0.0514626		ADGRF5	12
	TNFRSF10C	14		CLEC16A	1		OR3A1	25		LAMTOR5	7492	1390	2058	0.0515105		FBXL4	12
	PRDM16	13		BFAR	1		MIR4736	25		MIR4285	3334	1266	5082	0.0515431		FAM188B	12
	PADI1	13		MIR762	1		B3GNTL1	25		LOC153684	18687	311	3697	0.0516051		CDC14C	12
	NBL1	13		C16orf78	1		SIGLECL1	25		OR2W3	2775	3284	2359	0.0516263		ZNF716	12
	DNAJB4	13		SLC6A2	1		ZNF812	25		BTN1A1	184	18742	6239	0.0516571		BHLHA15	12
	C1orf106	13		CPNE2	1		SIGLEC10	25		LAT2	4559	2108	2240	0.0516779		MIR129-1	12
	LUZP1	13		CX3CL1	1		C2orf27A	25		SNHG3	3023	2430	2931	0.0516841		TRIM24	12
	SNHG12	13		SNTB2	1		UNC80	25		RCC1	3024	2431	2932	0.051725		STEAP1B	12
	SNORD99	13		WWP2	1		EN1	25		SNED1	4349	13838	359	0.0518143		TRPV5	12
	SNORA61	13		DDX19B	1		AP1S3	25		DUSP1	3806	286	19854	0.0518253		TMEM176B	12
	SNORA44	13		MIR4719	1		ZNF341	25		PPP1R15A	991	12242	1782	0.0518384		MIR595	12
	SNORA16A	13		CMIP	1		MAP1LC3A	25		BRD9	1424	18236	834	0.0519057		FAM66A	12
	MOB3C	13		KIAA0513	1		KIAA1755	25		MIR4257	4711	473	9733	0.0519594		EIF3H	12
	FCRL1	13		RPL13	1		NFATC2	25		C15orf26	2593	1032	8108	0.0519746		LRRC6	12
	OR1C1	13		SNORD68	1		BHLHE23	25		LINC00837	8316	4829	541	0.0520247		FPGS	12
	LINC00841	13		GAS8	1		CRKL	25		DIP2A	3731	822	7090	0.0520574		LOC401557	12
	TSPAN15	13		RHBDF1	1		THAP7-AS1	25		LINC01137	606	3542	10133	0.0520676		BNC2	12
	PDCD11	13		LINC00235	1		PARVB	25		EN2	20672	20256	52	0.0521096		ACTN2	11
	KIAA1462	13		DEXI	1		LIF	25		LINC00461	688	18397	1725	0.0522134		OR2M1P	11
	ANXA7	13		LITAF	1		ZAR1	25		MRPS31P5	351	7809	7984	0.052301		C1orf159	11
	CH25H	13		GPRC5B	1		ADGRL3	25		OR10G7	1220	6396	2808	0.0523487		PADI2	11
	USMG5	13		GP2	1		GCNT2	25		BCAN	1583	2944	4717	0.0524736		ECE1	11
	PRLHR	13		IL21R-AS1	1		RSPH9	25		TRAK1	5768	535	7131	0.0525128		IPP	11
	PPFIBP2	13		BCL7C	1		PRDM1	25		SOGA3	725	19626	1548	0.0525491		JTB	11
	GNG3	13		ZNF423	1		FRMD1	25		RASGEF1A	8335	407	6504	0.0526144		FCRL4	11
	AIP	13		CRNDE	1		PSMG3-AS1	25		VWA1	6327	2238	1559	0.0526341		SCARNA3	11
	OR2AG2	13		LCAT	1		POR	25		TNFRSF9	7168	1369	2256	0.0527434		OR13G1	11
	SNORD26	13		SLC38A8	1		C8orf82	25		LINC01139	3064	4284	1687	0.0527534		OR2T33	11
	PRMT8	13		KCTD11	1		ADAMTSL2	25		JDP2	10991	1023	1971	0.0527841		GHITM	11
	RAPGEF3	13		TNFSF13	1		FAM69B	25		ERICH1	729	21101	1441	0.0527925		GLRX3	11
	TMPO-AS1	13		MPDU1	1		GRIN1	25		C6orf201	386	18669	3076	0.0527925		DIP2C	11
	MIR2681	13		SHISA6	1		CREB3L4	24		RND2	1191	10513	1771	0.0528069		C10orf113	11
	SLC7A8	13		TTC19	1		TSACC	24		ZNF217	16413	1871	723	0.0528551		KIAA1462	11
	ADCY4	13		SPECC1	1		MEGF6	24		MATN1-AS1	1213	2440	7502	0.0528575		MIR4297	11
	SFTA3	13		FOXN1	1		MIR29C	24		MIR3689A	1365	22285	731	0.0529139		AMPD3	11
	PRIMA1	13		RPL23A	1		GNG4	24		MIR517B	1297	12358	1388	0.0529329		SLC22A12	11
	SNORD115-17	13		SNORD42B	1		LINC01139	24		LCE3E	3959	3891	1446	0.0529807		LOC100128239	11
	ARHGAP11B	13		SNORD4A	1		LYPD8	24		MIR3689D1	1367	22287	732	0.0530266		TRIM5	11
	PDIA3	13		SNORD42A	1		NLRP10	24		MIR3689B	1368	22288	733	0.0531094		OR10S1	11
	ARID3B	13		SNORD4B	1		C1S	24		GTF2B	587	3717	10263	0.0531846		KRT76	11
	WDR93	13		GSDMA	1		GLS2	24		C19orf60	656	11969	2852	0.0531852		TEX29	11
	CRTC3	13		C17orf104	1		RPGRIP1	24		JAM3	4030	5795	959	0.053191		CRYL1	11
	CATSPER2P1	13		SNX11	1		PTGDR	24		MIR3689D2	1369	22289	734	0.0531922		LINC00426	11
	SNAPC5	13		KAT7	1		CYP46A1	24		SIGLEC7	1792	797	15689	0.0532102		CYP46A1	11
	PEX11A	13		XYLT2	1		MIR411	24		LITAF	5292	1670	2536	0.0532186		MIR668	11
	CYBA	13		TANC2	1		IPW	24		MIR4417	1749	2263	5665	0.0532354		MIR485	11
	SEZ6	13		PRR29	1		SNORD116-2	24		MIR3689E	1370	22290	735	0.053275		LINC01193	11
	AARSD1	13		LINC00674	1		SNORD115-40	24		PRKG1-AS1	1046	4889	4395	0.053328		SNORD115-6	11
	LOC100130370	13		GPR142	1		KIAA1024	24		SMG6	655	10783	3185	0.053362		SNORD115-38	11
	DLGAP1	13		RAB37	1		CIB1	24		UCP2	4045	6221	894	0.0533643		SNORD115-44	11
	PPFIA3	13		LOC100287042	1		MVP	24		RIPK1	621	18665	1941	0.0533669		BBS4	11
	LILRB4	13		SEC14L1	1		PLCG2	24		OR2M2	1445	3295	4726	0.0533733		LOC440311	11
	LILRP2	13		C1QTNF1	1		SNORA67	24		CEP104	671	3353	10011	0.0534106		RMDN3	11
	JSRP1	13		ASPSCR1	1		CARD14	24		FAM110A	1882	14508	825	0.0534149		HIGD2B	11
	ZNF709	13		METRNL	1		SRCIN1	24		GRIP1	5064	1003	4438	0.0534418		AP3B2	11
	EPHX3	13		VPS53	1		LGALS3BP	24		LINGO1	3567	1641	3852	0.0534522		MFGE8	11
	RTN2	13		SPDYE4	1		MISP	24		EXO1	692	3267	9978	0.0534702		DNM1P46	11
	PNMAL1	13		GAS7	1		ZNF69	24		CD1A	3922	2950	1952	0.053516		C16orf82	11
	CABP5	13		MYH4	1		MIR519D	24		RABGAP1L	2533	908	9836	0.0535816		CCDC101	11
	PTOV1-AS1	13		LINC00675	1		ZNF544	24		RNF223	1325	3318	5154	0.0536442		C16orf92	11
	TMC4	13		TRIM16	1		ZNF433	24		RMDN3	1607	1035	13624	0.0536464		ITGAX	11
	LILRB2	13		ZSWIM7	1		KCNA7	24		SLC25A10	2414	10744	874	0.0536602		CNTNAP4	11
	ACTR2	13		AKAP10	1		AHSA2	24		TERT	2978	1226	6219	0.0537251		SMG1	11
	THSD7B	13		SEZ6	1		LRRFIP1	24		MUC2	8592	5164	512	0.0537445		MAPK3	11
	PHOSPHO2	13		CORO6	1		MIR124-3	24		NFYC	3025	1324	5673	0.0537513		YBX3P1	11
	PHOSPHO2-KLHL23	13		KRTAP2-4	1		MIR185	24		HAVCR1	5999	1235	3075	0.0538563		CCL13	11
	C2orf47	13		KRT13	1		LSMEM2	24		PSMD4	3030	2864	2627	0.053882		CCL4	11
	RHBDD1	13		PTRF	1		SPON2	24		PEX19	548	3999	10422	0.053955		MIR1253	11
	DGKD	13		SOST	1		MIR378D1	24		CLPTM1L	1007	18239	1244	0.0539702		MYH8	11
	CCDC173	13		HDAC5	1		PCDHB5	24		SLC2A5	2175	3370	3118	0.0539805		ALDH3A1	11
	TYW5	13		SLC25A39	1		CDHR2	24		ITGA6	15268	807	1855	0.0539836		PROCA1	11
	TTLL9	13		SKAP1	1		ZNF454	24		FAM217A	387	19212	3082	0.0540847		TEFM	11
	SNORD12	13		HOXB6	1		FLJ33360	24		RNF32	2305	20259	491	0.0541077		JUP	11
	FOXA2	13		FAM117A	1		FYB	24		MOB2	2358	1481	6566	0.0541104		KRT17	11
	FAM182B	13		WFDC21P	1		LINC00461	24		MEGF8	14200	12147	133	0.0541294		TRIM47	11
	TRPM2	13		ICAM2	1		TPD52L1	24		FLJ42102	2825	6206	1309	0.054144		MIR4739	11
	USP18	13		AMZ2P1	1		MIR4649	24		TRAF3IP3	7046	573	5689	0.0541769		LRRC30	11
	FGD5	13		MIF4GD	1		AEBP1	24		TBC1D10C	8897	227	11391	0.0542403		LOC100505817	11
	DNAJB8-AS1	13		RHBDF2	1		ESYT2	24		SLC39A12	1592	4376	3303	0.0542492		ZNF844	11
	FYTTD1	13		C1QTNF1-AS1	1		FABP12	24		LOC284395	5516	12761	327	0.0542608		OR10H5	11
	EOMES	13		SLC38A10	1		EIF3H	24		TLX3	4505	18172	282	0.0543782		NWD1	11
	FILIP1L	13		ANKRD30B	1		CCIN	24		KIF1A	15994	1850	783	0.0545189		GPR32	11
	HTRA3	13		SETBP1	1		RALGDS	24		TRIM41	19046	674	1806	0.0545455		MIR518F	11
	C4orf33	13		SIGLEC15	1		MAGI3	23		ESRP2	12559	617	2993	0.0545606		LONP1	11
	NAP1L5	13		LOC100505549	1		CNST	23		HCAR2	10440	748	2973	0.0546017		UPK1A-AS1	11
	HMGCS1	13		SERPINB10	1		OR2T4	23		MIR520G	1468	12359	1280	0.0546129		ZNF850	11
	HCG11	13		MC2R	1		MRPL20	23		SNORD18C	1532	9204	1648	0.0546379		PSG8	11
	SYTL3	13		CTAGE1	1		HNRNPCL3	23		ONECUT2	13720	11523	147	0.054642		JOSD2	11
	SMOC2	13		DSG2-AS1	1		HNRNPCL1	23		MIR519A1	853	12371	2207	0.0547261		ZNF649	11
	FUCA2	13		CCDC178	1		PADI2	23		ATXN7L1	3349	2130	3266	0.0547403		MSH2	11
	GPER1	13		LOXHD1	1		TFB2M	23		EML1	4118	8168	693	0.0547609		MEIS1	11
	UPP1	13		TCF4	1		LINC00200	23		IFITM1	2189	954	11175	0.0548073		AFF3	11
	HILPDA	13		ATP8B1	1		MAP3K8	23		ZNF678	2329	3216	3116	0.0548111		CCDC108	11
	PRSS1	13		GZMM	1		EMX2	23		SFRP4	204	20368	5618	0.0548182		DLGAP4	11
	EZH2	13		PALM	1		PRKCQ	23		PCDH7	347	17053	3952	0.0548904		C20orf85	11
	RUSC2	13		ABCA7	1		MTPAP	23		PIK3C2G	4065	990	5825	0.0549865		DEFB121	11
	ELAVL2	13		CELF5	1		KCNIP2	23		AKR7A2P1	6759	2777	1250	0.0550211		ZNF334	11
	APTX	13		VAV1	1		EMX2OS	23		AHSA2	1032	13314	1713	0.0551481		SLCO4A1-AS1	11
	MIR4417	12		SNAPC2	1		CCKBR	23		LRRC8D	3907	2683	2252	0.0552669		STMN3	11
	KAZN	12		PPAN	1		MICAL2	23		RAB26	2402	9405	1045	0.0552684		UMODL1	11
	FHAD1	12		PPAN-P2RY11	1		TAF6L	23		MIR3689F	1439	22291	736	0.0552702		KRTAP12-2	11
	TROVE2	12		SNORD105	1		LRRN4CL	23		C7orf13	2309	20740	493	0.0552713		FGD5P1	11
	KCNK2	12		TPM4	1		MAP6	23		HRCT1	4625	2175	2347	0.0552717		GPD1L	11
	RNF187	12		SIN3B	1		C12orf5	23		OR10J1	3037	2961	2631	0.0553568		HTR3C	11
	SSU72	12		FAM129C	1		GLT1D1	23		GHITM	1100	4534	4748	0.0553921		FYTTD1	11
	NPPB	12		RPL18A	1		KRT73	23		MSC-AS1	1039	20932	1091	0.0554724		FOXP1	11
	SLC44A5	12		SNORA68	1		KRT1	23		KIR3DX1	854	1769	15716	0.0554981		PRR23A	11
	ATP1A1-AS1	12		SLC25A42	1		GNS	23		RASSF5	3038	3145	2487	0.0555312		ADRA2C	11
	ENSA	12		CILP2	1		FOXN4	23		DTNA	3617	788	8340	0.0555457		AIMP1	11
	UCHL5	12		ZNF90	1		TBX3	23		BRINP2	3408	1356	5145	0.0555553		NAP1L5	11
	CDHR1	12		PAK4	1		MTUS2	23		ACSL5	4859	942	5196	0.0555667		TBCK	11
	PCGF6	12		SAMD4B	1		OLFM4	23		CYP2E1	460	4748	10901	0.0556102		AGGF1	11
	PKP3	12		CEACAM21	1		MYO16	23		SMPD4	15761	813	1859	0.0556306		FAF2	11
	SYT8	12		BCAM	1		MIR299	23		PRSS36	12487	233	8199	0.0556884		OTP	11
	OR51Q1	12		FOXA3	1		MIR380	23		PROM2	5568	13415	320	0.055769		DOK3	11
	NNMT	12		DKFZp434J0226	1		MIR1197	23		OR6Y1	2039	3980	2950	0.0558326		BTN1A1	11
	LOC100128239	12		HIF3A	1		OTX2	23		LOC100129534	7152	708	4729	0.0558427		TOMM6	11
	PHLDA2	12		SNORD35A	1		FBLN5	23		AATK-AS1	1464	10736	1525	0.0558822		NOTCH4	11
	CHRM1	12		KIR3DX1	1		SNORD115-3	23		LBHD1	1179	6102	3336	0.0559344		ME1	11
	CACNA1C-IT3	12		PEG3-AS1	1		RNF167	23		PITHD1	1582	2381	6372	0.0559372		SYNE1	11
	ATN1	12		PPAP2C	1		RND2	23		MIR770	3124	8176	940	0.0559501		RNASET2	11
	GLIPR1L1	12		GAMT	1		HGS	23		ARHGAP32	3099	987	7855	0.0559786		MIR490	11
	RNF10	12		AES	1		SLC25A11	23		SYT3	878	13017	2103	0.0559936		KRBA1	11
	LOC100128554	12		FUT3	1		ASIC2	23		MIR337	4119	8178	714	0.056021		ZC3HAV1L	11
	ANO2	12		LOC100128573	1		AA06	23		MIR665	4120	8179	715	0.0560927		ADAM5	11
	COL2A1	12		KANK2	1		SCN4A	23		NDUFS8	982	5566	4411	0.0561198		LOC340357	11
	FRY	12		OR7A17	1		NT5C	23		DCLRE1B	2770	900	9675	0.0561368		DOCK8	11
	DLK1	12		CYP4F11	1		QRICH2	23		PDIA2	2401	9357	1075	0.0561897		ZNF169	11
	FLJ42627	12		USHBP1	1		ARL16	23		CD79B	13524	629	2845	0.0562744		OR13C8	11
	DNAH3	12		PDE4C	1		ATG4D	23		MSC	1041	21295	1092	0.056285		ADAMTSL2	11
	FENDRR	12		LOC729966	1		MRPS12	23		FAR2	9702	1526	1636	0.0563083		KCNT1	11
	PRPSAP2	12		ZNF681	1		PPP1R15A	23		OR2T3	3417	3303	2147	0.0563259		PLGRKT	11
	MED24	12		LOC400684	1		C19orf35	23		LOC115110	7153	3345	1013	0.056336		PRKACG	11
	HOXB1	12		CEBPA	1		BRD4	23		CYS1	15474	1822	860	0.0563507		LOC101448202	11
	TYMS	12		ZNF599	1		SARS2	23		EN1	1033	14182	1659	0.0564482		FCN1	11
	LOC339298	12		DMKN	1		RSPH6A	23		SFN	6460	2413	1561	0.0564961		HPCA	10
	TYMSOS	12		ALKBH6	1		CCDC114	23		LOC729987	6700	570	6390	0.0566149		LCE1B	10
	DSC3	12		EML2	1		UBE2S	23		KRTAP10-11	830	15190	1936	0.0566235		LCE6A	10
	LINC00664	12		SYMPK	1		ANKZF1	23		NASP	2030	2554	4709	0.0566334		OR10K1	10
	SELV	12		PNMAL2	1		BOLL	23		SLC22A24	9339	734	3562	0.0566376		OR2L3	10
	CIC	12		PTGIR	1		ATG9A	23		MIR524	1546	12353	1279	0.056653		OR2M3	10
	SIGLEC7	12		MAMSTR	1		HDLBP	23		MAP7D1	1043	2480	9450	0.0566828		PIK3CD-AS1	10
	ERVV-2	12		MIR150	1		LOC339622	23		CYP26C1	8124	4582	657	0.0567039		HNRNPCL2	10
	CACNA1A	12		ASPDH	1		RUNX1	23		AZU1	13859	11723	151	0.0568325		UBXN11	10
	NUMBL	12		SHANK1	1		HSF2BP	23		ADCYAP1	715	11411	3008	0.0568477		OXCT2	10
	IZUMO1	12		VN1R4	1		SCO2	23		LINC01160	630	3785	10308	0.0569116		FLG2	10
	TMEM150B	12		KLHL29	1		SNORA6	23		SLC12A5	16174	306	4973	0.0569664		LCE3E	10
	MYT1L-AS1	12		CLIP4	1		CD86	23		MIR3689C	1366	22286	809	0.0569925		SPRR2A	10
	MTA3	12		YPEL5	1		FOXP1	23		KCNA7	1109	12987	1712	0.0570413		SPRR2C	10
	KCNG3	12		EPCAM	1		MIR1284	23		SAMD11	2764	2223	4021	0.0571239		DCAF8	10
	CSE1L	12		SPTBN1	1		ZNF80	23		VSX1	16302	14896	102	0.0572288		PEX19	10
	DEFB119	12		LOC339807	1		DNAJB8	23		LOC284661	2520	2261	4349	0.057246		LMX1A	10
	ZMYND8	12		PLEK	1		PRDM9	23		FAM99B	2815	5824	1512	0.0572614		SNORD75	10
	ABCC13	12		ARHGAP25	1		ANKHD1	23		PRSS3	21675	884	1295	0.0573024		ANXA2P3	10
	KRTAP10-9	12		ANXA4	1		ANKHD1-EIF4EBP3	23		FOXH1	565	21486	2045	0.0573231		ZNF438	10
	KIAA1671	12		FUNDC2P2	1		TRIM41	23		HIC1	12642	10210	193	0.0574669		SAR1A	10
	MIR567	12		ANAPC1P1	1		LCP2	23		CCM2L	2457	1855	5472	0.0575145		KIAA1598	10
	MFI2	12		GLI2	1		GPER1	23		CAPN11	19639	390	3257	0.0575247		OR10A5	10
	PCDHA8	12		AMER3	1		TAS2R41	23		DPEP1	1336	9799	1907	0.057557		SNORA45B	10
	HIST1H1A	12		MIR548N	1		OR2A5	23		GAS5-AS1	2033	3042	4037	0.0575586		CNTN5	10
	GRM4	12		CDK15	1		SVOPL	23		ADAMTS8	2829	1519	5824	0.0576602		CXCR5	10
	HIBADH	12		PTH2R	1		KEL	23		CFAP74	1585	3340	4728	0.0576641		OR10G4	10
	MIR2052HG	12		CDK5R2	1		ZFP41	23		OR52J3	1926	5201	2504	0.0577531		MUC6	10
	SNORD87	12		LINC00608	1		PLAT	23		LINC00942	9598	6438	406	0.0577608		HBBP1	10
	TCEB1	12		ACSL3	1		DBH-AS1	23		AP2A2	4899	5163	993	0.0578091		OR5M8	10
	ANKRD20A3	12		MFF	1		PTPRU	22		MARCH1	256	17695	5546	0.0578198		JRKL-AS1	10
	PTGS1	12		COPS7B	1		LCE1F	22		AA06	1291	10991	1775	0.0579251		USP28	10
	RFK	12		SCARNA6	1		EFNA4	22		SEC23B	1350	14570	1282	0.0579753		LOC649133	10
	TRAF1	12		TRPM8	1		EFNA3	22		MESDC1	11627	8930	243	0.0579989		OR8B12	10
	LCE2B	11		AGAP1	1		MAEL	22		MIR518C	14325	800	2206	0.0580826		MIR3612	10
	C1orf68	11		LINC01115	1		IPO9	22		RAX2	5499	1097	4195	0.0581245		SCNN1A	10
	SPRR1A	11		CYS1	1		TBX15	22		SLC6A18	2707	2017	4639	0.0581629		CD69	10
	LELP1	11		NTSR2	1		LOC653513	22		C17orf62	13632	11401	163	0.0581698		POTEG	10
	CD1E	11		TP53I3	1		PDE4DIP	22		SLAMF1	7665	1400	2363	0.0582099		MIR323B	10
	LOC100130331	11		POMC	1		LOC100505666	22		CERKL	1200	14312	1478	0.0582538		LOC642426	10
	RPS7P5	11		DNMT3A	1		ESRRG	22		SDCCAG8	4750	707	7561	0.058267		RPS29	10
	LOC339529	11		SLC8A1	1		AKR1E2	22		GPR55	15960	1848	861	0.0582715		SNORD115-5	10
	LINC01341	11		SIX2	1		PPAPDC1A	22		ANKRD45	7714	4063	811	0.0583112		PIGB	10
	PSMB2	11		PELI1	1		PTPRE	22		ACAP3	3940	1365	4727	0.0583178		OR4F6	10
	CLSPN	11		SPRED2	1		GAL	22		NEUROD1	1201	14313	1479	0.0583204		PIF1	10
	KCNA2	11		BMP10	1		CEND1	22		ITGAX	1609	9595	1649	0.0583768		PTX4	10
	SIKE1	11		TRABD2A	1		OR10A3	22		MIR153-2	602	20744	2039	0.058385		ZNF785	10
	LCE1C	11		POLR1A	1		MYBPC3	22		CNTNAP1	294	10500	8249	0.0583881		CES5A	10
	CCDC181	11		CD8B	1		KCNA6	22		MPL	6551	1325	2934	0.0583926		PLLP	10
	SNORD81	11		CHST10	1		NR4A1	22		RHBDL1	334	9373	8150	0.0584703		USP6	10
	SNORD47	11		LOC100287010	1		MARCH9	22		OR10A3	2361	5904	1832	0.0585079		PRPSAP2	10
	INA	11		SEPT10	1		NINJ2	22		FGFR2	8546	268	11150	0.0585083		SPAG5-AS1	10
	TSPAN32	11		NCKAP5	1		LOC283585	22		TLX2	15071	13370	127	0.0585966		NFE2L1	10
	SCGB2A2	11		NR4A2	1		MIR323A	22		TMEM106A	295	10515	8250	0.0585974		DNAI2	10
	HBE1	11		RBMS1	1		MIR758	22		LINC00336	20007	550	2336	0.0587863		LOC100507351	10
	OR51B5	11		COBLL1	1		MIR208A	22		DDX49	935	11973	2297	0.0588017		TRPV3	10
	PSMC3	11		TTN	1		ADAMTS17	22		MIR517A	1467	12354	1423	0.0589259		SPAG5	10
	SLC29A2	11		CXCR2P1	1		MIR662	22		FLAD1	4720	2912	1879	0.0589866		MIR4318	10
	PHOX2A	11		RESP18	1		LASP1	22		TUBA3C	4109	7693	818	0.0590382		RPL36	10
	LOC100507424	11		WDFY1	1		TNS4	22		CLEC4G	14470	113	15818	0.0590493		DMRTC2	10
	TXNRD1	11		SERPINE2	1		VAT1	22		MIR527	773	12372	2705	0.059058		CD37	10
	RPH3A	11		PID1	1		LINC00661	22		SLC22A18	1596	5180	3130	0.0590698		KLK3	10
	NRIP2	11		GPR55	1		THEG5	22		SEMA3B	17204	1174	1284	0.0591638		ZNF578	10
	GAS6-AS1	11		COL6A3	1		SNORD35B	22		HCLS1	17824	449	3246	0.0592365		MIR516B1	10
	STARD13	11		KIF1A	1		ZNF578	22		NKX2-6	396	21179	3099	0.0592584		MIR1283-2	10
	MYH6	11		RBCK1	1		TNFSF14	22		LOC100130331	1825	3260	4371	0.059282		MIR516A2	10
	PTPN21	11		BTBD3	1		KANK3	22		ZNF132	234	13146	8470	0.0593641		ZNF135	10
	ZSCAN2	11		MACROD2	1		LOC284412	22		TIFA	3289	2007	3956	0.0594605		ZNF560	10
	MFGE8	11		CST7	1		ZNF781	22		APOOP5	3168	10067	821	0.0595754		DDX39A	10
	PLEKHG4	11		CCM2L	1		ITGA6	22		CYP2A6	14709	522	3413	0.0596113		OR7A17	10
	CLEC3A	11		DNMT3B	1		HSPE1	22		IL5RA	2692	536	18217	0.059743		CYP2A6	10
	ADAT1	11		CD40	1		HSPE1-MOB4	22		SFI1	3268	1890	4256	0.0597459		LYPD4	10
	PABPN1L	11		PFDN4	1		UGT1A9	22		SRMS	445	15065	3931	0.059854		CGB7	10
	KSR1	11		RBM38	1		SMPD4	22		NUP35	1983	808	16451	0.0598633		LILRB2	10
	HOXB4	11		SS18L1	1		HSPD1	22		OR10H1	3657	12694	568	0.0598778		ZBTB45	10
	MYADML2	11		NTSR1	1		METTL21A	22		MSTO1	923	2927	9763	0.0598914		TMEM247	10
	MIR4318	11		SLC17A9	1		CCDC108	22		RFX4	5033	995	5270	0.0599166		LINC01122	10
	RNF165	11		PRPF6	1		SIRPA	22		HTR1A	1063	18342	1354	0.0599303		REG1A	10
	INO80C	11		C20orf194	1		SLC6A1	22		ADAMTS1	100	15227	17368	0.0600067		METAP1D	10
	CGB5	11		SEL1L2	1		KALRN	22		PAX8	408	14174	4575	0.0600246		C2orf47	10
	MIR512-2	11		RRBP1	1		ZBTB11	22		FYTTD1	1730	840	18212	0.0600385		ING5	10
	MIR1323	11		CST3	1		ALG1L	22		LINC00426	10660	1577	1575	0.0600571		MYADML	10
	BTBD2	11		NINL	1		TARS	22		S100A12	7597	3903	893	0.0600594		TYW5	10
	EPS15L1	11		MLLT10P1	1		ERGIC1	22		ZDHHC18	6459	1319	3109	0.0600732		MRPS26	10
	NPHS1	11		WFDC12	1		DND1	22		AP4B1	2785	923	10317	0.0601281		CD40	10
	SIGLEC8	11		ZNF217	1		ZNF354A	22		GPR45	5574	13458	354	0.0601852		PRPF6	10
	LOC284379	11		PTK6	1		CYP2W1	22		RAB13	7609	926	3771	0.0602096		ADA	10
	ZNF256	11		SAMD10	1		ELFN1	22		LRRC7	3904	1329	5134	0.0603194		SAMD10	10
	KRTCAP3	11		KRTAP15-1	1		ADCK2	22		GABRG3	4149	8693	743	0.0605817		KRTAP10-12	10
	HOXD9	11		B3GALT5	1		SKAP2	22		CHRNB2	3919	2909	2354	0.0606445		RWDD2B	10
	GPBAR1	11		FAM3B	1		HTR5A-AS1	22		EIF3K	5463	1086	4527	0.0606794		APOBEC3G	10
	GPC1	11		ABCG1	1		ADAMTSL4	21		TIRAP	9089	5782	513	0.060845		LOC100506472	10
	SFTPB	11		AIRE	1		TDRD10	21		ATP11A	10615	7676	331	0.0608623		RBMS3	10
	NXPH2	11		LOC642852	1		FLAD1	21		OR2L8	2331	3287	3523	0.0608999		TRAK1	10
	PRR21	11		CYYR1	1		SDHC	21		MOV10L1	5732	15576	303	0.0609961		DNAJB8-AS1	10
	MTERF4	11		ADAMTS5	1		GJC2	21		LOC100128239	1767	5794	2650	0.0611235		CEP63	10
	FAM110A	11		GRIK1	1		OR2M5	21		FAM151A	3951	3648	1883	0.0611388		ANAPC13	10
	CDH26	11		TMPRSS3	1		FAM151A	21		LCE5A	3398	2873	2782	0.0611697		TNFSF10	10
	SLC6A1	11		POFUT2	1		SHE	21		PPM1M	5773	1927	2445	0.0612354		LOC100507053	10
	U2SURP	11		COMT	1		CCT3	21		LOC440311	5222	8996	579	0.0612356		LINC01019	10
	GK5	11		MIR4761	1		LOC100130992	21		PTX4	2862	9834	967	0.0612622		HMGCS1	10
	TNFSF10	11		LINC00896	1		ANXA2P3	21		INTS3	4719	902	6399	0.0612971		PHYKPL	10
	FAM92A1P2	11		ADORA2A	1		FAM35A	21		PILRB	1898	689	20853	0.0613495		OR10C1	10
	ZFP42	11		OSBP2	1		DOCK1	21		DLEC1	1996	1918	7129	0.0613856		OLIG3	10
	TRIML2	11		SFI1	1		LINC01168	21		CRY2	4913	1462	3803	0.0614246		ZC3H12D	10
	LSP1P3	11		MIR3909	1		GRID1	21		MIR490	2998	2114	4312	0.0614445		LFNG	10
	CXXC5	11		TRIOBP	1		GLUD1	21		LCE2D	2526	2877	3762	0.0614625		RSPH10B2	10
	PCDHA9	11		ZC3H7B	1		OR5D18	21		FAM99A	8595	5169	617	0.0615795		ADCYAP1R1	10
	SOX30	11		TEF	1		SCGB2A2	21		LOC339298	1786	11556	1330	0.0616411		OR2A5	10
	TOMM6	11		CCDC134	1		SCGB1A1	21		WDR59	398	10135	6810	0.0616732		AOC1	10
	ZNF292	11		MIR4763	1		OR5M10	21		LRRN2	7792	934	3778	0.0617145		IGF2BP3	10
	VSTM2A	11		MIRLET7B	1		PTPRCAP	21		SAMD10	2677	1873	5484	0.0617172		UFSP1	10
	PILRB	11		PRODH	1		ZBTB44	21		COPE	938	12726	2304	0.0617268		KCNH2	10
	RNF216	11		LOC284865	1		A2ML1	21		PFKM	9725	740	3823	0.061742		CA3	10
	CYTH3	11		SCARF2	1		TMEM132B	21		CHRNE	13138	142	14762	0.0617868		DEFA4	10
	LINC01446	11		GSTT1	1		KRT76	21		LRRC43	506	6901	7892	0.0618162		SPAG11B	10
	LOC650226	11		LRRC75B	1		MMP14	21		DLST	2069	1022	13040	0.0618407		TMEM88B	9
	PMS2P1	11		LRP5L	1		G2E3	21		HK3	3307	18613	448	0.0618448		LOC284661	9
	GRM8	11		GAL3ST1	1		MOK	21		LOC653513	3956	3828	1823	0.0618947		PRAMEF12	9
	TRPV6	11		PATZ1	1		SNORD115-14	21		CDK18	7024	3137	1253	0.0618983		DDI2	9
	TMEM176B	11		SLC5A4	1		C16orf82	21		RARRES2	1011	1283	21301	0.061932		LYPLA2	9
	HTRA4	11		RTCB	1		DPEP1	21		PDE4DIP	3957	3829	1824	0.0619421		THEMIS2	9
	RNF170	11		MIR4764	1		CCL13	21		SULT1A2	12453	616	3603	0.0619465		LCE2B	9
	TAF2	11		RAC2	1		PSME3	21		TCF15	16240	14810	115	0.0619794		LCE1A	9
	CA9	11		PDGFB	1		SREBF1	21		HSPB9	181	10490	14572	0.0619932		IVL	9
	IPPK	11		PLXNB2	1		BECN1	21		MT1A	12185	507	4481	0.0620174		FLAD1	9
	LYPLA2	10		ITPR1	1		GJC1	21		PEG3-AS1	2901	1770	5397	0.0620653		PYHIN1	9
	FOXD3	10		IL17RE	1		CD300LB	21		LAG3	9615	242	11910	0.0620656		OR10J1	9
	SPRR4	10		SYN2	1		MC2R	21		TMEM176A	20659	691	1945	0.0621511		CDC73	9
	OR6K6	10		C3orf20	1		FZR1	21		FAM229A	783	3513	10110	0.0622217		PFKFB2	9
	HSPA7	10		UBE2E1	1		EBI3	21		SNORD18B	1533	9205	1972	0.0622508		ZNF678	9
	GCSAML	10		ITGA9	1		VAV1	21		SIT1	6282	698	6347	0.0622558		OR2M5	9
	C1orf86	10		DLEC1	1		LOC644189	21		MIR3675	3385	2337	3526	0.0623569		LOC100288069	9
	MYOM3	10		SLC22A13	1		CEACAM6	21		PMS2P1	1903	692	21189	0.062373		SRM	9
	AIM1L	10		TTC21A	1		MIR519A2	21		IPP	761	3604	10183	0.0624133		CAPZB	9
	SNORD80	10		SNORA6	1		NR2F6	21		AURKAIP1	7142	3327	1176	0.0624376		KCNA3	9
	PNLIP	10		SNORA62	1		JAK3	21		SCN4A	1398	11265	1776	0.0624792		SPRR2G	9
	LINC01168	10		RPL14	1		SIGLEC6	21		CEBPE	11150	609	4121	0.0625013		OR10K2	9
	SAR1A	10		ACKR2	1		LILRA4	21		KCNA2	1831	3777	4052	0.0625645		SLAMF1	9
	EIF3A	10		MIR138-1	1		NLRP13	21		HIST1H1A	1810	19260	804	0.0625734		FCGR3A	9
	OR52J3	10		CLEC3B	1		IL1R2	21		LINC00900	2365	1512	7845	0.0626134		KIF14	9
	C11orf80	10		PPM1M	1		LOC440910	21		UVSSA	2281	16968	726	0.0626878		YOD1	9
	GRAMD1B	10		SYNPR	1		ASIC4	21		CAPZB	2176	3430	3766	0.0627024		CCSAP	9
	DBX1	10		PRICKLE2-AS1	1		PDIA6	21		ZSWIM4	14014	335	5996	0.0627685		OR2T11	9
	PAX6	10		KBTBD8	1		LINC01114	21		AKR7A3	2336	3427	3527	0.0629064		SPAG6	9
	OR1S2	10		MIR4444-1	1		EBF4	21		MIR548I2	2284	1997	6191	0.0629108		ANKRD26	9
	CD248	10		HHLA2	1		HCK	21		AHNAK2	2589	8602	1269	0.0629481		C10orf90	9
	MIR4493	10		TUSC7	1		LOC149950	21		MRTO4	3386	893	9364	0.0630323		OR4D11	9
	C1S	10		GTF2E1	1		PDYN	21		MIR519D	1342	12355	1709	0.0630676		KRTAP5-10	9
	ATXN7L3B	10		FAM162A	1		TMEM230	21		UQCC1	5689	819	6098	0.06319		IL10RA	9
	ACTR6	10		NUP210P1	1		KRTAP10-11	21		SH2B3	3507	6849	1183	0.0631942		VPS11	9
	FAM216A	10		HPS3	1		ATP11B	21		RGS8	7737	711	5178	0.0633049		OR4D5	9
	TBX5-AS1	10		MED12L	1		LRRC34	21		FOXD4	21969	468	2775	0.0633799		KIRREL3-AS2	9
	LINC00943	10		PPM1L	1		LOC100506688	21		OR5D18	2809	5376	1893	0.0634684		OR51V1	9
	CACNA1C-AS4	10		NAALADL2	1		PROP1	21		IL2RB	5747	282	17700	0.0636264		SPI1	9
	KRT8	10		ZNF639	1		RIPK1	21		PTPRU	6483	2439	1816	0.0636728		OR5W2	9
	LACRT	10		RTP4	1		SLC29A1	21		SSTR4	3707	14584	532	0.0637474		OR5I1	9
	GPN3	10		LPP	1		MAP3K5	21		LCE1A	3032	2887	3289	0.0637927		OR1S2	9
	TBX5	10		MIR944	1		CCM2	21		SRM	3421	3380	2490	0.0637958		CCDC184	9
	RHOF	10		PYDC2	1		TMEM176A	21		MIR4686	2351	5175	2368	0.0638249		METTL7A	9
	MTUS2	10		LINC00884	1		TMEM176B	21		IER5	2328	3066	4038	0.0638435		FAM101A	9
	ESRRB	10		BHLHE40-AS1	1		DEFB107A	21		WSB1	5338	373	14483	0.0638673		LOC100128554	9
	OR4N3P	10		CAMK1	1		CTSB	21		LINC01140	1126	2676	9585	0.0639382		FLJ37505	9
	RPLP1	10		RPL32	1		PMF1	20		CCSAP	7860	4249	868	0.064109		LINC00507	9
	SCAND2P	10		GRIP2	1		PMF1-BGLAP	20		CORO6	13279	1715	1274	0.0641483		STYK1	9
	NIPA2	10		CLASP2	1		HAPLN2	20		LYPD8	3976	4324	1688	0.0641595		LACRT	9
	AP3B2	10		HIGD1A	1		CD1A	20		SIGLEC10	1344	13043	1656	0.0641736		HCAR1	9
	DNM1P46	10		PLXNB1	1		FCRLA	20		SLC3A2	1601	5474	3324	0.0643352		OR7E156P	9
	SNRNP25	10		ERC2-IT1	1		KCTD3	20		CCDC103	1396	10533	1983	0.0643781		TPTE2	9
	HMOX2	10		ABI3BP	1		OR2G6	20		RPL22L1	856	16865	2020	0.0643835		ATP7B	9
	ZNF778	10		DRD3	1		DPM3	20		RPL35A	799	16388	2228	0.0644023		FITM1	9
	POLR3K	10		TMEM39A	1		OR6K3	20		TBC1D22A	2122	15568	885	0.0645019		MIR329-2	9
	RGS11	10		POPDC2	1		CREM	20		CPT1C	152	12274	15675	0.0645142		C14orf180	9
	NMRAL1	10		RABL3	1		PALD1	20		SLC22A6	4977	6122	960	0.0645243		TINF2	9
	ZNF785	10		ADCY5	1		SORCS3	20		LAP3	1157	17035	1485	0.0645531		ELMSAN1	9
	OR3A3	10		ROPN1	1		C10orf76	20		ORAI2	20521	462	3091	0.0646105		ADAM6	9
	CDK12	10		ITGB5	1		GIF	20		ZNF716	1258	19906	1171	0.0646407		SNORD115-16	9
	KCNJ16	10		HEG1	1		ACRBP	20		SLC22A18AS	1603	5838	3137	0.0646932		SNORD115-11	9
	GCGR	10		KY	1		LINC00477	20		GPIHBP1	1315	21066	1060	0.064704		SNX22	9
	NXN	10		DZIP1L	1		KRAS	20		PGAM5	636	6950	6648	0.0647382		NTRK3-AS1	9
	RPL26	10		NMNAT3	1		TFCP2	20		GFI1	2784	1387	7611	0.064744		SPATA8	9
	MYH8	10		B3GALNT1	1		KRT71	20		KANK3	14479	1099	1852	0.0648715		RPL4	9
	TEFM	10		SI	1		KRT79	20		SMIM12	7291	401	10118	0.0650486		LINC00923	9
	CCL3	10		WDR49	1		GRTP1	20		LINC00857	608	4528	10763	0.0651257		SNORA78	9
	RAB12	10		LRRC34	1		PLEKHH1	20		HOXC4	1334	6641	3346	0.0651442		QPRT	9
	LINC00305	10		EIF5A2	1		JDP2	20		APCS	3404	2962	2941	0.0651609		CLEC3A	9
	SNAR-C3	10		GHSR	1		SNORD18B	20		MIR4462	2493	19421	613	0.0652023		RGS11	9
	LOC100129083	10		FGF12	1		AP3B2	20		RHPN2	962	12767	2418	0.065231		LDHD	9
	NCR1	10		ZNF141	1		RAB11FIP3	20		SLC25A25	3013	21786	453	0.0652908		C17orf107	9
	RASAL3	10		ADD1	1		TPSD1	20		NSL1	672	4197	10545	0.0652994		SPACA3	9
	ZNF229	10		NOP14-AS1	1		ABCC1	20		ANK1	3363	21232	417	0.0653533		COG1	9
	ASPDH	10		TADA2B	1		ORAI3	20		GBX2	15976	14465	129	0.0654097		TBCD	9
	ZNF350	10		SH3TC1	1		MEIOB	20		PATZ1	16942	1905	924	0.0654265		OR3A2	9
	TMEM247	10		HTRA3	1		GSG1L	20		TDRD9	679	8281	5305	0.065438		OR3A1	9
	VAMP8	10		SLC10A4	1		LOC100130950	20		DDX11	9706	6566	469	0.0655328		VMO1	9
	LINC00152	10		SPATA18	1		C17orf50	20		SYT14	7047	1362	3115	0.0655463		MIR142	9
	GLI2	10		SRD5A3	1		TADA2A	20		MITD1	500	14134	4234	0.0655839		MTMR4	9
	NUP35	10		AFP	1		CCDC103	20		MTL5	9402	6195	514	0.0656097		CD300LB	9
	AQP12A	10		MTHFD2L	1		RPL38	20		MIR4522	5371	376	14837	0.0656492		LOC100996291	9
	PAX3	10		SEPT11	1		ZNF594	20		SPHKAP	15955	344	5462	0.0656729		PSMA8	9
	PROCR	10		MMRN1	1		ASGR1	20		ASPDH	1977	1794	8457	0.0656987		TAF4B	9
	NNAT	10		SMARCAD1	1		ACACA	20		LILRB2	1712	13085	1339	0.0657001		NEDD4L	9
	LINC00654	10		DAPP1	1		ARL5C	20		PPP1R37	14228	135	15619	0.065708		ARRDC2	9
	LINC01260	10		SGMS2	1		SDK2	20		ZFP69B	1269	2501	9465	0.0657694		ZNF492	9
	IL17RA	10		LINC01091	1		MRPL38	20		PRDM1	943	19032	1674	0.0657754		FFAR3	9
	SPECC1L	10		ARHGAP10	1		CETN1	20		LRIT1	2804	4965	2161	0.0658407		PRMT1	9
	L3MBTL2	10		WWC2	1		TUBB6	20		GRIK3	840	3541	10132	0.0659221		PTOV1	9
	CHEK2	10		TMED11P	1		MIR4526	20		CORO1C	10386	605	4803	0.0659891		FPR2	9
	MIR4764	10		MFSD10	1		PSMA8	20		SYPL2	2525	2743	4359	0.0660063		MIR515-1	9
	CNTN4	10		LOC100129931	1		CYP4F3	20		CYP4F3	14033	1080	1995	0.0660765		MIR526B	9
[truncated: 20,342 more rows]

## Sheet: Table S4
	Table S4. Top 50 genes (column B) identified by informME (column C) and their rankings obtained by DSS (column D) using the method of rank
	products when matched information is known. These genes are also ranked by informME and DSS (columns E and F) when matched information
	is considered to be unknown. Many of these genes have been associated with lung cancer in the literature (column G).
	GENE	informME-RP	DSS-SINGLE-RP	informME-P	DSS-GENERAL	REFERENCES
	SALL3	1	45	1	4	Dunwell, T. et al., 2010
	HOXA5	2	2	123	41	Abe, M. et al., 2006; Wang, C.C. et al., 2015
	SOX1	3	9	3	5	Gure, A.O. et al., 2000
	VWC2	4	37	8	12
	NETO1	5	58	15	17
	HOXA-AS3	6	3	98	45
	ZIC4	7	153	40	19	Bataller, L. et al., 2004; Carvalho, R.H. et al., 2012; Gure, A.O. et al., 2000
	ZIC1	8	126	9	15	Cheng, Y.Y. et al., 2013
	CBLN1	9	4909	21	12456	Qu, P. et al., 2009
	AJAP1	10	55	34	136	Dong, J. et al., 2012; Pradhan, M.P., 2013
	DPP6	11	27	47	37
	IRX4	12	10910	33	5942
	HIST1H2BI	13	247	17	699
	GALR1	14	220	29	810	Güo, S. et al., 2015
	OLIG2	15	3894	41	2017	Lin, Y.W. et al., 2005; McCabe, M.T., 2009; Pradhan, M.P., 2013
	SORCS3	16	378	22	928
	TRIM58	17	23	36	18	Sandoval, J. et al., 2013
	NKX2-6	18	1850	67	1223
	IRX1	19	66	13	2828	Lu, J. et al., 2015; Pradhan, M.P., 2013
	SKOR2	20	106	39	21
	FZD10-AS1	21	2691	115	10409
	PCDH10	22	729	14	214	Zang, C. et al., 2016
	DIO3	23	57	4	1	Valdmanis, P.N. et al., 2015, Molina-Pinelo, S. et al.,2016
	MIR1247	24	88	2	2	Edmonds, M.D. and Eischen, C.M., 2014
	OTX2	25	184	62	987	Rauch, T.A. et al. 2012; Sandoval, J. et al., 2013
	SLC18A3	26	210	64	157
	LRBA	27	6	141	7	Wang, J.W. et al., 2004
	VSTM2B	28	1648	26	688
	HAND2-AS1	29	1607	43	961
	POU3F3	30	33	7	28	Carvalho, R.H. et al., 2012; Heller, G. et al., 2013; Ishii, J. et al., 2014
	CHRM2	31	12158	59	2597
	HAND2	32	1558	48	963	Metodieva, S.N. et al., 2011
	FOXG1	33	242	65	97	Pradhan, M.P., 2013
	PCDH8	34	177	38	27	Zang, C. et al., 2016
	PRDM14	35	3148	55	318	Carvalho, R.H. et al., 2012
	NEFM	36	34	91	122	Pradhan et al., 2016
	PAX9	37	136	6	23	Carvalho, R.H. et al., 2012
	EN1	38	1785	37	15546	McGarth, S.E. eta al., 2013; Rauch, T.A. et al. 2012
	MAB21L2	39	8	156	9
	GFRA1	40	2024	53	3903	Sato, T. et al., 2013
	AATK	41	1	27	3	Haag, T. et al., 2014
	HOXA2	42	17	23	35	Heller, G. et al., 2013
	NKX6-2	43	988	28	8600	Pradhan, M.P., 2013; Rauch, T. et al., 2007
	CACNA1H	44	21	5	6
	RADIL	45	152	10	25	Ross, S.H. et al., 2011
	FOXC2	46	5599	77	12255	Jiang, W. et al., 2016
	FZD10	47	2457	114	9956
	LOC284395	48	1730	58	690
	MDGA2	49	175	88	174
	IRX2	50	297	16	608	Carvalho, R.H. et al., 2012; Heller, G. et al., 2013; Rauch, T.A. et al., 2012
	Abe, M. et al. (2006) Disordered expression of HOX genes in human non-small cell lung cancer. Oncol Rep. 15, 797-802.
	Bataller, L. et al. (2004) Antibofies to Zic4 in paraneoplastic neurologic disorders and small-cell lung cancer. Neurology 62, 778-782.
	Carvalho, R.H. et al. (2012) Genome-wide DNA methylation profiling of non-small cell lung carcinomas. Epigenetics Chromatin, 5, 9
	Cheng, Y.Y. et al. (2013) ZIC1 is silenced and has tumor supressor function in malignant pleural mesothelioma. J Thorac Oncol. 8, 1317-1328.
	Dong, J. et al. (2102) Association analyses identify multiple new lung cancer susceptibility loci and their interactions with smoking in the Chinese population. Nat Genet. 44, 895-899.
	Dunwell, T. et al. (2010) A genome-wide screen identifies frequently methylated genes in haematological and epithelial cancers. Mol Cancer. 9, 44.
	Edmonds, M.D. and Eischen, C.M. (2014) Differences in miRNA expression in early stage lung adenocarcinomas that did and did not relapse. PLoS One. 9, e101802.
	Güo, S. et al. (2015) Identification and validation of the methylation biomarkers of non-small cell lung cancer (NSCLC). Clin Epigenetics. 7, 3.
	Gure, A.O. et al. (2000) Serological identification of embryonic neural proteins as highly immunogenic tumor antigens in small cell lung cancer. Proc Natl Acad Sci USA 97, 4198-4203.
	Haag, T. et al. (2014) The apoptosis associated tyrosine kinase gene is frequently hypermethylated in human cancer and is regulated by epigenetic mechanisms. Genes Cancer. 5. 365-374.
	Heller, G. et al. (2013) Genome-wide CpG island methylation analyses in non-small cell lung cancer patients. Carcinogenesis. 34, 513-521.
	Ishii, J. et al. (2014) Class III/IV POU transcription factors expressed in small cell lung cancer cells are involved in proneura/neuroendrocine differentiation. Pathol Int. 64, 415-422.
	Jiang, W. et al. (2016) Prognostic value of high FoxC2 expression in resectable non-small cell lung cancer, alone or in combination with E-cadherin expression. BMC Cancer. 16, 16.
	Lin, Y.W. et al. (2005) OLIG2 (BHLHB1), a bHLH transcription factor, contributes to leukemogenesis in concert with LMO1. Cancer Res. 65, 7151–7158
	Lu, J. et al. (2015) IRX1 hypomethylation promotes osteosarcoma metastasis via induction of CXCL14/NF-κB signaling. J. Clin Invest. 125, 1839-1856.
	Metodieva, S.N. et al. (2011) Expression analysis of angiogenesis-related genes in Bulgarian patients with early-stage non-small cell lung cancer. Tumori. 97, 86-94.
	McCabe, M.T. et al. (2009) A multifactorial signature of DNA sequence and polycomb binding predicts aberrant CpG island methylation. Cancer Res. 69, 282-291.
	McGrath, S.E. et al. (2013) Engrailed homeobox transcription factors as potential markers and targets in cancer. FEBS Lett. 587, 549-54.
	Molina-Pinelo, S. et al. (2016) Impact of DLK1-DIO3 imprinted cluster hypomethylation in smoker patients with lung cancer. Oncotarget 7, Advance Online Publication.
	Pradhan, M.P. (2013) Systems biology approach to stage-wise characterization of epigenetic genes in lung adenocarcinoma. BMC Syst Biol. 7, 141.
	Qu, P. (2009) Stat3 downstream genes serve as biomarkers in human lung carcinomas and chronic obstructive pulmonary disease. Lung Cancer 63, 341-347.
	Rauch, T. et al. (2007) Homeobox gene methylation in lung cancer studied by genome-wide analysis with a microarray-based methylated CpG island recovery assay. Proc Natl Acad Sci U S A. 104, 5527-5532.
	Rauch, T.A. et al. (2012) DNA methylation biomarkers for lung cancer. Tumour Biol. 33, 287-296.
	Ross, S.H. et al. (2011) Ezrin is required for efficient Rap1-induced cell spreading. J Cell Sci. 124, 1808-1818
	Sandoval, J. (2013) A prognostic DNA methylation signature for stage I non–small-cell lung cancer. J Clin Oncol. 31, 4140-4147.
	Sato, T. et al. (2013) DNA methylation profiles at precancerous stages associated with recurrence of lung adenocarcinoma. PLoS One. 8, e59444.
	Valdmanis, P.N. et al. (2015) Upregulation of the microRNA cluster at the Dlk1-Dio3 locus in lung adenocarcinoma. Oncogene 43, 94-103.
	Wang, C.C. et al. (2015) HOXA4 inhibits metastasis via regulating cytoskeletal remodelling and associates with prolonged survival in non-small-cell lung cancer. PLoS ONE 10, e0124191.
	Wang. J.W. et al. (2007) Deregulated expression of LRBA facilitates cancer cell growth. Oncogene. 23, 4089-4097.
	Watanabe, T. et al. (2010) Comparison of lung cancer cell lines representing four histopathological subtypes with gene expression profiling using quantitative real-time PCR. Cancer Cell Int. 10, 2.
	Zang, C. et al. (2016) PCDH8 is frequently inactivated by promoter hypermethylation in liver cancer: diagnostic and clinical significance. J Cancer 7, 446-452.

## Sheet: Table S5a
	Table S5a. Gene ontology (GO) enrichment analysis of the differential methylation results obtained by informME and DSS applied on three cancer/normal lung samples with known matched
	information using a background set of 22,337 genes and a target set of the top 450 genes (2% of background set) obtained by each method. Only entries with b ≥ 5 and FDR q-values ≤ 0.05
	are listed. Processes highlighted by light red are associated with enrichment of at least 5, whereas processes highlighted by dark red are believed to be dysregulated in cancer.
	N: total number of genes in the background set associated with the GO processes.
	B: total number of genes in the bakcground set associated with a particular GO process.
	n: total number of genes in the target set associated with the GO processes.
	b: total number of genes in the target set associated with a particular GO process.
	informME-RP								DSS-SINGLE-RP
	lungcancer-VS-lungnormal								lungcancer-VS-lungnormal
	PROCESS DESCRIPTION	FDR q-value	ENRICHMENT	N	B	n	b		PROCESS DESCRIPTION	FDR q-value	ENRICHMENT	N	B	n	b
	dentate gyrus development	0.0017	14.77	17257	16	365	5		embryonic skeletal system morphogenesis	0.0105	5.95	17257	78	372	10
	neuron fate specification	0.000792	12.33	17257	23	365	6		appendage morphogenesis	0.0293	4.94	17257	94	372	10
	syncytium formation by plasma membrane fusion	0.00761	10.75	17257	22	365	5		limb morphogenesis	0.0277	4.94	17257	94	372	10
	fear response	0.00241	10.13	17257	28	365	6		skeletal system morphogenesis	0.0184	4.81	17257	106	372	11
	syncytium formation	0.0108	9.85	17257	24	365	5		anterior/posterior pattern specification	0.00951	4.5	17257	134	372	13
	dopaminergic neuron differentiation	0.013	9.46	17257	25	365	5		embryonic organ morphogenesis	0.0301	4.4	17257	116	372	11
	behavioral defense response	0.0151	9.09	17257	26	365	5		regionalization	0.0242	3.36	17257	221	372	16
	behavioral fear response	0.0151	9.09	17257	26	365	5		regulation of ion transmembrane transport	0.00431	3.08	17257	362	372	24
	proximal/distal pattern formation	0.015	9.09	17257	26	365	5		regulation of transmembrane transport	0.0064	2.97	17257	375	372	24
	multicellular organismal response to stress	2.15e-05	8.92	17257	53	365	10		embryonic morphogenesis	0.0086	2.86	17257	389	372	24
	cell fate determination	0.00273	7.88	17257	42	365	7		pattern specification process	0.0267	2.72	17257	358	372	21
	neuromuscular process controlling balance	0.00318	7.7	17257	43	365	7		regulation of ion transport	0.00878	2.54	17257	512	372	28
	cell fate specification	0.000103	7.5	17257	63	365	10		transcription from RNA polymerase II promoter	0.0151	2.44	17257	532	372	28
	neuron fate commitment	0.0335	7.39	17257	32	365	5		single-multicellular organism process	0.00168	1.74	17257	2326	372	87
	embryonic forelimb morphogenesis	0.0334	7.39	17257	32	365	5		multicellular organismal process	0.00114	1.59	17257	3084	372	106
	columnar/cuboidal epithelial cell differentiation	0.00419	7.35	17257	45	365	7		anatomical structure development	0.0269	1.49	17257	2936	372	94
	forelimb morphogenesis	0.013	7.27	17257	39	365	6		developmental process	0.0429	1.35	17257	4434	372	129
	central nervous system neuron differentiation	1.64e-05	7.18	17257	79	365	12		regulation of biological process	0.00144	1.22	17257	9955	372	262
	anterior/posterior pattern specification	2.46e-08	6.7	17257	134	365	19		regulation of cellular process	0.016	1.2	17257	9465	372	244
	embryonic skeletal system morphogenesis	0.0001	6.67	17257	78	365	11		single-organism process	0.0103	1.2	17257	9720	372	251
	positive regulation of synapse assembly	0.00761	6.62	17257	50	365	7		biological regulation	0.00699	1.18	17257	10541	372	269
	neuron differentiation	1.28e-12	6.59	17257	208	365	29
	neuron development	1.32e-06	6.25	17257	121	365	16
	regulation of synaptic transmission, glutamatergic	0.0308	6.04	17257	47	365	6
	appendage morphogenesis	9.66e-05	6.04	17257	94	365	12
	limb morphogenesis	9.56e-05	6.04	17257	94	365	12
	embryonic limb morphogenesis	0.000961	5.84	17257	81	365	10
	embryonic appendage morphogenesis	0.000953	5.84	17257	81	365	10
	embryonic organ morphogenesis	2.48e-05	5.71	17257	116	365	14
	neurogenesis	0.039	5.67	17257	50	365	6
	regulation of synapse assembly	0.00765	5.65	17257	67	365	8
	camera-type eye development	0.0474	5.46	17257	52	365	6
	neurotransmitter secretion	0.0472	5.46	17257	52	365	6
	cell fate commitment	2.05e-05	5.37	17257	132	365	15
	skeletal system morphogenesis	0.000322	5.35	17257	106	365	12
	regionalization	4.55e-09	5.35	17257	221	365	25
	chromatin silencing	0.00629	5.13	17257	83	365	9
	neuromuscular process	0.0137	5.11	17257	74	365	8
	adenylate cyclase-inhibiting G-protein coupled receptor signaling pathway	0.0363	4.87	17257	68	365	7
	positive regulation of blood circulation	0.0215	4.73	17257	80	365	8
	memory	0.0104	4.73	17257	90	365	9
	neuropeptide signaling pathway	0.0121	4.63	17257	92	365	9
	neuron migration	0.00637	4.59	17257	103	365	10
	sensory organ development	0.00633	4.59	17257	103	365	10
	embryonic morphogenesis	6.79e-11	4.38	17257	389	365	36
	pattern specification process	7.19e-10	4.36	17257	358	365	33
	negative regulation of gene expression, epigenetic	0.0192	4.3	17257	99	365	9
	nucleosome assembly	0.0192	3.91	17257	121	365	10
	vascular process in circulatory system	0.00638	3.89	17257	146	365	12
	regulation of blood vessel size	0.0214	3.84	17257	123	365	10
	regulation of tube size	0.0225	3.81	17257	124	365	10
	G-protein coupled receptor signaling pathway, coupled to cyclic nucleotide second messenger	0.00271	3.74	17257	177	365	14
	adenylate cyclase-modulating G-protein coupled receptor signaling pathway	0.00858	3.73	17257	152	365	12
	transcription from RNA polymerase II promoter	1.18e-10	3.73	17257	532	365	42
	epithelium development	0.0174	3.66	17257	142	365	11
	morphogenesis of an epithelium	5.07e-05	3.66	17257	271	365	21
	circulatory system process	0.00202	3.64	17257	195	365	15
	synaptic signaling	1.88e-05	3.62	17257	300	365	23
	trans-synaptic signaling	1.86e-05	3.62	17257	300	365	23
	anterograde trans-synaptic signaling	1.84e-05	3.62	17257	300	365	23
	chemical synaptic transmission	1.82e-05	3.62	17257	300	365	23
	regulation of blood pressure	0.0328	3.58	17257	132	365	10
	nucleosome organization	0.0228	3.51	17257	148	365	11
	calcium ion transmembrane transport	0.0144	3.5	17257	162	365	12
	morphogenesis of a branching epithelium	0.0443	3.43	17257	138	365	10
	regulation of hormone secretion	0.00138	3.41	17257	236	365	17
	tube morphogenesis	0.00419	3.39	17257	209	365	15
	signal release	0.0487	3.38	17257	140	365	10
	negative regulation of neurogenesis	0.00271	3.36	17257	225	365	16
	axon guidance	0.0134	3.32	17257	185	365	13
	negative regulation of nervous system development	0.00198	3.31	17257	243	365	17
	neuron projection guidance	0.0145	3.29	17257	187	365	13
	animal organ morphogenesis	6.99e-06	3.2	17257	428	365	29
	tissue morphogenesis	0.000469	3.06	17257	340	365	22
	positive regulation of transcription from RNA polymerase II promoter	1.63e-12	3.06	17257	972	365	63
	learning or memory	0.0279	3.03	17257	203	365	13
	modulation of synaptic transmission	0.00527	3.03	17257	265	365	17
	calcium ion transport	0.0195	3.01	17257	220	365	14
	nervous system development	0.00935	2.98	17257	254	365	16
	regulation of heart contraction	0.0329	2.95	17257	208	365	13
	regulation of blood circulation	0.0075	2.93	17257	274	365	17
	cell-cell signaling	2.81e-06	2.93	17257	564	365	35
	negative regulation of cell development	0.012	2.91	17257	260	365	16
	positive regulation of nervous system development	0.000275	2.9	17257	407	365	25
	cognition	0.0305	2.84	17257	233	365	14
	regulation of nervous system development	4.32e-07	2.81	17257	707	365	42
	single organism signaling	3.41e-06	2.8	17257	624	365	37
	single-organism behavior	0.0027	2.79	17257	356	365	21
	signaling	3.86e-06	2.79	17257	628	365	37
	system development	3.75e-06	2.79	17257	627	365	37
	cell development	2.04e-05	2.78	17257	562	365	33
	regulation of system process	0.000279	2.76	17257	463	365	27
	anatomical structure morphogenesis	4.06e-12	2.75	17257	1220	365	71
	regulation of neurogenesis	1.38e-05	2.68	17257	635	365	36
	positive regulation of neuron differentiation	0.0285	2.65	17257	286	365	16
	regulation of neuron differentiation	0.000278	2.64	17257	519	365	29
	positive regulation of neurogenesis	0.00827	2.62	17257	361	365	20
	behavior	0.00071	2.62	17257	488	365	27
	tissue development	0.00042	2.58	17257	531	365	29
	negative regulation of transcription, DNA-templated	1.32e-07	2.5	17257	1021	365	54
	regulation of hormone levels	0.00648	2.47	17257	440	365	23
	animal organ development	8.16e-08	2.46	17257	1096	365	57
	regulation of cell development	5.64e-05	2.44	17257	737	365	38
	negative regulation of RNA biosynthetic process	2.34e-07	2.43	17257	1069	365	55
	cell communication	4.72e-05	2.42	17257	761	365	39
	negative regulation of nucleic acid-templated transcription	3.94e-07	2.42	17257	1055	365	54
	positive regulation of transcription, DNA-templated	1.82e-08	2.4	17257	1259	365	64
	positive regulation of nucleic acid-templated transcription	1.76e-08	2.4	17257	1259	365	64
	regulation of transcription from RNA polymerase II promoter	8.51e-12	2.39	17257	1701	365	86
	negative regulation of transcription from RNA polymerase II promoter	0.000276	2.37	17257	697	365	35
	positive regulation of cell development	0.0195	2.36	17257	420	365	21
	positive regulation of RNA biosynthetic process	3.23e-08	2.36	17257	1280	365	64
	negative regulation of RNA metabolic process	7.81e-07	2.34	17257	1111	365	55
	positive regulation of developmental process	1.15e-06	2.33	17257	1094	365	54
	positive regulation of RNA metabolic process	4.35e-08	2.32	17257	1324	365	65
	positive regulation of multicellular organismal process	4.29e-07	2.24	17257	1310	365	62
	anatomical structure development	1.05e-17	2.22	17257	2936	365	138
	negative regulation of nucleobase-containing compound metabolic process	1.88e-06	2.21	17257	1239	365	58
	positive regulation of gene expression	3.1e-08	2.2	17257	1569	365	73
	positive regulation of cell differentiation	0.00136	2.17	17257	786	365	36
	single-multicellular organism process	1.74e-12	2.17	17257	2326	365	107
	negative regulation of cellular macromolecule biosynthetic process	1.11e-05	2.16	17257	1181	365	54
	system process	3.8e-06	2.16	17257	1268	365	58
	negative regulation of developmental process	0.00203	2.15	17257	770	365	35
	negative regulation of cellular biosynthetic process	2.73e-06	2.15	17257	1319	365	60
	negative regulation of macromolecule biosynthetic process	6.59e-06	2.14	17257	1257	365	57
	transcription, DNA-templated	2.75e-11	2.14	17257	2205	365	100
	nucleic acid-templated transcription	2.68e-11	2.14	17257	2206	365	100
	negative regulation of biosynthetic process	4.32e-06	2.12	17257	1340	365	60
	positive regulation of macromolecule biosynthetic process	1.14e-06	2.11	17257	1481	365	66
	cell differentiation	1.99e-07	2.1	17257	1642	365	73
	regulation of multicellular organismal development	6.3e-07	2.08	17257	1591	365	70
	negative regulation of nitrogen compound metabolic process	1.21e-05	2.07	17257	1350	365	59
	neurological system process	0.00488	2.05	17257	807	365	35
	positive regulation of nucleobase-containing compound metabolic process	2.77e-06	2.04	17257	1553	365	67
	negative regulation of cell differentiation	0.0429	2.03	17257	583	365	25
	regulation of transcription, DNA-templated	4.14e-15	2.03	17257	3300	365	142
	anatomical structure formation involved in morphogenesis	0.00919	2.02	17257	772	365	33
	regulation of nucleic acid-templated transcription	4.69e-15	2.02	17257	3319	365	142
	regulation of RNA biosynthetic process	4.5e-15	2.01	17257	3336	365	142
	regulation of cell differentiation	3.09e-05	1.99	17257	1427	365	60
	regulation of RNA metabolic process	5.37e-15	1.99	17257	3445	365	145
	regulation of developmental process	3.75e-08	1.98	17257	2121	365	89
	cell migration	0.0232	1.97	17257	719	365	30
	negative regulation of gene expression	0.0001	1.97	17257	1343	365	56
	positive regulation of cellular biosynthetic process	8.9e-06	1.97	17257	1609	365	67
	positive regulation of biosynthetic process	7e-06	1.97	17257	1633	365	68
	RNA biosynthetic process	1.51e-09	1.96	17257	2508	365	104
	positive regulation of nitrogen compound metabolic process	9.07e-06	1.95	17257	1645	365	68
	multicellular organismal process	4.72e-12	1.95	17257	3084	365	127
	cellular response to organic substance	0.00487	1.94	17257	976	365	40
	negative regulation of multicellular organismal process	0.00824	1.92	17257	935	365	38
	cellular developmental process	3.16e-08	1.91	17257	2396	365	97
	locomotion	0.022	1.87	17257	887	365	35
	regulation of anatomical structure morphogenesis	0.0177	1.87	17257	909	365	36
	regulation of multicellular organismal process	1.09e-07	1.87	17257	2458	365	97
[truncated: 49 more rows]

## Sheet: Table S5b
	Table S5b. Gene ontology (GO) enrichment analysis of the differential methylation results obtained by informME and DSS applied on three cancer/normal lung samples with matched information considered to be unknown using a background set of 22,337 genes and a target set of the top 450 genes obtained
[truncated: 175 more rows]

[truncated: 7 more sheets: Table S6a, Table S6b, Table S6c, Table S7a, Table S7b, Table S7c, Table S8]
